# Supplementary material for: Whole Genome Sequence of Multiple Myeloma-Prone C57BL/KaLwRij Mouse Strain Suggests the Origin of Disease Involves Multiple Cell Types
Source: PLoS One. 2015 May 28;10(5):e0127828. doi: 10.1371/journal.pone.0127828 (PMC4447437; doi:10.1371/journal.pone.0127828)
Supplement: S1 Table — (XLSX) [file pone.0127828.s009.xlsx]

## Sheet: Sheet1
S1 Table. Mice with positive M-spike on serum protein electrophoresis
Strain	Baseline	Post-PI	Post-BI	12 mo	18 mo
KaLwRij	0/12 (0)	1/12 (8)	2/11 (18)	8/11 (73)	5/9 (56)
C57BL/6J	0/10 (0)	0/10 (0)	4/10 (40)	3/9 (33)	0/7 (0)
129S1/SvlmJ	0/10 (0)	2/9 (22)	6/9 (67)	2/8 (25)	0/8 (0)
A/J	0/10 (0)	7/7 (100)	4/7 (57)	0/4 (0)	0/2 (0)
AKR/J	0/10 (0)	4/7 (57)	5/6 (83)	1/2 (50)	--
BALB/cByJ	0/10 (0)	3/10 (30)	3/9 (33)	4/9 (44)	0/7 (0)
C3H/HeJ	0/10 (0)	3/8 (38)	5/8 (63)	4/8 (50)	0/2 (0)
CBA/J	0/10 (0)	3/30 (30)	1/10 (10)	6/7 (86)	0/1 (0)
DBA/2J	0/10 (0)	1/9 (11)	1/9 (11)	0/5 (0)	0/2 (0)
FVB/NJ	0/10 (0)	1/10 (10)	6/10 (60)	4/9 (44)	0/6 (0)
NOD/ShiLtJ	2/10 (20)	7/3 (43)	4/5 (80)	0/5 (0)	0/4 (0)
SJL/J	0/10 (0)	0/9 (0)	4/5 (80)	1/5 (20)	1/3 (33)
M-spike positive mice / total mice (percentage)
No strain AKR/J mice survived to 18 months.
