# Supplementary material for: Whole Genome Sequence of Multiple Myeloma-Prone C57BL/KaLwRij Mouse Strain Suggests the Origin of Disease Involves Multiple Cell Types
Source: PLoS One. 2015 May 28;10(5):e0127828. doi: 10.1371/journal.pone.0127828 (PMC4447437; doi:10.1371/journal.pone.0127828)
Supplement: S2 Table — (XLSX) [file pone.0127828.s010.xlsx]

## Sheet: Sheet1
S2 Table. Candidate genes underlying genetic susceptibility to BIP in KaLwRij mice
Gene	SNP score	Ensembl gene ID	Chr	Strand	Start (bp)	End (bp)	Band
Ptprt	128	ENSMUSG00000053141	2	-	161521990	162661147	H2
Thsd4	109	ENSMUSG00000032289	9	-	59966931	60522046	B
Arfip1	102	ENSMUSG00000074513	3	-	84496093	85887516	F1
Dab1	95	ENSMUSG00000028519	4	+	103619359	104744844	C6
5033411D12Rik	95	ENSMUSG00000055137	13	-	16857855	17694732	A2
Shank2	92	ENSMUSG00000037541	7	+	144001928	144424494	F5
Rora	85	ENSMUSG00000032238	9	+	68653786	69388246	C
Cdh4	75	ENSMUSG00000000305	2	+	179442431	179899373	H4
Elmo1	74	ENSMUSG00000041112	13	+	20090507	20608353	A2
Ush2a	68	ENSMUSG00000026609	1	+	188262023	188965041	H6
Esrrg	63	ENSMUSG00000026610	1	+	187608791	188214885	H5
Fgfr2	62	ENSMUSG00000030849	7	-	130162451	133123350	F3
Dock1	62	ENSMUSG00000058325	7	+	134670687	135173639	F3
Sgcd	61	ENSMUSG00000020354	11	-	46896253	47988969	B1.1
Fstl5	58	ENSMUSG00000034098	3	+	76074270	76710019	E3
Fstl4	54	ENSMUSG00000036264	11	+	52764634	53188538	B1.3
Gm12132	52	ENSMUSG00000085301	11	+	40008194	40337831	A5
Pou6f2	44	ENSMUSG00000009734	13	-	18121101	18382041	A2
Kcnq1	43	ENSMUSG00000009545	7	+	143107254	143427042	F5
Kcnq5	42	ENSMUSG00000028033	1	-	21398403	21961942	A4
Gm12239	41	ENSMUSG00000086020	11	+	55772088	56070848	B1.3
Adamtsl1	38	ENSMUSG00000066113	4	+	86053915	86428385	C4
Map2k5	37	ENSMUSG00000058444	9	-	63163769	63377902	C
A230004M16Rik	34	ENSMUSG00000087306	11	+	41710342	41973117	A5
Samsn1	33	ENSMUSG00000022876	16	-	75858793	76022270	C3.1
Stpg2	33	ENSMUSG00000047940	3	+	139205694	139710299	H1
Slc24a2	32	ENSMUSG00000037996	4	-	86983124	87230477	C4
C1qtnf7	32	ENSMUSG00000061535	5	+	43515569	43618817	B3
Ptprd	31	ENSMUSG00000028399	4	-	75941238	78211961	C3
Wdr17	30	ENSMUSG00000039375	8	-	54629055	54887184	B1.3
Col23a1	29	ENSMUSG00000063564	11	+	51289920	51583918	B1.3
Arid5b	27	ENSMUSG00000019947	10	-	68095593	68278726	B5.2
Vps41	27	ENSMUSG00000041236	13	+	18717292	18866809	A2
Ano1	26	ENSMUSG00000031075	7	-	144588549	144751974	F5
Tln2	26	ENSMUSG00000052698	9	-	67217087	67559703	C
Aoah	25	ENSMUSG00000021322	13	+	20794119	21024252	A2
Mark1	25	ENSMUSG00000026620	1	-	184896443	184999549	H5
Nxph1	25	ENSMUSG00000046178	6	+	8948431	9249032	A1
Unc5c	25	ENSMUSG00000059921	3	+	141465564	141834924	H1
Iqsec1	24	ENSMUSG00000034312	6	-	90659598	90810123	D1
Vps13c	24	ENSMUSG00000035284	9	+	67840396	67995634	C
Znrf3	24	ENSMUSG00000041961	11	-	5276324	5444847	A1
Dhx35	23	ENSMUSG00000027655	2	+	158794807	158858214	H1
D7Ertd443e	23	ENSMUSG00000030994	7	-	134266262	134385661	F3
Neo1	23	ENSMUSG00000032340	9	-	58874679	59036441	B
Focad	23	ENSMUSG00000038368	4	+	88094629	88411011	C4
Tcerg1l	22	ENSMUSG00000091002	7	-	138208974	138397730	F4
Adcy1	21	ENSMUSG00000020431	11	+	7063489	7178506	A1
Table 3.2. con't
Gene	SNP score	Ensembl gene ID	Chr	Strand	Start (bp)	End (bp)	Band
Tspan5	21	ENSMUSG00000028152	3	+	138742195	138904433	H1
Ldb2	21	ENSMUSG00000039706	5	-	44472133	44799707	B3
Ebf1	21	ENSMUSG00000057098	11	+	44617317	45008091	B1.1
Stk32c	20	ENSMUSG00000015981	7	-	139103638	139213307	F4
Tns3	20	ENSMUSG00000020422	11	-	8431652	8664535	A1
Spata17	20	ENSMUSG00000026611	1	-	187044648	187215465	H5
Prom1	20	ENSMUSG00000029086	5	-	43993625	44102032	B3
Itga11	20	ENSMUSG00000032243	9	+	62677826	62783982	B
Atg2b	20	ENSMUSG00000041341	12	-	105613539	105685241	E
Bmpr1b	20	ENSMUSG00000052430	3	-	141837136	142169425	H1
4933427D06Rik	20	ENSMUSG00000055403	6	+	88950683	89110030	D1
Kcnn3	19	ENSMUSG00000000794	3	+	89520164	89667761	F1
Rab28	19	ENSMUSG00000029128	5	-	41624976	41708155	B3
Coro2b	19	ENSMUSG00000041729	9	-	62419492	62537044	B
Tnip1	18	ENSMUSG00000020400	11	-	54910785	54962917	B1.3
Trim2	18	ENSMUSG00000027993	3	-	84160439	84305446	F1
Foxp2	18	ENSMUSG00000029563	6	+	14901349	15441977	A1
Fam196a	18	ENSMUSG00000073805	7	-	134881926	134938430	F3
Nf2	17	ENSMUSG00000009073	11	-	4765845	4849536	A1
Osbp2	17	ENSMUSG00000020435	11	-	3703731	3863903	A1
Phf14	17	ENSMUSG00000029629	6	+	11907809	12081197	A1
Etl4	17	ENSMUSG00000036617	2	+	19909780	20810713	A3
Rtel1	17	ENSMUSG00000038685	2	+	181319739	181356616	H4
Akap9	17	ENSMUSG00000040407	5	+	3928054	4080209	A1
Dscam	17	ENSMUSG00000050272	16	-	96592079	97170752	C4
Gm20388	17	ENSMUSG00000092329	8	+	119910841	124345722	E1
Lrba	16	ENSMUSG00000028080	3	+	86224690	86782693	F1
Rap1gds1	16	ENSMUSG00000028149	3	-	138925906	139075199	H1
Car12	16	ENSMUSG00000032373	9	+	66713686	66766845	C
Adamts2	16	ENSMUSG00000036545	11	+	50602084	50807573	B1.3
Ppp1r16b	16	ENSMUSG00000037754	2	+	158665398	158766334	H1
Arhgef11	16	ENSMUSG00000041977	3	+	87617559	87738034	F1
Mgmt	16	ENSMUSG00000054612	7	+	136894611	137128187	F3
Map2k1	15	ENSMUSG00000004936	9	-	64185770	64253631	C
Ankrd36	15	ENSMUSG00000020481	11	+	5569684	5689337	A1
Pdgfc	15	ENSMUSG00000028019	3	+	81036416	81214040	E3
Gpm6a	15	ENSMUSG00000031517	8	+	54954728	55060877	B1.3
Lyplal1	15	ENSMUSG00000039246	1	-	186087731	186117310	H5
Ak7	15	ENSMUSG00000041323	12	+	105705982	105782447	E
2410076I21Rik	15	ENSMUSG00000074269	9	-	58652856	58741559	B
Glra1	14	ENSMUSG00000000263	11	-	55514238	55608198	B1.3
Prdm15	14	ENSMUSG00000014039	16	-	97791467	97851850	C4
Slc22a4	14	ENSMUSG00000020334	11	-	53983123	54028090	B1.3
Vit	14	ENSMUSG00000024076	17	+	78508063	78627409	E3
Strn	14	ENSMUSG00000024077	17	-	78649913	78737196	E3
Fam83d	14	ENSMUSG00000027654	2	+	158768093	158786637	H1
Sepsecs	14	ENSMUSG00000029173	5	-	52640087	52669729	C1
Vegfc	14	ENSMUSG00000031520	8	+	54077532	54186454	B1.3
Table 3.2. con't
Gene	SNP score	Ensembl gene ID	Chr	Strand	Start (bp)	End (bp)	Band
Zfyve9	14	ENSMUSG00000034557	4	-	108637466	108780798	C7
Iqch	14	ENSMUSG00000037801	9	-	63421455	63602493	C
Gpatch2	14	ENSMUSG00000039210	1	+	187215508	187351704	H5
Myo9a	14	ENSMUSG00000039585	9	+	59750896	59928866	B
Adam12	14	ENSMUSG00000054555	7	-	133883199	134232146	F3
Atp10b	14	ENSMUSG00000055415	11	+	43149877	43262285	A5
Ppapdc1a	14	ENSMUSG00000070366	7	+	129257094	129391307	F3
Lrig3	13	ENSMUSG00000020105	10	+	125966219	126015359	D3
Ascc2	13	ENSMUSG00000020412	11	+	4637747	4685699	A1
Nup210l	13	ENSMUSG00000027939	3	+	90104132	90212017	F1
Ddah1	13	ENSMUSG00000028194	3	+	145758675	145894277	H2
Pias1	13	ENSMUSG00000032405	9	-	62880077	62980879	B
Eri3	13	ENSMUSG00000033423	4	+	117550365	117674297	D1
Mtmr3	13	ENSMUSG00000034354	11	-	4480868	4594863	A1
Rtkn2	13	ENSMUSG00000037846	10	+	67979570	68059740	B5.1
Heatr5b	13	ENSMUSG00000039414	17	-	78752906	78835381	E3
Pnldc1	13	ENSMUSG00000073460	17	-	12888902	12910000	A1
Gm12160	13	ENSMUSG00000087089	11	+	45160943	45213656	B1.1
Gm11376	13	ENSMUSG00000087140	13	+	31299628	31396579	A3.2
Igsf5	12	ENSMUSG00000000159	16	+	96361668	96525580	C4
Stard3nl	12	ENSMUSG00000003062	13	-	19357677	19395752	A2
Sh3gl2	12	ENSMUSG00000028488	4	+	85205126	85639195	C4
Fam154a	12	ENSMUSG00000028492	4	-	86444641	86558328	C4
Mllt3	12	ENSMUSG00000028496	4	-	87769925	88033364	C4
Podn	12	ENSMUSG00000028600	4	-	108014791	108096445	C7
Stra6	12	ENSMUSG00000032327	9	+	58063788	58153996	B
Nptn	12	ENSMUSG00000032336	9	+	58582240	58657955	B
Map9	12	ENSMUSG00000033900	3	+	82358072	82395268	E3
Acot11	12	ENSMUSG00000034853	4	-	106744555	106804998	C7
Nudcd3	12	ENSMUSG00000053838	11	-	6105691	6200415	A1
Fat2	12	ENSMUSG00000055333	11	-	55250609	55336564	B1.3
Tox2	12	ENSMUSG00000074607	2	+	163203125	163324170	H2
Ccm2	11	ENSMUSG00000000378	11	+	6546887	6596744	A1
Tmprss2	11	ENSMUSG00000000385	16	-	97564684	97611195	C4
Csf2	11	ENSMUSG00000018916	11	-	54247271	54249667	B1.3
Gabrg2	11	ENSMUSG00000020436	11	-	41910195	42000857	A5
Prkd3	11	ENSMUSG00000024070	17	-	78949405	79020816	E3
Eif2ak2	11	ENSMUSG00000024079	17	-	78852564	78882573	E3
Pja2	11	ENSMUSG00000024083	17	-	64281005	64331916	E1.1
4930555F03Rik	11	ENSMUSG00000031559	8	+	49370886	49521095	B1.2
Scaper	11	ENSMUSG00000034007	9	-	55549883	55919605	B
Rxfp1	11	ENSMUSG00000034009	3	-	79641611	79737880	E3
Megf11	11	ENSMUSG00000036466	9	+	64385626	64709205	C
Ppfia1	11	ENSMUSG00000037519	7	-	144476758	144553729	F5
Rapgef6	11	ENSMUSG00000037533	11	+	54522847	54699285	B1.3
Osbpl2	11	ENSMUSG00000039050	2	+	180119306	180162680	H4
Olfr56	11	ENSMUSG00000040328	11	+	48978889	49135387	B1.2
Gal3st1	11	ENSMUSG00000049721	11	+	3983636	3999326	A1
Table 3.2. con't
Gene	SNP score	Ensembl gene ID	Chr	Strand	Start (bp)	End (bp)	Band
Dlgap4	11	ENSMUSG00000061689	2	+	156613705	156764363	H1
Gm16223	11	ENSMUSG00000067285	5	+	42067960	42216798	B3
D430019H16Rik	11	ENSMUSG00000094910	12	+	105453856	105493095	E
Galntl6	11	ENSMUSG00000096914	8	-	57776225	57962564	B2
Pkn2	10	ENSMUSG00000004591	3	-	142790902	142882004	H1
Ebf3	10	ENSMUSG00000010476	7	-	137193673	137314445	F3
Mcoln2	10	ENSMUSG00000011008	3	+	146149833	146195513	H2
Kcnq2	10	ENSMUSG00000016346	2	-	181075579	181135291	H4
Sparc	10	ENSMUSG00000018593	11	-	55394500	55420080	B1.3
Lyrm7	10	ENSMUSG00000020268	11	-	54826866	54860916	B1.3
Hormad2	10	ENSMUSG00000020419	11	-	4345814	4441105	A1
Papola	10	ENSMUSG00000021111	12	+	105784694	105838944	E
Sfrp4	10	ENSMUSG00000021319	13	+	19623175	19632821	A2
Arih1	10	ENSMUSG00000025234	9	-	59388258	59486618	B
Anxa2	10	ENSMUSG00000032231	9	+	69453620	69491795	C
Ptpn9	10	ENSMUSG00000032290	9	+	56994968	57062805	B
Thsd7a	10	ENSMUSG00000032625	6	-	12311610	12749410	A1
Szt2	10	ENSMUSG00000033253	4	-	118362743	118409273	D2.1
Mnd1	10	ENSMUSG00000033752	3	-	84087934	84155786	F1
Osbpl5	10	ENSMUSG00000037606	7	-	143688762	143756985	F5
D630003M21Rik	10	ENSMUSG00000037813	2	-	158182533	158229222	H1
Lgi2	10	ENSMUSG00000039252	5	-	52537864	52566303	C1
Ccbl2	10	ENSMUSG00000040213	3	+	142701051	142744910	H1
Fez2	10	ENSMUSG00000056121	17	-	78377885	78418131	E2
Ica1	10	ENSMUSG00000062995	6	-	8630527	8778488	A1
B3galt5	10	ENSMUSG00000074892	16	+	96235801	96319859	C4
Gm16759	10	ENSMUSG00000086539	9	+	63399381	63568691	C
Gm12153	10	ENSMUSG00000087172	11	+	43959089	44134987	B1.1
Gm17231	10	ENSMUSG00000091908	9	+	57777865	57834295	B
Zfp804b	10	ENSMUSG00000092094	5	-	6769030	6876523	A1
Th	9	ENSMUSG00000000214	7	-	142892752	142931128	F5
Rmnd5b	9	ENSMUSG00000001054	11	-	51623671	51635896	B1.3
Arid3b	9	ENSMUSG00000004661	9	-	57790353	57836793	B
Lbp	9	ENSMUSG00000016024	2	+	158306493	158332852	H1
Kremen1	9	ENSMUSG00000020393	11	-	5191552	5261558	A1
Qpct	9	ENSMUSG00000024084	17	+	79051906	79090243	E3
Inpp5a	9	ENSMUSG00000025477	7	+	139389109	139579652	F4
Fbxw7	9	ENSMUSG00000028086	3	+	84815268	84979198	F1
Slc6a9	9	ENSMUSG00000028542	4	+	117834506	117875198	D2.1
Scp2	9	ENSMUSG00000028603	4	-	108043839	108144998	C7
Glcci1	9	ENSMUSG00000029638	6	+	8509600	8597548	A1
Plxna1	9	ENSMUSG00000030084	6	-	89316316	89362613	D1
Gm498	9	ENSMUSG00000031085	7	+	143866871	143897506	F5
Aga	9	ENSMUSG00000031521	8	+	53511702	53523421	B1.3
Uaca	9	ENSMUSG00000034485	9	+	60794548	60880370	B
Zfp365	9	ENSMUSG00000037855	10	-	67886103	67912662	B5.1
Pogz	9	ENSMUSG00000038902	3	+	94837567	94882326	F2.1
Gm12169	9	ENSMUSG00000078924	11	+	46524212	46538156	B1.1
Table 3.2. con't
Gene	SNP score	Ensembl gene ID	Chr	Strand	Start (bp)	End (bp)	Band
Gm15866	9	ENSMUSG00000087290	5	-	43557285	43601730	B3
Gm12130	9	ENSMUSG00000087296	11	-	38493330	38520013	A5
Gm12680	9	ENSMUSG00000087349	4	+	85514327	85783127	C4
Pcp4	9	ENSMUSG00000090223	16	+	96467606	96525793	C4
Gm17114	9	ENSMUSG00000091237	4	-	117835299	117868558	D2.1
Xpo6	8	ENSMUSG00000000131	7	-	126101715	126200501	F3
Sod2	8	ENSMUSG00000006818	17	+	13007839	13018119	A1
Lrrc27	8	ENSMUSG00000015980	7	+	139212988	139242979	F4
Anxa6	8	ENSMUSG00000018340	11	-	54979108	55033445	B1.3
Slc36a2	8	ENSMUSG00000020264	11	-	55158470	55185077	B1.3
Cyfip2	8	ENSMUSG00000020340	11	-	46193850	46312859	B1.1
Zfp354a	8	ENSMUSG00000020364	11	+	51059257	51072799	B1.3
Ralgapb	8	ENSMUSG00000027652	2	+	158409848	158499253	H1
Ash1l	8	ENSMUSG00000028053	3	+	88965812	89079373	F1
Sh3d19	8	ENSMUSG00000028082	3	+	85971109	86130526	F1
Dnajc6	8	ENSMUSG00000028528	4	+	101496648	101642799	C6
Rnf220	8	ENSMUSG00000028677	4	-	117271463	117497052	D1
Sesn2	8	ENSMUSG00000028893	4	-	132492032	132510501	D2.3
Ctbp2	8	ENSMUSG00000030970	7	-	132987563	133124354	F3
Pstpip1	8	ENSMUSG00000032322	9	+	56089962	56128888	B
Tesk2	8	ENSMUSG00000033985	4	+	116720948	116805956	D1
Golim4	8	ENSMUSG00000034109	3	-	75876183	75956949	E3
Chst11	8	ENSMUSG00000034612	10	+	82985498	83195900	C1
Cdc42ep3	8	ENSMUSG00000036533	17	-	79334025	79355091	E3
Ccdc33	8	ENSMUSG00000037716	9	-	58028677	58118823	B
Sox5	8	ENSMUSG00000041540	6	-	143828425	144781977	G3
Rims1	8	ENSMUSG00000041670	1	-	22286251	22805994	A5
Tenm2	8	ENSMUSG00000049336	11	-	36006656	37235964	A5
Cdc42se2	8	ENSMUSG00000052298	11	-	54717456	54787675	B1.3
5830411N06Rik	8	ENSMUSG00000054672	7	+	140247301	140299791	F4
Alk	8	ENSMUSG00000055471	17	-	71869442	72603709	E1.3
Lepr	8	ENSMUSG00000057722	4	+	101717404	101815352	C6
Acat3	8	ENSMUSG00000062480	17	-	12923833	12940402	A1
Arhgap40	8	ENSMUSG00000074625	2	+	158512796	158550762	H1
Gm12147	8	ENSMUSG00000086791	11	-	43259791	43311088	A5
4930401O12Rik	8	ENSMUSG00000087460	13	-	31213410	31222096	A3.2
Gm16039	8	ENSMUSG00000089862	6	+	8259288	8597480	A1
Olfr1328	8	ENSMUSG00000096368	4	-	118933897	118934840	D2.1
1110019D14Rik	8	ENSMUSG00000097616	6	+	13871526	14044373	A1
Celf2	7	ENSMUSG00000002107	2	-	6539694	7509563	A1
Tpra1	7	ENSMUSG00000002871	6	+	88902251	88912238	D1
Pabpc4	7	ENSMUSG00000011257	4	+	123262351	123298925	D2.2
P4ha2	7	ENSMUSG00000018906	11	+	54100095	54131665	B1.3
Vdac1	7	ENSMUSG00000020402	11	+	52360860	52389397	B1.3
Eif4enif1	7	ENSMUSG00000020454	11	+	3202392	3244588	A1
Lrrc71	7	ENSMUSG00000023084	3	-	87736923	87748625	F1
Tubgcp2	7	ENSMUSG00000025474	7	-	139995955	140036350	F4
Serpini1	7	ENSMUSG00000027834	3	+	75557547	75643495	E3
Table 3.2. con't
Gene	SNP score	Ensembl gene ID	Chr	Strand	Start (bp)	End (bp)	Band
Glrb	7	ENSMUSG00000028020	3	-	80843599	80913660	E3
Dclk2	7	ENSMUSG00000028078	3	-	86786150	86920884	F1
Snx27	7	ENSMUSG00000028136	3	-	94497544	94582716	F2.1
Gtf2b	7	ENSMUSG00000028271	3	+	142765226	142783603	H1
Ndc1	7	ENSMUSG00000028614	4	+	107367784	107416346	C7
Ermap	7	ENSMUSG00000028644	4	-	119175457	119190011	D2.1
Ppt1	7	ENSMUSG00000028657	4	+	122836242	122859175	D2.2
Pik3r3	7	ENSMUSG00000028698	4	+	116221618	116303056	D1
Pi4k2b	7	ENSMUSG00000029186	5	+	52741587	52769344	C1
Zranb1	7	ENSMUSG00000030967	7	+	132931142	132986391	F3
Hcn4	7	ENSMUSG00000032338	9	+	58823512	58860955	B
Mgll	7	ENSMUSG00000033174	6	+	88724412	88828360	D1
Tie1	7	ENSMUSG00000033191	4	-	118471191	118490061	D2.1
Fgb	7	ENSMUSG00000033831	3	-	83042247	83049803	E3
Zbbx	7	ENSMUSG00000034151	3	-	75037907	75165034	E3
Glis1	7	ENSMUSG00000034762	4	+	107434591	107635061	C7
Ttc22	7	ENSMUSG00000034919	4	+	106622432	106640189	C7
Smad6	7	ENSMUSG00000036867	9	-	63953076	64022059	C
Btnl9	7	ENSMUSG00000040283	11	-	49165585	49187159	B1.2
Gsg1l	7	ENSMUSG00000046182	7	-	125878419	126082411	F3
Lrp1b	7	ENSMUSG00000049252	2	-	40595248	42653598	B
Aff4	7	ENSMUSG00000049470	11	+	53350833	53421830	B1.3
8030423F21Rik	7	ENSMUSG00000052295	5	-	52607550	52619011	C1
Fut9	7	ENSMUSG00000055373	4	-	25609332	25800244	A3
Dhcr7	7	ENSMUSG00000058454	7	+	143823145	143848410	F5
Slc22a21	7	ENSMUSG00000063652	11	-	53949965	53980332	B1.3
Cntnap5a	7	ENSMUSG00000070695	1	+	115684756	116582026	E2.3
Gm12649	7	ENSMUSG00000084833	4	-	93453258	93671070	C5
Gm12223	7	ENSMUSG00000085585	11	+	54247600	54254495	B1.3
4930564K09Rik	7	ENSMUSG00000086273	3	+	82876705	82943638	E3
3110021N24Rik	7	ENSMUSG00000094958	4	+	108719649	108781904	C7
Gm26551	7	ENSMUSG00000097219	11	-	51949882	52269514	B1.3
Wwox	6	ENSMUSG00000004637	8	+	114439655	115352708	E1
Ripk4	6	ENSMUSG00000005251	16	-	97741933	97763737	C4
Gabrb2	6	ENSMUSG00000007653	11	+	42419757	42629028	A5
Vps72	6	ENSMUSG00000008958	3	+	95111022	95123051	F2.1
Camta1	6	ENSMUSG00000014592	4	-	150917322	151861876	E2
Fcrls	6	ENSMUSG00000015852	3	-	87250758	87263738	F1
G3bp1	6	ENSMUSG00000018583	11	+	55469685	55504838	B1.3
Canx	6	ENSMUSG00000020368	11	-	50293961	50325673	B1.3
Drg1	6	ENSMUSG00000020457	11	-	3187360	3266415	A1
Bdkrb2	6	ENSMUSG00000021070	12	+	105563172	105593071	E
Plce1	6	ENSMUSG00000024998	19	+	38481109	38785030	C3
Paox	6	ENSMUSG00000025464	7	+	140125657	140134334	F4
Stmn3	6	ENSMUSG00000027581	2	-	181306459	181314500	H4
Lce1m	6	ENSMUSG00000027912	3	-	93017807	93019060	F1
Asic5	6	ENSMUSG00000028008	3	+	81982290	82021233	E3
Arhgef2	6	ENSMUSG00000028059	3	+	88607454	88648052	F1
Table 3.2. con't
Gene	SNP score	Ensembl gene ID	Chr	Strand	Start (bp)	End (bp)	Band
Caap1	6	ENSMUSG00000028578	4	-	94500081	94556796	C5
Cap1	6	ENSMUSG00000028656	4	-	122859047	122886056	D2.2
Dmbx1	6	ENSMUSG00000028707	4	-	115914544	115939926	D1
Chchd6	6	ENSMUSG00000030086	6	-	89383146	89595652	D1
Tenm3	6	ENSMUSG00000031561	8	-	48227682	48674690	B1.2
Hpgd	6	ENSMUSG00000031613	8	+	56294552	56321046	B2
Thoc5	6	ENSMUSG00000034274	11	+	4895320	4928867	A1
Uroc1	6	ENSMUSG00000034456	6	+	90333289	90364551	D1
Zcchc11	6	ENSMUSG00000034610	4	+	108459426	108559421	C7
Rims4	6	ENSMUSG00000035226	2	-	163859751	163918683	H3
Pml	6	ENSMUSG00000036986	9	-	58218076	58249786	B
Aff3	6	ENSMUSG00000037138	1	-	38177326	38664955	B
Acer2	6	ENSMUSG00000038007	4	+	86874396	86934822	C4
Sult6b1	6	ENSMUSG00000038045	17	-	78883938	78906992	E3
Neil3	6	ENSMUSG00000039396	8	-	53586867	53639065	B1.3
Cc2d2a	6	ENSMUSG00000039765	5	+	43662379	43740972	B3
Bace2	6	ENSMUSG00000040605	16	+	97356728	97439012	C4
Nme8	6	ENSMUSG00000041138	13	-	19645078	19697794	A2
Kirrel	6	ENSMUSG00000041734	3	-	87078593	87174747	F1
Mat2b	6	ENSMUSG00000042032	11	-	40679314	40695203	A5
Inpp5f	6	ENSMUSG00000042105	7	+	128611328	128696425	F3
Zfp536	6	ENSMUSG00000043456	7	-	37472135	37773641	B3
Tnfrsf26	6	ENSMUSG00000045362	7	-	143607685	143627845	F5
Spesp1	6	ENSMUSG00000046846	9	-	62270729	62282179	B
Urgcp	6	ENSMUSG00000049680	11	-	5713417	5762376	A1
Lrrc4c	6	ENSMUSG00000050587	2	+	96318169	97631666	E1
Gpatch11	6	ENSMUSG00000050668	17	+	78835516	78848299	E3
Camk2b	6	ENSMUSG00000057897	11	-	5969644	6066362	A1
R74862	6	ENSMUSG00000059277	7	-	143021784	143053686	F5
Olfr530	6	ENSMUSG00000060974	7	-	140372587	140373666	F4
Rapgef2	6	ENSMUSG00000062232	3	-	79062516	79181340	E3
Nlgn1	6	ENSMUSG00000063887	3	-	25431811	26133734	A3
Kndc1	6	ENSMUSG00000066129	7	+	139894696	139941537	F4
Gramd2	6	ENSMUSG00000074259	9	+	59680144	59718874	B
C230081A13Rik	6	ENSMUSG00000074305	9	-	56201131	56418050	B
Gm12856	6	ENSMUSG00000084133	4	-	118942060	118943352	D2.1
Gm14372	6	ENSMUSG00000085745	7	-	144368048	144406933	F5
Gm14342	6	ENSMUSG00000086166	2	-	180829490	180889660	H4
Gm26547	6	ENSMUSG00000097095	17	+	55557166	55563507	C
2510016G02Rik	6	ENSMUSG00000097595	7	-	132889489	132931375	F3
Tcf7	5	ENSMUSG00000000782	11	-	52252371	52283014	B1.3
Rrp15	5	ENSMUSG00000001305	1	-	186720978	186749358	H5
Mcm2	5	ENSMUSG00000002870	6	-	88883475	88898780	D1
Gpx5	5	ENSMUSG00000004344	13	-	21286429	21292731	A3.1
Mpl	5	ENSMUSG00000006389	4	-	118442415	118457513	D2.1
Zmat5	5	ENSMUSG00000009076	11	+	4704678	4737669	A1
Trpm5	5	ENSMUSG00000009246	7	-	143069153	143094642	F5
Cars	5	ENSMUSG00000010755	7	-	143557230	143600090	F5
Table 3.2. con't
Gene	SNP score	Ensembl gene ID	Chr	Strand	Start (bp)	End (bp)	Band
Kif3a	5	ENSMUSG00000018395	11	+	53567379	53601967	B1.3
Hcfc2	5	ENSMUSG00000020246	10	+	82696160	82742428	C1
Mgat1	5	ENSMUSG00000020346	11	+	49244191	49263030	B1.2
3010026O09Rik	5	ENSMUSG00000020381	11	+	50174444	50200115	B1.3
Itk	5	ENSMUSG00000020395	11	-	46325150	46389515	B1.1
Myo1g	5	ENSMUSG00000020437	11	-	6506548	6520965	A1
Polm	5	ENSMUSG00000020474	11	-	5827860	5838016	A1
Amph	5	ENSMUSG00000021314	13	+	18948371	19150913	A2
Zkscan3	5	ENSMUSG00000021327	13	-	21387013	21402755	A3.1
Exoc2	5	ENSMUSG00000021357	13	-	30813919	30974047	A3.2
Dapk1	5	ENSMUSG00000021559	13	+	60601947	60763185	B2
Marc1	5	ENSMUSG00000026621	1	-	184786776	184811313	H5
Fam198b	5	ENSMUSG00000027955	3	+	79884533	79946280	E3
Tmem144	5	ENSMUSG00000027956	3	-	79813148	79842662	E3
Npy2r	5	ENSMUSG00000028004	3	-	82538383	82548084	E3
Gucy1b3	5	ENSMUSG00000028005	3	-	82032004	82074711	E3
Sh2d2a	5	ENSMUSG00000028071	3	+	87846755	87855722	F1
Pdlim5	5	ENSMUSG00000028273	3	-	142239586	142395696	H1
Ptplad2	5	ENSMUSG00000028497	4	-	88396144	88438928	C4
B4galt2	5	ENSMUSG00000028541	4	-	117869260	117883487	D2.1
Col9a2	5	ENSMUSG00000028626	4	+	121039385	121055322	D2.2
Wdr65	5	ENSMUSG00000028730	4	-	118554551	118620777	D2.1
Rcc1	5	ENSMUSG00000028896	4	-	132331919	132353605	D2.3
Auts2	5	ENSMUSG00000029673	5	-	131437333	132543344	G2
Asb5	5	ENSMUSG00000031519	8	+	54550331	54587836	B1.3
Kirrel3	5	ENSMUSG00000032036	9	+	34486126	35036716	A4
Anp32a	5	ENSMUSG00000032249	9	+	62341293	62378812	B
1700017B05Rik	5	ENSMUSG00000032300	9	-	57252322	57262599	B
Dis3l	5	ENSMUSG00000032396	9	-	64306756	64341288	C
Smad3	5	ENSMUSG00000032402	9	-	63646767	63757994	C
Cspg4	5	ENSMUSG00000032911	9	+	56865104	56899870	B
Kbtbd12	5	ENSMUSG00000033182	6	-	88547340	88637950	D1
Gpbp1l1	5	ENSMUSG00000034042	4	+	116557658	116593882	D1
Tmem132d	5	ENSMUSG00000034310	5	-	127783491	128433077	G1.3
Morc2a	5	ENSMUSG00000034543	11	+	3649494	3690477	A1
Arhgap10	5	ENSMUSG00000037148	8	-	77250366	77517907	C1
Nmur2	5	ENSMUSG00000037393	11	-	56024987	56041010	B1.3
Dennd4c	5	ENSMUSG00000038024	4	+	86748555	86850603	C4
Slco4a1	5	ENSMUSG00000038963	2	+	180456245	180474867	H4
Cdk13	5	ENSMUSG00000041297	13	-	17715962	17805097	A2
Slc39a11	5	ENSMUSG00000041654	11	-	113244853	113650079	E2
Zfp62	5	ENSMUSG00000046311	11	+	49203292	49218816	B1.2
C1qtnf2	5	ENSMUSG00000046491	11	+	43474276	43491525	B1.1
Dlgap2	5	ENSMUSG00000047495	8	+	14095865	14847680	A1.1
Mroh7	5	ENSMUSG00000047502	4	-	106680417	106730925	C7
Olfr1396	5	ENSMUSG00000047511	11	-	49112777	49114874	B1.2
Dmbt1	5	ENSMUSG00000047517	7	+	131032076	131121626	F3
Lrrc49	5	ENSMUSG00000047766	9	-	60568859	60688158	B
Table 3.2. con't
Gene	SNP score	Ensembl gene ID	Chr	Strand	Start (bp)	End (bp)	Band
Fcrl5	5	ENSMUSG00000048031	3	+	87435885	87457836	F1
Tenm4	5	ENSMUSG00000048078	7	+	96171244	96911093	E1
Olfr1394	5	ENSMUSG00000048378	11	+	49160016	49160954	B1.2
Trpm3	5	ENSMUSG00000052387	19	+	22139119	22989884	B
Bpi	5	ENSMUSG00000052922	2	+	158258094	158284531	H1
Dnajc8	5	ENSMUSG00000054405	4	+	132535550	132553742	D2.3
Sec14l3	5	ENSMUSG00000054986	11	+	4064841	4077736	A1
Ubl7	5	ENSMUSG00000055720	9	+	57910986	57929968	B
Slit3	5	ENSMUSG00000056427	11	+	35121224	35708507	A4
Ptprn2	5	ENSMUSG00000056553	12	+	116485720	117278167	F2
Wtap	5	ENSMUSG00000060475	17	-	12966796	12992546	A1
Dcc	5	ENSMUSG00000060534	18	-	71258738	72351069	E2
Csmd1	5	ENSMUSG00000060924	8	-	15892537	17535586	A1.3
Agbl4	5	ENSMUSG00000061298	4	+	110397661	111664324	C7
Dpp6	5	ENSMUSG00000061576	5	+	26817203	27727505	B1
Tmem117	5	ENSMUSG00000063296	15	+	94629185	95096097	E3
Phactr4	5	ENSMUSG00000066043	4	-	132355923	132422489	D2.3
Mas1	5	ENSMUSG00000068037	17	-	12841079	12868143	A1
Trcg1	5	ENSMUSG00000070298	9	+	57236556	57249863	B
Ccdc24	5	ENSMUSG00000078588	4	-	117866524	117872557	D2.1
AY761185	5	ENSMUSG00000079120	8	-	20943693	20944748	A2
Gm14278	5	ENSMUSG00000080880	2	-	156888854	156915383	H1
Gm11980	5	ENSMUSG00000083075	11	+	6685824	6686809	A1
Gm12131	5	ENSMUSG00000083806	11	-	39727070	39727712	A5
4933416E03Rik	5	ENSMUSG00000085198	2	+	159947341	159981288	H2
Gm11958	5	ENSMUSG00000085512	11	+	4285460	4286939	A1
Gm12648	5	ENSMUSG00000085931	4	-	94089576	94425588	C5
Gm16144	5	ENSMUSG00000086399	9	-	69477029	69479598	C
Gm14204	5	ENSMUSG00000086496	2	-	158595472	158610723	H1
5133400J02Rik	5	ENSMUSG00000086646	11	-	51189833	51220418	B1.3
0610043K17Rik	5	ENSMUSG00000087361	4	+	101353783	101399181	C6
Gm17359	5	ENSMUSG00000091685	3	+	79345376	79464129	E3
Gm26561	5	ENSMUSG00000097625	17	+	70878078	71393284	E1.3
9530052C20Rik	5	ENSMUSG00000097858	3	+	142882495	142894644	H1
