# Supplementary material for: Whole Genome Sequence of Multiple Myeloma-Prone C57BL/KaLwRij Mouse Strain Suggests the Origin of Disease Involves Multiple Cell Types
Source: PLoS One. 2015 May 28;10(5):e0127828. doi: 10.1371/journal.pone.0127828 (PMC4447437; doi:10.1371/journal.pone.0127828)
Supplement: S3 Table — (XLSX) [file pone.0127828.s011.xlsx]

## Sheet: Sheet3
S3 Table. Candidate genes underlying genetic susceptibility to multiple myeloma in humans
Gene	Ensembl ID	SNP	Chr	Position	P-value
RP11-402C9.1	ENSG00000248266	rs12504374	4	182165548	3.003e-06
TENM3	ENSG00000218336	rs12504374	4	182165548	3.003e-06
MIR1305	ENSG00000221227	rs12504374	4	182165548	3.003e-06
AC005307.3	ENSG00000267243	rs1476739	19	28592473	3.327e-06
AC005616.1	ENSG00000266893	rs1476739	19	28592473	3.327e-06
RP11-255I10.2	ENSG00000248656	rs17043540	4	111637415	3.519e-06
RAX2	ENSG00000173976	rs917546	19	3769836	3.929e-06
MRPL54	ENSG00000183617	rs917546	19	3769836	3.929e-06
RPS27P18	ENSG00000233135	rs3813859	10	125478224	5.007e-06
IGF2BP1	ENSG00000159217	rs1495274	17	49000286	6.974e-06
RP11-501C14.5	ENSG00000250838	rs1495274	17	49000286	6.974e-06
RP11-501C14.6	ENSG00000251461	rs1495274	17	49000286	6.974e-06
RP1-309F20.3	ENSG00000225806	rs35113254	20	58860477	7.265e-06
GNAS	ENSG00000087460	rs35113254	20	58860477	7.265e-06
CCDC174	ENSG00000154781	rs2276754	3	14661475	1.082e-05
B3GNT5	ENSG00000176597	rs6803209	3	183250921	1.13e-05
MCF2L2	ENSG00000053524	rs6803209	3	183250921	1.13e-05
AC012445.1	ENSG00000229550	rs10178086	2	4139548	1.205e-05
EYA2	ENSG00000064655	rs1541256	20	47155573	1.494e-05
ZNF827	ENSG00000151612	rs6814298	4	145859580	1.53e-05
GMDS	ENSG00000112699	rs3800125	6	1906627	1.667e-05
RP1-125N5.2	ENSG00000235815	rs196469	6	168723188	1.81e-05
TSPAN15	ENSG00000099282	rs7078095	10	69503668	1.963e-05
RNA5SP200	ENSG00000252169	rs17675787	5	173297243	2.048e-05
SMYD3	ENSG00000185420	rs12037567	1	246295444	2.431e-05
AC005772.2	ENSG00000232058	rs2323554	17	15023795	2.671e-05
KCNAB1	ENSG00000169282	rs1474024	3	156058085	2.79e-05
SH3YL1	ENSG00000035115	rs6742278	2	226999	2.812e-05
RP11-625I7.1	ENSG00000249036	rs7689830	4	77495637	3.848e-05
CABLES1	ENSG00000134508	rs7244739	18	23167910	4.108e-05
RP1-125N5.2	ENSG00000235815	rs196479	6	168727261	4.366e-05
KIAA1211L	ENSG00000196872	rs12464134	2	98923638	4.374e-05
RNA5SP200	ENSG00000252169	rs10061599	5	173296329	4.471e-05
AC064853.2	ENSG00000236116	rs16823719	2	227616600	4.776e-05
C2orf83	ENSG00000042304	rs16823719	2	227616600	4.776e-05
RNF165	ENSG00000141622	rs9958625	18	46334824	5.135e-05
RNF165	ENSG00000141622	rs4890643	18	46333162	5.549e-05
RNA5SP200	ENSG00000252169	rs7714152	5	173288406	5.878e-05
HMCN1	ENSG00000143341	rs10911784	1	185946259	5.891e-05
CACNB4	ENSG00000182389	rs6722774	2	152060288	5.946e-05
RP11-120M18.2	ENSG00000267009	rs6501468	17	68431555	5.995e-05
WIPI1	ENSG00000070540	rs6501468	17	68431555	5.995e-05
LGR5	ENSG00000139292	rs4486718	12	71506186	6.204e-05
SMYD3	ENSG00000185420	rs10924674	1	246289515	6.615e-05
SOCS2P2	ENSG00000224465	rs5995601	22	22170474	6.649e-05
LL22NC03-30E12.13	ENSG00000227710	rs5995601	22	22170474	6.649e-05
ITGB8	ENSG00000105855	rs7793190	7	20367733	6.727e-05
PLAC8	ENSG00000145287	rs17006484	4	83114816	6.746e-05
RASGEF1B	ENSG00000138670	rs17005163	4	81562314	6.777e-05
GPR37L1	ENSG00000170075	rs12737525	1	202126724	6.792e-05
CTD-2270F17.1	ENSG00000253647	rs314120	5	170396192	6.844e-05
KCNIP1	ENSG00000182132	rs314120	5	170396192	6.844e-05
CCDC146	ENSG00000135205	rs17151110	7	77289465	6.989e-05
RP1-41P2.7	ENSG00000228587	rs16995953	22	35688211	7.196e-05
CACNB4	ENSG00000182389	rs12693235	2	152067967	7.39e-05
CABLES1	ENSG00000134508	rs4800149	18	23164290	7.593e-05
RP11-120M18.2	ENSG00000267009	rs2909207	17	68443464	7.614e-05
WIPI1	ENSG00000070540	rs2909207	17	68443464	7.614e-05
LINC01322	ENSG00000244128	rs9839370	3	165483093	7.675e-05
RP11-146N18.1	ENSG00000267134	rs11877311	18	64365574	8.493e-05
WIPI1	ENSG00000070540	rs883541	17	68452981	8.579e-05
RP11-120M18.2	ENSG00000267009	rs883541	17	68452981	8.579e-05
AGBL1	ENSG00000166748	rs11073666	15	86755978	8.602e-05
RP11-266O8.1	ENSG00000257060	rs735912	15	93357709	8.711e-05
SMYD3	ENSG00000185420	rs10802383	1	246296178	8.869e-05
PTPRB	ENSG00000127329	rs17108396	12	70615574	8.915e-05
CNTN5	ENSG00000149972	rs2010803	11	99729627	9.028e-05
CACNB4	ENSG00000182389	rs13421383	2	152022834	9.218e-05
STEAP1B	ENSG00000105889	rs4318962	7	22436123	9.263e-05
ASPH	ENSG00000198363	rs16927431	8	61511449	9.409e-05
CD22	ENSG00000012124	rs11673522	19	35316824	9.619e-05
MAG	ENSG00000105695	rs11673522	19	35316824	9.619e-05
CACNB2	ENSG00000165995	rs2482100	10	18192151	9.705e-05
GLI3	ENSG00000106571	rs846385	7	42129336	0.0001009
MUC7	ENSG00000171195	rs11249502	4	70475444	0.0001027
OR4U1P	ENSG00000258899	rs1952805	14	20048196	0.0001053
GPR37L1	ENSG00000170075	rs11588918	1	202126432	0.0001055
RP11-691L4.2	ENSG00000236607	rs11230950	11	62174344	0.000106
BMP4	ENSG00000125378	rs12434228	14	53960884	0.0001107
CCDC146	ENSG00000135205	rs7780929	7	77285395	0.0001147
CCDC146	ENSG00000135205	rs17151066	7	77287986	0.0001152
CCDC146	ENSG00000135205	rs17151097	7	77288990	0.0001152
CCDC146	ENSG00000135205	rs7786334	7	77285936	0.0001152
RBFOX3	ENSG00000167281	rs8073623	17	79213846	0.0001163
CACNB4	ENSG00000182389	rs13416880	2	152012169	0.0001254
AC009410.1	ENSG00000232023	rs16825085	2	228526079	0.0001298
RP11-433J22.3	ENSG00000234190	rs1908628	1	147788456	0.0001312
GLI3	ENSG00000106571	rs846394	7	42123226	0.0001328
GLI3	ENSG00000106571	rs846393	7	42124261	0.0001339
CABLES1	ENSG00000134508	rs8094261	18	23166764	0.0001353
UNC5D	ENSG00000156687	rs16884444	8	35791462	0.0001357
SCUBE2	ENSG00000175356	rs7931872	11	9120515	0.0001388
TJP3	ENSG00000105289	rs475112	19	3745548	0.0001404
USP2-AS1	ENSG00000245248	rs7949052	11	119529417	0.0001409
KIAA1211L	ENSG00000196872	rs11123756	2	98891549	0.0001437
SHROOM3	ENSG00000138771	rs17002148	4	76659087	0.0001498
SLC1A2	ENSG00000110436	rs4756221	11	35356522	0.0001532
KIAA1211L	ENSG00000196872	rs6757098	2	98854936	0.0001547
SLC1A2	ENSG00000110436	rs3847613	11	35316798	0.000157
RP11-625I7.1	ENSG00000249036	rs12644936	4	77423966	0.0001599
CCNG2	ENSG00000138764	rs41476645	4	77423231	0.0001599
CCNG2	ENSG00000138764	rs12644936	4	77423966	0.0001599
RP11-625I7.1	ENSG00000249036	rs41476645	4	77423231	0.0001599
RPL7AL3	ENSG00000235208	rs6044230	20	16684587	0.0001602
RPS18	ENSG00000231500	rs458679	6	33274715	0.0001654
VPS52	ENSG00000223501	rs458679	6	33274715	0.0001654
WDR46	ENSG00000227057	rs458679	6	33274715	0.0001654
B3GALT4	ENSG00000235863	rs458679	6	33274715	0.0001654
RP11-625I7.1	ENSG00000249036	rs12501028	4	77470379	0.0001656
ARHGAP26	ENSG00000145819	rs10875602	5	143220148	0.0001677
SEC23IP	ENSG00000107651	rs2279939	10	119933508	0.0001692
DENND5A	ENSG00000184014	rs10840176	11	9134023	0.0001697
SCUBE2	ENSG00000175356	rs10840176	11	9134023	0.0001697
RP11-266O8.1	ENSG00000257060	rs8037879	15	93357168	0.0001737
RAPGEF5	ENSG00000136237	rs3901281	7	22135854	0.0001779
MAML2	ENSG00000184384	rs12286219	11	96037740	0.0001786
SCUBE2	ENSG00000175356	rs2647537	11	9103754	0.0001835
RP11-691L4.2	ENSG00000236607	rs1792908	11	62173793	0.0001881
PRPF4	ENSG00000136875	rs12352784	9	113282794	0.0001976
PRPF4	ENSG00000136875	rs17831256	9	113280587	0.0001976
CDC26	ENSG00000176386	rs17831256	9	113280587	0.0001976
PCBP3	ENSG00000183570	rs17004793	21	45699359	0.0002008
LARGE	ENSG00000133424	rs16992029	22	33272893	0.0002015
RP11-94P11.4	ENSG00000254998	rs7947277	11	105430752	0.0002016
FSBP	ENSG00000265817	rs2470737	8	94395199	0.0002017
RAD54B	ENSG00000197275	rs2470737	8	94395199	0.0002017
VSTM4	ENSG00000165633	rs4488117	10	49101860	0.0002074
RP11-1080G15.1	ENSG00000253557	rs2672282	8	19197694	0.0002106
AC005616.1	ENSG00000266893	rs9653109	19	28599384	0.000228
AC005307.3	ENSG00000267243	rs9653109	19	28599384	0.000228
AC005394.1	ENSG00000267537	rs9653109	19	28599384	0.000228
NOL8	ENSG00000198000	rs16908281	9	92309812	0.0002286
CCM2	ENSG00000136280	rs10951785	7	45008192	0.0002309
CCM2	LRG_664	rs10951785	7	45008192	0.0002309
TMEM71	ENSG00000165071	rs7827081	8	132684306	0.0002315
AF216667.1	ENSG00000222570	rs7827081	8	132684306	0.0002315
RP11-624C23.1	ENSG00000253535	rs17052236	8	24605069	0.0002338
AC133680.1	ENSG00000237838	rs17577191	3	25166850	0.0002344
HNF4GP1	ENSG00000228611	rs9316831	13	56000802	0.0002368
STEAP1B	ENSG00000105889	rs740295	7	22433669	0.0002376
SCUBE2	ENSG00000175356	rs10840175	11	9122001	0.0002378
STEAP1B	ENSG00000105889	rs10250954	7	22435330	0.0002395
CCDC13	ENSG00000244607	rs9836162	3	42706056	0.0002569
HHATL	ENSG00000010282	rs9836162	3	42706056	0.0002569
HHATL-AS1	ENSG00000230970	rs9836162	3	42706056	0.0002569
ADCY3	ENSG00000138031	rs17799872	2	24822088	0.0002614
CENPO	ENSG00000138092	rs17799872	2	24822088	0.0002614
RP11-443B20.1	ENSG00000271936	rs17799872	2	24822088	0.0002614
CDH11	ENSG00000140937	rs7203623	16	65104687	0.0002642
RNA5SP336	ENSG00000201059	rs12791900	11	21000461	0.0002738
NELL1	ENSG00000165973	rs12791900	11	21000461	0.0002738
MYO16	ENSG00000041515	rs651270	13	108976976	0.0002752
FRMD6	ENSG00000139926	rs8019441	14	51643611	0.0002757
RARB	ENSG00000077092	rs17518622	3	25185588	0.0002824
RP11-23D24.2	ENSG00000238755	rs17745929	3	153788261	0.000283
AC133680.1	ENSG00000237838	rs17517875	3	25166779	0.0002831
AC133680.1	ENSG00000237838	rs12152294	3	25174179	0.0002837
RARB	ENSG00000077092	rs12152294	3	25174179	0.0002837
AC133680.1	ENSG00000237838	rs17576864	3	25150898	0.0002854
RP11-400N13.1	ENSG00000236230	rs4511115	1	222339838	0.0002854
HSP90B3P	ENSG00000203914	rs1887055	1	91648256	0.0002949
CCSER1	ENSG00000184305	rs1849809	4	90675089	0.0002955
SLC4A7	ENSG00000033867	rs3755652	3	27431445	0.0003041
SEC23A	ENSG00000100934	rs4902308	14	39029954	0.0003054
CCDC13	ENSG00000244607	rs2240861	3	42708832	0.0003139
HHATL-AS1	ENSG00000230970	rs2240861	3	42708832	0.0003139
CACNB2	ENSG00000165995	rs1277768	10	18210747	0.0003153
SPAG16	ENSG00000144451	rs1876837	2	214213042	0.0003171
CASC16	ENSG00000249231	rs4784227	16	52565276	0.0003197
SLC1A2	ENSG00000110436	rs11033071	11	35326138	0.00032
AL157773.1	ENSG00000275446	rs2478352	6	53668467	0.0003203
KLHL31	ENSG00000124743	rs2478352	6	53668467	0.0003203
SLC1A2	ENSG00000110436	rs7114383	11	35335246	0.0003204
LPIN1	ENSG00000134324	rs6726960	2	11758805	0.0003213
LINC01322	ENSG00000244128	rs3106448	3	165625319	0.0003237
RAPGEF5	ENSG00000136237	rs17507	7	22135617	0.0003288
RP11-625I7.1	ENSG00000249036	rs12649862	4	77422666	0.000331
CCNG2	ENSG00000138764	rs12649862	4	77422666	0.000331
ZNF321P	ENSG00000221874	rs8110394	19	52936228	0.0003313
ZNF816-ZNF321P	ENSG00000213801	rs8110394	19	52936228	0.0003313
FRMD6	ENSG00000139926	rs4898705	14	51643281	0.0003329
RP11-116N8.1	ENSG00000258342	rs7401172	14	35982079	0.0003348
AP003385.2	ENSG00000227834	rs12288023	11	67653870	0.0003361
ACY3	ENSG00000132744	rs12288023	11	67653870	0.0003361
RP11-304C16.3	ENSG00000217331	rs17797978	6	96667209	0.0003369
ITGB8	ENSG00000105855	rs6461490	7	20342183	0.000337
LINC00971	ENSG00000242641	rs2326227	3	84706812	0.0003381
RP11-513G11.4	ENSG00000225742	rs6800138	3	194219817	0.0003418
HMCN1	ENSG00000143341	rs7550425	1	186076148	0.0003429
RP11-95H3.1	ENSG00000259847	rs7206260	16	65177505	0.0003446
CPOX	ENSG00000080819	rs9819403	3	98526874	0.0003452
CLDND1	ENSG00000080822	rs9819403	3	98526874	0.0003452
RPL38P4	ENSG00000250562	rs9819403	3	98526874	0.0003452
RP11-227H4.5	ENSG00000248839	rs9819403	3	98526874	0.0003452
DBF4	ENSG00000006634	rs11982729	7	87887212	0.0003455
UBASH3A	ENSG00000160185	rs884339	21	42446395	0.0003464
RP11-6I2.3	ENSG00000254288	rs6988353	8	74085007	0.0003492
HAUS6	ENSG00000147874	rs7869414	9	19082834	0.0003545
GNAS-AS1	ENSG00000235590	rs6128441	20	58827937	0.0003562
SHROOM3	ENSG00000138771	rs6817407	4	76695185	0.0003579
LPIN1	ENSG00000134324	rs6744695	2	11758962	0.000358
DENND5A	ENSG00000184014	rs7394878	11	9176729	0.0003604
AC104820.2	ENSG00000234663	rs877226	2	181252898	0.0003604
CCDC13	ENSG00000244607	rs11915803	3	42758799	0.0003606
HIGD1A	ENSG00000181061	rs17238798	3	42758273	0.0003606
HIGD1A	ENSG00000181061	rs11915803	3	42758799	0.0003606
CCDC13	ENSG00000244607	rs17238798	3	42758273	0.0003606
RP11-178L8.5	ENSG00000261697	rs7498934	16	87279998	0.0003701
C16orf95	ENSG00000260456	rs7498934	16	87279998	0.0003701
CCDC146	ENSG00000135205	rs3108440	7	77267384	0.0003706
CCDC146	ENSG00000135205	rs3108442	7	77272590	0.0003706
CERS3	ENSG00000154227	rs4965668	15	100537144	0.0003708
RP11-53I6.2	ENSG00000263917	rs17718931	18	32015980	0.000376
RNF125	ENSG00000101695	rs17718931	18	32015980	0.000376
CARD14	ENSG00000141527	rs3829611	17	80188016	0.0003766
ABCG1	ENSG00000160179	rs225401	21	42273583	0.0003771
DENND5A	ENSG00000184014	rs2133217	11	9155465	0.0003779
PTH2R	ENSG00000144407	rs1598140	2	208606977	0.0003792
SLC1A2	ENSG00000110436	rs11033080	11	35340810	0.0003811
AC107072.2	ENSG00000231335	rs1986966	4	76637624	0.0003857
SHROOM3	ENSG00000138771	rs1986966	4	76637624	0.0003857
RAPGEF5	ENSG00000136237	rs3807531	7	22148126	0.0003865
CACNB4	ENSG00000182389	rs7591461	2	152025609	0.0003871
CMTM8	ENSG00000170293	rs3853711	3	32354085	0.0003912
CNTN5	ENSG00000149972	rs614096	11	99706659	0.0003917
MACROD2	ENSG00000172264	rs6131652	20	15230867	0.0003937
KLHL31	ENSG00000124743	rs6942249	6	53650685	0.0003955
KIAA1211L	ENSG00000196872	rs13005148	2	98851075	0.0003975
MACROD2	ENSG00000172264	rs1304179	20	15315385	0.0004005
CSMD1	ENSG00000183117	rs17414486	8	4426151	0.0004013
INCENP	ENSG00000149503	rs1675126	11	62138902	0.000403
RP11-430L16.1	ENSG00000234238	rs9852144	3	188124933	0.0004035
SAMSN1	ENSG00000155307	rs12626593	21	14485525	0.0004051
SLC1A2	ENSG00000110436	rs7934047	11	35346378	0.0004051
DNAH14	ENSG00000185842	rs13376645	1	225363579	0.0004052
CACNB4	ENSG00000182389	rs1806702	2	152073610	0.0004061
ADGB	ENSG00000118492	rs1340996	6	146667842	0.0004072
CSRP1	ENSG00000159176	rs645390	1	201485795	0.0004114
MGC45800	ENSG00000177822	rs10009617	4	181953118	0.0004117
KB-1184D12.1	ENSG00000253585	rs2446833	8	94099098	0.000418
FAM189A1	ENSG00000104059	rs511092	15	29441470	0.0004207
NELL1	ENSG00000165973	rs7122556	11	21023476	0.0004212
LINC00907	ENSG00000267586	rs7233167	18	42325134	0.0004234
LPIN1	ENSG00000134324	rs7569901	2	11757099	0.0004234
TMCC1	ENSG00000172765	rs4306849	3	129665337	0.0004246
ADGB	ENSG00000118492	rs1572902	6	146658453	0.0004276
GSN	ENSG00000148180	rs4837817	9	121232885	0.0004299
WDR16	ENSG00000166596	rs6503235	17	9612460	0.000431
FSTL4	ENSG00000053108	rs11242158	5	133500301	0.0004328
UPP2	ENSG00000007001	rs6731028	2	158034250	0.0004357
SSBP3	ENSG00000157216	rs3753405	1	54280035	0.0004368
TMEM71	ENSG00000165071	rs10956677	8	132696651	0.000438
STK32B	ENSG00000152953	rs1838973	4	5155535	0.0004397
CTNNA2	ENSG00000066032	rs17017514	2	79676678	0.0004403
EDARADD	ENSG00000186197	rs16833652	1	236414050	0.0004461
