# Supplementary material for: Whole Genome Sequence of Multiple Myeloma-Prone C57BL/KaLwRij Mouse Strain Suggests the Origin of Disease Involves Multiple Cell Types
Source: PLoS One. 2015 May 28;10(5):e0127828. doi: 10.1371/journal.pone.0127828 (PMC4447437; doi:10.1371/journal.pone.0127828)
Supplement: S4 Table — (XLSX) [file pone.0127828.s012.xlsx]

## Sheet: Final Table
S4 Table. KaLwRij germline structural variants
ChrA	PosA	OrientationA	ChrB	PosB	OrientationB	Type	region	gene
chr1	22270452	+	chr1	22271364	+	DEL	intergenic	Kcnq5(dist=308510),Rims1(dist=17058)
chr1	38379274	+	chr1	38389810	+	DEL	intronic	Aff3
chr1	85250932	+	chr1	85251347	+	DEL	intronic	C130026I21Rik
chr1	88264169	+	chr1	88264233	+	DEL	ncRNA_exonic	6430706D22Rik
chr1	88266280	+	chr1	88266330	+	DEL	exonic	A730008H23Rik,Hjurp nonframeshift_deletion
chr1	88266276	+	chr1	88266330	+	DEL	exonic	A730008H23Rik,Hjurp frameshift_deletion
chr1	88268441	+	chr1	88273937	+	DEL	exonic	Hjurp nonframeshift_deletion
chr1	147671263	+	chr1	147677731	+	DEL	intergenic	Brinp3(dist=768791),NONE(dist=NONE)
chr1	171345011	+	chr1	171356528	+	DEL	exonic	Nit1,Pfdn2 frameshift_deletion
chr1	171356828	+	chr1	171357848	+	DEL	exonic	Pfdn2 frameshift_deletion
chr1	171356828	+	chr1	171357850	+	DEL	exonic	Pfdn2 frameshift_deletion
chr1	183041403	+	chr1	183041711	+	DEL	intergenic	Tlr5(dist=65359),Disp1(dist=44553)
chr1	183299142	+	chr1	183299695	+	DEL	intronic	Aida
chr1	184889155	+	chr1	184889206	+	DEL	intergenic	C130074G19Rik(dist=6119),Mark1(dist=7218)
chr1	185236842	+	chr1	185237245	+	DEL	intronic	Rab3gap2
chr1	185371225	+	chr1	185371441	+	DEL	intronic	Eprs
chr1	185383188	+	chr1	185383371	+	DEL	intronic	Eprs
chr1	185390727	+	chr1	185390987	+	DEL	intronic	Eprs
chr1	185605085	+	chr1	185605355	+	DEL	ncRNA_intronic	Mir297c
chr1	186104167	+	chr1	186110565	+	DEL	intronic	Lyplal1
chr1	186111045	+	chr1	186112677	+	DEL	intronic	Lyplal1
chr1	186725681	+	chr1	186734898	+	DEL	intronic	Rrp15
chr1	186725681	+	chr1	186734977	+	DEL	intronic	Rrp15
chr1	186869512	+	chr1	186875961	+	DEL	intergenic	Rrp15(dist=120154),D1Pas1(dist=91455)
chr1	187062653	+	chr1	187069316	+	DEL	intronic	Spata17
chr1	187112165	+	chr1	187112312	+	DEL	intronic	Spata17
chr1	187287993	+	chr1	187288035	+	DEL	intronic	Gpatch2
chr1	187696675	+	chr1	187696720	+	DEL	intronic	Esrrg
chr1	188470552	+	chr1	188470803	+	DEL	intronic	Ush2a
chr1	188492842	+	chr1	188494073	+	DEL	intronic	Ush2a
chr1	189700778	+	chr1	189700917	+	DEL	intergenic	Cenpf(dist=12692),Ptpn14(dist=27351)
chr2	7404072	+	chr2	7409351	+	DEL	intergenic	Celf2(dist=7874),1700061F12Rik(dist=1780164)
chr2	22544766	+	chr2	22544867	+	DEL	intergenic	Myo3a(dist=121396),Gad2(dist=77460)
chr2	23963069	+	chr2	23963110	+	DEL	intergenic	Spopl(dist=390965),Hnmt(dist=39803)
chr2	24913654	+	chr2	24913860	+	DEL	intronic	Ehmt1
chr2	26333220	+	chr2	26338472	+	DEL	intronic	Gpsm1
chr2	55569364	+	chr2	55569614	+	DEL	intronic	Kcnj3
chr2	70781777	+	chr2	70782024	+	DEL	intronic	Tlk1
chr2	156815923	+	chr2	156815972	+	DEL	intergenic	Myl9(dist=34266),Tgif2(dist=24035)
chr2	156911804	+	chr2	156912165	+	DEL	intergenic	Sla2(dist=24726),Ndrg3(dist=15177)
chr2	156912739	+	chr2	156912912	+	DEL	intergenic	Sla2(dist=25661),Ndrg3(dist=14430)
chr2	156923680	+	chr2	156924077	+	DEL	intergenic	Sla2(dist=36602),Ndrg3(dist=3265)
chr2	156923680	+	chr2	156924101	+	DEL	intergenic	Sla2(dist=36602),Ndrg3(dist=3241)
chr2	156936588	+	chr2	156936777	+	DEL	intronic	Ndrg3
chr2	157698022	+	chr2	157698213	+	DEL	intergenic	Blcap(dist=131661),Ctnnbl1(dist=39188)
chr2	157820463	+	chr2	157820684	+	DEL	intronic	Ctnnbl1
chr2	158286276	+	chr2	158292713	+	DEL	intergenic	Bpi(dist=1745),Lbp(dist=13780)
chr2	158488962	+	chr2	158489875	+	DEL	intronic	Ralgapb
chr2	159465282	+	chr2	159472018	+	DEL	intergenic	Dhx35(dist=607062),4933416E03Rik(dist=475323)
chr2	159842234	+	chr2	159842621	+	DEL	intergenic	Dhx35(dist=984014),4933416E03Rik(dist=104720)
chr2	159917489	+	chr2	159917540	+	DEL	intergenic	Dhx35(dist=1059269),4933416E03Rik(dist=29801)
chr2	159917489	+	chr2	159917541	+	DEL	intergenic	Dhx35(dist=1059269),4933416E03Rik(dist=29800)
chr2	160095148	+	chr2	160095337	+	DEL	intergenic	9130015L21Rik(dist=54528),Gm826(dist=216064)
chr2	161803704	+	chr2	161805662	+	DEL	intronic	Ptprt
chr2	162142926	+	chr2	162143639	+	DEL	intronic	Ptprt
chr2	162146043	+	chr2	162152879	+	DEL	intronic	Ptprt
chr2	162373528	+	chr2	162376791	+	DEL	intronic	Ptprt
chr2	162778674	+	chr2	162778719	+	DEL	intergenic	9430021M05Rik(dist=103470),Srsf6(dist=152789)
chr2	163226637	+	chr2	163227514	+	DEL	intronic	Tox2
chr2	163519124	+	chr2	163525559	+	DEL	ncRNA_intronic	Hnf4aos
chr2	163789025	+	chr2	163796107	+	DEL	intergenic	Ada(dist=38786),Wisp2(dist=24727)
chr2	163842796	+	chr2	163849234	+	DEL	intergenic	Wisp2(dist=9649),Kcnk15(dist=4516)
chr2	163958213	+	chr2	163962842	+	DEL	intergenic	Rims4(dist=39530),Ywhab(dist=32355)
chr2	164097075	+	chr2	164097259	+	DEL	intronic	Stk4
chr2	179298516	+	chr2	179301371	+	DEL	intergenic	Cdh26(dist=811150),4930591A17Rik(dist=113565)
chr2	179446159	+	chr2	179446380	+	DEL	intronic	Cdh4
chr2	179815163	+	chr2	179816574	+	DEL	intronic	Cdh4
chr2	180091425	+	chr2	180093314	+	DEL	intergenic	Mtg2(dist=5523),Hrh3(dist=6151)
chr2	180212708	+	chr2	180212900	+	DEL	intronic	Lama5
chr2	180809738	+	chr2	180809845	+	DEL	intergenic	Bhlhe23(dist=32838),Mir124a-3(dist=84195)
chr2	180851584	+	chr2	180852056	+	DEL	intergenic	Bhlhe23(dist=74684),Mir124a-3(dist=41984)
chr2	181177114	+	chr2	181177262	+	DEL	intergenic	Eef1a2(dist=20099),Ppdpf(dist=10081)
chr2	181563849	+	chr2	181564046	+	DEL	intergenic	Dnajc5(dist=10969),Uckl1(dist=5107)
chr3	5049018	+	chr3	5055846	+	DEL	intergenic	1110015O18Rik(dist=234107),2700069I18Rik(dist=121978)
chr3	11724228	+	chr3	11724497	+	DEL	intergenic	Snx16(dist=1284098),Gm10745(dist=98732)
chr3	42081896	+	chr3	42083334	+	DEL	intergenic	D3Ertd751e(dist=322955),NONE(dist=NONE)
chr3	75348433	+	chr3	75353268	+	DEL	intergenic	Serpini2(dist=78355),Pdcd10(dist=163222)
chr3	75368801	+	chr3	75369193	+	DEL	intergenic	Serpini2(dist=98723),Pdcd10(dist=147297)
chr3	75372342	+	chr3	75378774	+	DEL	intergenic	Serpini2(dist=102264),Pdcd10(dist=137716)
chr3	75408844	+	chr3	75415715	+	DEL	intergenic	Serpini2(dist=138766),Pdcd10(dist=100775)
chr3	75931347	+	chr3	75931759	+	DEL	intronic	Golim4
chr3	76850294	+	chr3	76853004	+	DEL	intergenic	Fstl5(dist=140289),NONE(dist=NONE)
chr3	77144917	+	chr3	77146779	+	DEL	intergenic	Fstl5(dist=434912),Rapgef2(dist=1915750)
chr3	77597376	+	chr3	77604180	+	DEL	intergenic	Fstl5(dist=887371),Rapgef2(dist=1458349)
chr3	77662506	+	chr3	77663379	+	DEL	intergenic	Fstl5(dist=952501),Rapgef2(dist=1399150)
chr3	77812070	+	chr3	77818863	+	DEL	intergenic	Fstl5(dist=1102065),Rapgef2(dist=1243666)
chr3	78281922	+	chr3	78283812	+	DEL	intergenic	Fstl5(dist=1571917),Rapgef2(dist=778717)
chr3	78362092	+	chr3	78362258	+	DEL	intergenic	Fstl5(dist=1652087),Rapgef2(dist=700271)
chr3	78381862	+	chr3	78382243	+	DEL	intergenic	Fstl5(dist=1671857),Rapgef2(dist=680286)
chr3	78770243	+	chr3	78777238	+	DEL	intergenic	NONE(dist=NONE),Rapgef2(dist=285291)
chr3	79139795	+	chr3	79139967	+	DEL	intronic	Rapgef2
chr3	79778524	+	chr3	79780099	+	DEL	intergenic	Rxfp1(dist=40730),Tmem144(dist=33054)
chr3	80970820	+	chr3	80970989	+	DEL	intergenic	Glrb(dist=57160),Pdgfc(dist=65427)
chr3	80979497	+	chr3	80979717	+	DEL	intergenic	Glrb(dist=65837),Pdgfc(dist=56699)
chr3	81070223	+	chr3	81077615	+	DEL	intronic	Pdgfc
chr3	81093378	+	chr3	81093519	+	DEL	intronic	Pdgfc
chr3	81275859	+	chr3	81275938	+	DEL	intergenic	Pdgfc(dist=61828),Ctso(dist=656678)
chr3	81616429	+	chr3	81622912	+	DEL	intergenic	Pdgfc(dist=402398),Ctso(dist=309704)
chr3	81650226	+	chr3	81653466	+	DEL	intergenic	Pdgfc(dist=436195),Ctso(dist=279150)
chr3	81689559	+	chr3	81697894	+	DEL	intergenic	Pdgfc(dist=475528),Ctso(dist=234722)
chr3	81829435	+	chr3	81829626	+	DEL	intergenic	Pdgfc(dist=615404),Ctso(dist=102990)
chr3	82010476	+	chr3	82011053	+	DEL	intronic	Asic5
chr3	82283365	+	chr3	82288654	+	DEL	intergenic	Gucy1a3(dist=137488),Map9(dist=69418)
chr3	82382358	+	chr3	82382425	+	DEL	intronic	Map9
chr3	82480793	+	chr3	82488005	+	DEL	intergenic	Map9(dist=85525),Npy2r(dist=50378)
chr3	82972525	+	chr3	82979677	+	DEL	intergenic	Rbm46os(dist=28887),Fgg(dist=28219)
chr3	83185964	+	chr3	83186326	+	DEL	intergenic	Plrg1(dist=113673),1700028M03Rik(dist=369041)
chr3	83255625	+	chr3	83256860	+	DEL	intergenic	Plrg1(dist=183334),1700028M03Rik(dist=298507)
chr3	83375080	+	chr3	83375289	+	DEL	intergenic	Plrg1(dist=302789),1700028M03Rik(dist=180078)
chr3	83454936	+	chr3	83456291	+	DEL	intergenic	Plrg1(dist=382645),1700028M03Rik(dist=99076)
chr3	84359162	+	chr3	84366317	+	DEL	ncRNA_intronic	4930565D16Rik
chr3	84535421	+	chr3	84535677	+	DEL	intronic	Arfip1
chr3	84589270	+	chr3	84589465	+	DEL	intergenic	Arfip1(dist=6645),Tigd4(dist=4109)
chr3	84750711	+	chr3	84752600	+	DEL	intergenic	Tmem154(dist=46136),Fbxw7(dist=62977)
chr3	84998463	+	chr3	84999448	+	DEL	intergenic	Fbxw7(dist=19265),1700036G14Rik(dist=318071)
chr3	85101694	+	chr3	85101847	+	DEL	intergenic	Fbxw7(dist=122496),1700036G14Rik(dist=215672)
chr3	85147074	+	chr3	85147202	+	DEL	intergenic	Fbxw7(dist=167876),1700036G14Rik(dist=170317)
chr3	85166541	+	chr3	85167240	+	DEL	intergenic	Fbxw7(dist=187343),1700036G14Rik(dist=150279)
chr3	85166530	+	chr3	85167240	+	DEL	intergenic	Fbxw7(dist=187332),1700036G14Rik(dist=150279)
chr3	85305225	+	chr3	85308092	+	DEL	intergenic	Fbxw7(dist=326027),1700036G14Rik(dist=9427)
chr3	85305225	+	chr3	85308125	+	DEL	intergenic	Fbxw7(dist=326027),1700036G14Rik(dist=9394)
chr3	85325120	+	chr3	85326709	+	DEL	ncRNA_intronic	1700036G14Rik
chr3	85325118	+	chr3	85326709	+	DEL	ncRNA_intronic	1700036G14Rik
chr3	85622281	+	chr3	85629391	+	DEL	intronic	Pet112
chr3	85933647	+	chr3	85933830	+	DEL	intergenic	Glt28d2(dist=46129),Prss48(dist=59980)
chr3	86029130	+	chr3	86029857	+	DEL	intergenic	Prss48(dist=26639),Sh3d19(dist=54577)
chr3	86178961	+	chr3	86179272	+	DEL	intergenic	Rps3a1(dist=36293),Lrba(dist=45418)
chr3	86329308	+	chr3	86336416	+	DEL	intronic	Lrba
chr3	86329308	+	chr3	86336417	+	DEL	intronic	Lrba
chr3	87128533	+	chr3	87128582	+	DEL	intronic	Kirrel
chr3	87188519	+	chr3	87188703	+	DEL	intergenic	Kirrel(dist=13772),Fcrls(dist=62262)
chr3	87199749	+	chr3	87200319	+	DEL	intergenic	Kirrel(dist=25002),Fcrls(dist=50646)
chr3	87407778	+	chr3	87407887	+	DEL	intergenic	Fcrl1(dist=15645),Fcrl5(dist=27895)
chr3	87920538	+	chr3	87920727	+	DEL	intronic	Mrpl24
chr3	88733988	+	chr3	88734321	+	DEL	intergenic	Rit1(dist=2940),Syt11(dist=10380)
chr3	90183371	+	chr3	90183767	+	DEL	intronic	Nup210l
chr3	90352130	+	chr3	90354306	+	DEL	splicing	Gatad2b
chr3	90580935	+	chr3	90581883	+	DEL	intergenic	S100a16(dist=37784),S100a2(dist=8364)
chr3	90729411	+	chr3	90729992	+	DEL	intronic	Pglyrp4
chr3	91913666	+	chr3	91922716	+	DEL	intergenic	9130204L05Rik(dist=822861),Pglyrp3(dist=91867)
chr3	92185400	+	chr3	92192548	+	DEL	intergenic	Lelp1(dist=42646),Sprr2a2(dist=23287)
chr3	92989427	+	chr3	92991027	+	DEL	intergenic	Lce3e(dist=21146),Lce3f(dist=1199)
chr3	93031864	+	chr3	93032474	+	DEL	intergenic	Lce1m(dist=12804),Gm4858(dist=36349)
chr3	93456974	+	chr3	93457174	+	DEL	intergenic	Tchh(dist=7897),Tchhl1(dist=11580)
chr3	93458179	+	chr3	93461076	+	DEL	intergenic	Tchh(dist=9102),Tchhl1(dist=7678)
chr3	93461882	+	chr3	93462417	+	DEL	intergenic	Tchh(dist=12805),Tchhl1(dist=6337)
chr3	94268384	+	chr3	94275058	+	DEL	intergenic	Gm10696(dist=90191),Them4(dist=35074)
chr3	94549577	+	chr3	94556367	+	DEL	intronic	Snx27
chr3	94609228	+	chr3	94609425	+	DEL	intergenic	Snx27(dist=26512),Tuft1(dist=3328)
chr3	94867319	+	chr3	94867418	+	DEL	intronic	Pogz
chr3	95120694	+	chr3	95120885	+	DEL	intronic	Vps72
chr3	95130666	+	chr3	95130863	+	DEL	intronic	Scnm1
chr3	138754860	+	chr3	138755068	+	DEL	intronic	Tspan5
chr3	138763484	+	chr3	138763637	+	DEL	intronic	Tspan5
chr3	138844733	+	chr3	138844795	+	DEL	intronic	Tspan5
chr3	138906298	+	chr3	138906391	+	DEL	intergenic	Tspan5(dist=1865),Rap1gds1(dist=19506)
chr3	139399321	+	chr3	139399497	+	DEL	intronic	Stpg2
chr3	139530691	+	chr3	139537566	+	DEL	intronic	Stpg2
chr3	139542389	+	chr3	139542617	+	DEL	intronic	Stpg2
chr3	139560021	+	chr3	139564180	+	DEL	intronic	Stpg2
chr3	139704539	+	chr3	139707522	+	DEL	intronic	Stpg2
chr3	139773632	+	chr3	139774085	+	DEL	intergenic	Stpg2(dist=63333),Mirlet7j(dist=254164)
chr3	139849733	+	chr3	139849779	+	DEL	intergenic	Stpg2(dist=139434),Mirlet7j(dist=178470)
chr3	140019937	+	chr3	140027033	+	DEL	intergenic	Stpg2(dist=309638),Mirlet7j(dist=1216)
chr3	140120009	+	chr3	140125301	+	DEL	intergenic	Mirlet7j(dist=91639),Pdha2(dist=1084703)
chr3	140193892	+	chr3	140194463	+	DEL	intergenic	Mirlet7j(dist=165522),Pdha2(dist=1015541)
chr3	140669417	+	chr3	140669459	+	DEL	intergenic	Mirlet7j(dist=641047),Pdha2(dist=540545)
chr3	140684876	+	chr3	140686762	+	DEL	intergenic	Mirlet7j(dist=656506),Pdha2(dist=523242)
chr3	141268312	+	chr3	141268773	+	DEL	intergenic	Pdha2(dist=55957),Unc5c(dist=196791)
chr3	141268312	+	chr3	141268776	+	DEL	intergenic	Pdha2(dist=55957),Unc5c(dist=196788)
chr3	141603653	+	chr3	141610628	+	DEL	intronic	Unc5c
chr3	141707692	+	chr3	141708183	+	DEL	intronic	Unc5c
chr3	141759961	+	chr3	141766622	+	DEL	intronic	Unc5c
chr3	142002936	+	chr3	142009979	+	DEL	intronic	Bmpr1b
chr3	142566285	+	chr3	142566328	+	DEL	intronic	Gbp3
chr3	142760798	+	chr3	142760999	+	DEL	intergenic	Ccbl2(dist=15887),Gtf2b(dist=4248)
chr3	143130298	+	chr3	143132941	+	DEL	intergenic	Pkn2(dist=248294),A830019L24Rik(dist=110114)
chr3	143708560	+	chr3	143709297	+	DEL	ncRNA_intronic	Gm6260
chr3	145878987	+	chr3	145879395	+	DEL	intronic	Ddah1
chr4	3056589	+	chr4	3058469	+	DEL	intergenic	NONE(dist=NONE),Vmn1r2(dist=113614)
chr4	3233734	+	chr4	3234676	+	DEL	intergenic	Vmn1r3(dist=48429),Tmem68(dist=314365)
chr4	85473123	+	chr4	85475407	+	DEL	intergenic	Sh3gl2(dist=83744),Adamtsl1(dist=578508)
chr4	85477191	+	chr4	85483633	+	DEL	intergenic	Sh3gl2(dist=87812),Adamtsl1(dist=570282)
chr4	85763553	+	chr4	85763737	+	DEL	intergenic	Sh3gl2(dist=374174),Adamtsl1(dist=290178)
chr4	86213144	+	chr4	86213438	+	DEL	intronic	Adamtsl1
chr4	86255608	+	chr4	86261299	+	DEL	intronic	Adamtsl1
chr4	86255607	+	chr4	86261299	+	DEL	intronic	Adamtsl1
chr4	86724678	+	chr4	86724885	+	DEL	intergenic	Plin2(dist=54619),Dennd4c(dist=23670)
chr4	86754867	+	chr4	86761246	+	DEL	intronic	Dennd4c
chr4	86892645	+	chr4	86896220	+	DEL	intronic	Acer2
chr4	87043446	+	chr4	87043703	+	DEL	intronic	Slc24a2
chr4	87103365	+	chr4	87105076	+	DEL	intronic	Slc24a2
chr4	87255870	+	chr4	87256451	+	DEL	intergenic	Slc24a2(dist=25330),Mllt3(dist=513474)
chr4	87406653	+	chr4	87406847	+	DEL	intergenic	Slc24a2(dist=176113),Mllt3(dist=363078)
chr4	87410950	+	chr4	87410997	+	DEL	intergenic	Slc24a2(dist=180410),Mllt3(dist=358928)
chr4	87452860	+	chr4	87453256	+	DEL	intergenic	Slc24a2(dist=222320),Mllt3(dist=316669)
chr4	87674480	+	chr4	87680940	+	DEL	intergenic	Slc24a2(dist=443940),Mllt3(dist=88985)
chr4	87826786	+	chr4	87828605	+	DEL	intronic	Mllt3
chr4	88144396	+	chr4	88144589	+	DEL	intronic	Focad
chr4	88254595	+	chr4	88257438	+	DEL	intronic	Focad
chr4	88360839	+	chr4	88367431	+	DEL	intronic	Focad
chr4	88376199	+	chr4	88383174	+	DEL	intronic	Focad
chr4	88459710	+	chr4	88460671	+	DEL	intergenic	Ptplad2(dist=20784),Ifnb1(dist=61354)
chr4	89312215	+	chr4	89312317	+	DEL	intergenic	Cdkn2b(dist=1183),Dmrta1(dist=375881)
chr4	92507404	+	chr4	92513699	+	DEL	intergenic	Izumo3(dist=360183),Tusc1(dist=820449)
chr4	92799365	+	chr4	92799776	+	DEL	intergenic	Izumo3(dist=652144),Tusc1(dist=534372)
chr4	92985634	+	chr4	92992783	+	DEL	intergenic	Izumo3(dist=838413),Tusc1(dist=341365)
chr4	92997680	+	chr4	93004785	+	DEL	intergenic	Izumo3(dist=850459),Tusc1(dist=329363)
chr4	93021117	+	chr4	93021303	+	DEL	intergenic	Izumo3(dist=873896),Tusc1(dist=312845)
chr4	93104042	+	chr4	93106030	+	DEL	intergenic	Izumo3(dist=956821),Tusc1(dist=228118)
chr4	93703729	+	chr4	93711047	+	DEL	intergenic	Tusc1(dist=368218),Caap1(dist=789032)
chr4	93746835	+	chr4	93748717	+	DEL	intergenic	Tusc1(dist=411324),Caap1(dist=751362)
chr4	93782333	+	chr4	93784307	+	DEL	intergenic	Tusc1(dist=446822),Caap1(dist=715772)
chr4	93810860	+	chr4	93811092	+	DEL	intergenic	Tusc1(dist=475349),Caap1(dist=688987)
chr4	94186325	+	chr4	94186692	+	DEL	intergenic	Tusc1(dist=850814),Caap1(dist=313387)
chr4	101753579	+	chr4	101759928	+	DEL	intronic	Lepr
chr4	101863157	+	chr4	101872139	+	DEL	intergenic	B020004J07Rik(dist=19135),Gm12794(dist=68268)
chr4	103665096	+	chr4	103666848	+	DEL	intergenic	Gm12718(dist=172908),Dab1(dist=700690)
chr4	104262775	+	chr4	104269334	+	DEL	intergenic	Gm12718(dist=770587),Dab1(dist=98204)
chr4	104362980	+	chr4	104363159	+	DEL	intergenic	Gm12718(dist=870792),Dab1(dist=4379)
chr4	105269386	+	chr4	105269569	+	DEL	intergenic	Ppap2b(dist=36619),Usp24(dist=1046644)
chr4	105292512	+	chr4	105299404	+	DEL	intergenic	Ppap2b(dist=59745),Usp24(dist=1016809)
chr4	105438067	+	chr4	105444130	+	DEL	intergenic	Ppap2b(dist=205300),Usp24(dist=872083)
chr4	106764906	+	chr4	106765113	+	DEL	intronic	Acot11
chr4	106874822	+	chr4	106875752	+	DEL	intergenic	Acot11(dist=74991),Ssbp3(dist=35718)
chr4	106879751	+	chr4	106879962	+	DEL	intergenic	Acot11(dist=79920),Ssbp3(dist=31508)
chr4	107385421	+	chr4	107385463	+	DEL	intronic	Ndc1
chr4	107661228	+	chr4	107667550	+	DEL	intergenic	Glis1(dist=26169),Dmrtb1(dist=8740)
chr4	108108802	+	chr4	108108997	+	DEL	intronic	Scp2
chr4	108205956	+	chr4	108206155	+	DEL	intronic	Zyg11a
chr4	108700551	+	chr4	108707873	+	DEL	intronic	Zfyve9
chr4	108700551	+	chr4	108707874	+	DEL	intronic	Zfyve9
chr4	108743146	+	chr4	108743330	+	DEL	intronic	3110021N24Rik
chr4	108865347	+	chr4	108865505	+	DEL	intergenic	Txndc12(dist=3228),Rab3b(dist=13565)
chr4	109210753	+	chr4	109212917	+	DEL	intergenic	Osbpl9(dist=8481),Calr4(dist=5496)
chr4	116025505	+	chr4	116025755	+	DEL	intergenic	Faah(dist=7603),Nsun4(dist=6015)
chr4	116065167	+	chr4	116065369	+	DEL	intergenic	Nsun4(dist=11291),Uqcrh(dist=1596)
chr4	116119212	+	chr4	116119483	+	DEL	intronic	Rad54l
chr4	116197282	+	chr4	116197478	+	DEL	intergenic	1700042G07Rik(dist=22985),Pik3r3(dist=24436)
chr4	116249155	+	chr4	116249329	+	DEL	intronic	Pik3r3
chr4	116378797	+	chr4	116379192	+	DEL	intronic	Mast2
chr4	116552123	+	chr4	116552309	+	DEL	UTR3	Tmem69(NM_177670:c.*911_*725del0)
chr4	116745048	+	chr4	116745241	+	DEL	intronic	Tesk2
chr4	117032149	+	chr4	117032334	+	DEL	intronic	Eif2b3
chr4	117234941	+	chr4	117235848	+	DEL	intronic	Gm1661
chr4	117656057	+	chr4	117656274	+	DEL	intronic	Eri3
chr4	118300741	+	chr4	118300933	+	DEL	intergenic	Ptprf(dist=9344),Hyi(dist=59066)
chr4	118334115	+	chr4	118334303	+	DEL	intergenic	Ptprf(dist=42718),Hyi(dist=25696)
chr4	118371626	+	chr4	118371753	+	DEL	intronic	Szt2
chr4	118581313	+	chr4	118581355	+	DEL	intronic	Wdr65
chr4	118596449	+	chr4	118596643	+	DEL	intronic	Wdr65
chr4	118673662	+	chr4	118677770	+	DEL	intergenic	Olfr62(dist=7196),Olfr1342(dist=11733)
chr4	118959363	+	chr4	118960182	+	DEL	intergenic	Olfr1328(dist=24523),Lao1(dist=1785)
chr4	118959363	+	chr4	118960201	+	DEL	intergenic	Olfr1328(dist=24523),Lao1(dist=1766)
chr4	118994021	+	chr4	118994230	+	DEL	intergenic	Lao1(dist=25111),Slc2a1(dist=114515)
chr4	118993995	+	chr4	118994230	+	DEL	intergenic	Lao1(dist=25085),Slc2a1(dist=114515)
chr4	119186673	+	chr4	119186846	+	DEL	intronic	Ermap
chr4	121436371	+	chr4	121436944	+	DEL	intergenic	Gm12886(dist=13272),Gm12887(dist=177060)
chr4	122867118	+	chr4	122867316	+	DEL	intronic	Cap1
chr4	122867833	+	chr4	122867995	+	DEL	intronic	Cap1
chr4	123290428	+	chr4	123290624	+	DEL	intronic	Pabpc4
chr4	123290425	+	chr4	123290624	+	DEL	intronic	Pabpc4
chr4	123290427	+	chr4	123290624	+	DEL	intronic	Pabpc4
chr4	130570700	+	chr4	130570829	+	DEL	intronic	Nkain1
chr4	146503083	+	chr4	146511842	+	DEL	intronic	Gm13247
chr4	146532805	+	chr4	146533006	+	DEL	ncRNA_intronic	1700095A21Rik
chr4	146532805	+	chr4	146533007	+	DEL	ncRNA_intronic	1700095A21Rik
chr4	147587557	+	chr4	147593849	+	DEL	intergenic	Gm13154(dist=2356),2610305D13Rik(dist=18087)
chr4	147764990	+	chr4	147765316	+	DEL	intronic	Gm13157
chr5	4033263	+	chr5	4033921	+	DEL	intronic	Akap9
chr5	5848013	+	chr5	5848619	+	DEL	intergenic	Steap1(dist=98696),Zfp804b(dist=920411)
chr5	6590851	+	chr5	6593583	+	DEL	intergenic	Steap1(dist=841534),Zfp804b(dist=175447)
chr5	6794973	+	chr5	6795253	+	DEL	intronic	Zfp804b
chr5	6874189	+	chr5	6875780	+	DEL	intronic	Zfp804b
chr5	7070076	+	chr5	7070562	+	DEL	intronic	Zfp804b
chr5	7084558	+	chr5	7084756	+	DEL	intronic	Zfp804b
chr5	7085471	+	chr5	7092124	+	DEL	intronic	Zfp804b
chr5	7150363	+	chr5	7155978	+	DEL	intronic	Zfp804b
chr5	7492597	+	chr5	7494775	+	DEL	intergenic	Zfp804b(dist=148219),Steap4(dist=465697)
chr5	7653572	+	chr5	7653625	+	DEL	intergenic	Zfp804b(dist=309194),Steap4(dist=306847)
chr5	7751574	+	chr5	7754494	+	DEL	intergenic	Zfp804b(dist=407196),Steap4(dist=205978)
chr5	7822552	+	chr5	7825216	+	DEL	intergenic	Zfp804b(dist=478174),Steap4(dist=135256)
chr5	41017710	+	chr5	41018808	+	DEL	intergenic	Hs3st1(dist=1373079),Rab28(dist=606168)
chr5	41169636	+	chr5	41170131	+	DEL	intergenic	Hs3st1(dist=1525005),Rab28(dist=454845)
chr5	41395283	+	chr5	41402464	+	DEL	intergenic	Hs3st1(dist=1750652),Rab28(dist=222512)
chr5	42265270	+	chr5	42265677	+	DEL	intergenic	Mir6414(dist=373847),Gm7854(dist=886009)
chr5	43095147	+	chr5	43101879	+	DEL	intergenic	Mir6414(dist=1203724),Gm7854(dist=49807)
chr5	43344973	+	chr5	43349497	+	DEL	intergenic	Cpeb2(dist=55249),C1qtnf7(dist=166072)
chr5	43360885	+	chr5	43361666	+	DEL	intergenic	Cpeb2(dist=71161),C1qtnf7(dist=153903)
chr5	43657683	+	chr5	43658055	+	DEL	intergenic	C1qtnf7(dist=41097),Cc2d2a(dist=4324)
chr5	43828833	+	chr5	43836085	+	DEL	intronic	Bst1
chr5	43944046	+	chr5	43944663	+	DEL	intergenic	Cd38(dist=31672),Fgfbp1(dist=34195)
chr5	44004138	+	chr5	44004264	+	DEL	intronic	Prom1
chr5	44033598	+	chr5	44033978	+	DEL	intronic	Prom1
chr5	44134359	+	chr5	44143342	+	DEL	intergenic	Prom1(dist=32623),Tapt1(dist=31820)
chr5	44258452	+	chr5	44258560	+	DEL	intergenic	Tapt1(dist=31846),Ldb2(dist=213573)
chr5	52620812	+	chr5	52621535	+	DEL	intergenic	8030423F21Rik(dist=1801),Sepsecs(dist=21872)
chr5	52695567	+	chr5	52695725	+	DEL	intergenic	Sepsecs(dist=25866),Pi4k2b(dist=45849)
chr5	52713204	+	chr5	52713405	+	DEL	intergenic	Sepsecs(dist=43503),Pi4k2b(dist=28169)
chr5	52727598	+	chr5	52727648	+	DEL	intergenic	Sepsecs(dist=57897),Pi4k2b(dist=13926)
chr5	93651192	+	chr5	93652023	+	DEL	intronic	C87414
chr5	137177077	+	chr5	137177177	+	DEL	intergenic	Trim56(dist=60870),Ache(dist=111077)
chr6	8518280	+	chr6	8518827	+	DEL	intronic	Glcci1
chr6	8525821	+	chr6	8526067	+	DEL	intronic	Glcci1
chr6	8606478	+	chr6	8618216	+	DEL	intergenic	Glcci1(dist=8929),Ica1(dist=12311)
chr6	8634802	+	chr6	8636334	+	DEL	intronic	Ica1
chr6	8825938	+	chr6	8826035	+	DEL	intergenic	Ica1(dist=47454),Nxph1(dist=123984)
chr6	8990317	+	chr6	8990749	+	DEL	intronic	Nxph1
chr6	9001028	+	chr6	9001143	+	DEL	intronic	Nxph1
chr6	9001038	+	chr6	9001143	+	DEL	intronic	Nxph1
chr6	9034476	+	chr6	9034547	+	DEL	intronic	Nxph1
chr6	9117737	+	chr6	9119000	+	DEL	intronic	Nxph1
chr6	9139107	+	chr6	9145538	+	DEL	intronic	Nxph1
chr6	9912736	+	chr6	9912927	+	DEL	intergenic	Nxph1(dist=664158),AA545190(dist=1058541)
chr6	10147000	+	chr6	10153462	+	DEL	intergenic	Nxph1(dist=898422),AA545190(dist=818006)
chr6	10215418	+	chr6	10215463	+	DEL	intergenic	Nxph1(dist=966840),AA545190(dist=756005)
chr6	10689579	+	chr6	10694807	+	DEL	intergenic	Nxph1(dist=1441001),AA545190(dist=276661)
chr6	10774921	+	chr6	10776391	+	DEL	intergenic	Nxph1(dist=1526343),AA545190(dist=195077)
chr6	10835143	+	chr6	10840694	+	DEL	intergenic	Nxph1(dist=1586565),AA545190(dist=130774)
chr6	11336279	+	chr6	11336910	+	DEL	intergenic	AA545190(dist=361901),Ndufa4(dist=563463)
chr6	11542119	+	chr6	11542630	+	DEL	intergenic	AA545190(dist=567741),Ndufa4(dist=357743)
chr6	11760907	+	chr6	11761405	+	DEL	intergenic	AA545190(dist=786529),Ndufa4(dist=138968)
chr6	11779714	+	chr6	11785721	+	DEL	intergenic	AA545190(dist=805336),Ndufa4(dist=114652)
chr6	12640263	+	chr6	12646891	+	DEL	intronic	Thsd7a
chr6	12671577	+	chr6	12680514	+	DEL	intronic	Thsd7a
chr6	12699990	+	chr6	12700035	+	DEL	intronic	Thsd7a
chr6	12831355	+	chr6	12831574	+	DEL	intergenic	Thsd7a(dist=82102),Tmem106b(dist=238185)
chr6	14004039	+	chr6	14004803	+	DEL	intergenic	1110019D14Rik(dist=107618),Ppp1r3a(dist=709019)
chr6	14960375	+	chr6	14966923	+	DEL	intronic	Foxp2
chr6	18162291	+	chr6	18169020	+	DEL	intergenic	Asz1(dist=53230),Cftr(dist=1667)
chr6	47386037	+	chr6	47386214	+	DEL	intergenic	Cntnap2(dist=84666),Cul1(dist=68110)
chr6	63014979	+	chr6	63022914	+	DEL	intergenic	Ccser1(dist=632116),Grid2(dist=233943)
chr6	66458604	+	chr6	66464558	+	DEL	intergenic	4930544G11Rik(dist=504590),Mad2l1(dist=70910)
chr6	86528784	+	chr6	86529405	+	DEL	ncRNA_intronic	1600020E01Rik
chr6	88581446	+	chr6	88581866	+	DEL	intronic	Kbtbd12
chr6	89132328	+	chr6	89132476	+	DEL	intergenic	4933427D06Rik(dist=22291),Gm1965(dist=8518)
chr6	89152323	+	chr6	89152892	+	DEL	intergenic	Gm1965(dist=4953),Gm839(dist=59305)
chr6	89320247	+	chr6	89320372	+	DEL	intronic	Plxna1
chr6	89373479	+	chr6	89373686	+	DEL	intergenic	Plxna1(dist=10866),Chchd6(dist=9460)
chr6	90233669	+	chr6	90235686	+	DEL	intergenic	Vmn1r53(dist=9231),Vmn1r54(dist=33420)
chr6	90437987	+	chr6	90445081	+	DEL	intergenic	Ccdc37(dist=9507),Klf15(dist=17545)
chr6	103719542	+	chr6	103726478	+	DEL	intronic	Chl1
chr6	104257084	+	chr6	104264423	+	DEL	intergenic	Chl1(dist=524049),Cntn6(dist=228621)
chr6	116022404	+	chr6	116024801	+	DEL	splicing	Tmcc1
chr6	116024940	+	chr6	116042874	+	DEL	exonic	Tmcc1 frameshift_deletion
chr7	24082243	+	chr7	24085431	+	DEL	UTR5	Zfp180(NM_001045486:c.-30_-25delins-,NM_001289634:c.-12416_-12411delins-,NM_001289640:c.-12441_-12436delins-,NM_001289641:c.-16076_-16071delins-,NM_172483:c.-19257_-19252delins-)
chr7	24101568	+	chr7	24104404	+	DEL	exonic	Zfp180 frameshift_deletion
chr7	104423273	+	chr7	104428088	+	DEL	intronic	Trim30a
chr7	113292554	+	chr7	113292925	+	DEL	intronic	Arntl
chr7	126208544	+	chr7	126208735	+	DEL	intergenic	Xpo6(dist=8136),Sbk1(dist=63884)
chr7	126221609	+	chr7	126221760	+	DEL	intergenic	Xpo6(dist=21201),Sbk1(dist=50859)
chr7	126232323	+	chr7	126232514	+	DEL	intergenic	Xpo6(dist=31915),Sbk1(dist=40105)
chr7	126287408	+	chr7	126287583	+	DEL	intronic	Sbk1
chr7	126328808	+	chr7	126328996	+	DEL	intergenic	Sbk1(dist=33809),Lat(dist=34832)
chr7	126345412	+	chr7	126345609	+	DEL	intergenic	Sbk1(dist=50413),Lat(dist=18219)
chr7	126690466	+	chr7	126690678	+	DEL	UTR3	Slx1b(NM_029420:c.*1160_*948del0)
chr7	128570568	+	chr7	128570814	+	DEL	intergenic	Bag3(dist=23589),Inpp5f(dist=40551)
chr7	128570568	+	chr7	128570859	+	DEL	intergenic	Bag3(dist=23589),Inpp5f(dist=40506)
chr7	128589716	+	chr7	128589907	+	DEL	intergenic	Bag3(dist=42737),Inpp5f(dist=21458)
chr7	128762559	+	chr7	128762759	+	DEL	intronic	Sec23ip
chr7	128770093	+	chr7	128770207	+	DEL	intronic	Sec23ip
chr7	128784174	+	chr7	128784372	+	DEL	UTR3	Sec23ip(NM_001029982:c.*767_*965del0)
chr7	128984464	+	chr7	128991579	+	DEL	intergenic	Sec23ip(dist=199629),Ppapdc1a(dist=265515)
chr7	129029982	+	chr7	129033835	+	DEL	intergenic	Sec23ip(dist=245147),Ppapdc1a(dist=223259)
chr7	129036794	+	chr7	129042973	+	DEL	intergenic	Sec23ip(dist=251959),Ppapdc1a(dist=214121)
chr7	129062613	+	chr7	129066084	+	DEL	intergenic	Sec23ip(dist=277778),Ppapdc1a(dist=191010)
chr7	129485588	+	chr7	129485712	+	DEL	intergenic	Ppapdc1a(dist=94281),Wdr11(dist=106151)
chr7	129559423	+	chr7	129569346	+	DEL	intergenic	Ppapdc1a(dist=168116),Wdr11(dist=22517)
chr7	129559423	+	chr7	129569349	+	DEL	intergenic	Ppapdc1a(dist=168116),Wdr11(dist=22514)
chr7	129667111	+	chr7	129667611	+	DEL	intergenic	Wdr11(dist=31373),Gm4265(dist=294554)
chr7	129862496	+	chr7	129862574	+	DEL	intergenic	Wdr11(dist=226758),Gm4265(dist=99591)
chr7	130389924	+	chr7	130390177	+	DEL	intergenic	Fgfr2(dist=123116),Ate1(dist=1317)
chr7	130609710	+	chr7	130609876	+	DEL	intronic	Tacc2
chr7	132114411	+	chr7	132116294	+	DEL	intronic	Cpxm2
chr7	134001971	+	chr7	134004908	+	DEL	intronic	Adam12
chr7	134312928	+	chr7	134312969	+	DEL	intronic	D7Ertd443e
chr7	134329194	+	chr7	134335393	+	DEL	intronic	D7Ertd443e
chr7	134358365	+	chr7	134358758	+	DEL	intronic	D7Ertd443e
chr7	134479898	+	chr7	134481772	+	DEL	intergenic	D7Ertd443e(dist=103070),Dock1(dist=188915)
chr7	134528764	+	chr7	134530202	+	DEL	intergenic	D7Ertd443e(dist=151936),Dock1(dist=140485)
chr7	134701560	+	chr7	134701750	+	DEL	intronic	Dock1
chr7	136790701	+	chr7	136790741	+	DEL	intergenic	Gm6249(dist=80097),Mgmt(dist=103870)
chr7	137415018	+	chr7	137420282	+	DEL	intergenic	9430038I01Rik(dist=4262),Glrx3(dist=17366)
chr7	137415000	+	chr7	137420282	+	DEL	intergenic	9430038I01Rik(dist=4244),Glrx3(dist=17366)
chr7	137641668	+	chr7	137646975	+	DEL	intergenic	Glrx3(dist=173074),Tcerg1l(dist=561997)
chr7	137933267	+	chr7	137933428	+	DEL	intergenic	Glrx3(dist=464673),Tcerg1l(dist=275544)
chr7	138044758	+	chr7	138044818	+	DEL	intergenic	Glrx3(dist=576164),Tcerg1l(dist=164154)
chr7	138261747	+	chr7	138267051	+	DEL	intronic	Tcerg1l
chr7	138753984	+	chr7	138754177	+	DEL	intergenic	Tcerg1l(dist=356254),Mapk1ip1(dist=81641)
chr7	138782552	+	chr7	138782612	+	DEL	intergenic	Tcerg1l(dist=384822),Mapk1ip1(dist=53206)
chr7	139183462	+	chr7	139184442	+	DEL	intronic	Stk32c
chr7	140052636	+	chr7	140052822	+	DEL	intergenic	Msx3(dist=3548),Caly(dist=17058)
chr7	140215865	+	chr7	140215963	+	DEL	intergenic	Olfr524(dist=13097),Cd163l1(dist=2304)
chr7	140215865	+	chr7	140215993	+	DEL	intergenic	Olfr524(dist=13097),Cd163l1(dist=2274)
chr7	140330147	+	chr7	140330192	+	DEL	intergenic	Olfr525(dist=6517),Olfr527(dist=5672)
chr7	140349173	+	chr7	140349665	+	DEL	intergenic	Olfr60(dist=3186),Olfr530(dist=23020)
chr7	140522832	+	chr7	140529026	+	DEL	intergenic	Olfr536(dist=15514),Olfr538(dist=45129)
chr7	140635264	+	chr7	140635682	+	DEL	intergenic	Olfr46(dist=24140),Olfr61(dist=2021)
chr7	140693132	+	chr7	140696199	+	DEL	intergenic	Olfr45(dist=1290),Olfr541(dist=8054)
chr7	140738203	+	chr7	140741386	+	DEL	intergenic	Olfr541(dist=33012),Cyp2e1(dist=22446)
chr7	140796715	+	chr7	140796910	+	DEL	intergenic	Syce1(dist=8861),Zfp941(dist=12767)
chr7	141638851	+	chr7	141639058	+	DEL	exonic	Muc6 unknown
chr7	141638851	+	chr7	141639060	+	DEL	exonic	Muc6 unknown
chr7	141638851	+	chr7	141639081	+	DEL	exonic	Muc6 unknown
chr7	142832391	+	chr7	142832599	+	DEL	intergenic	Ins2(dist=152683),Th(dist=60177)
chr7	142924780	+	chr7	142925324	+	DEL	intergenic	Th(dist=24814),Ascl2(dist=41498)
chr7	143172132	+	chr7	143172379	+	DEL	intronic	Kcnq1
chr7	143172146	+	chr7	143172379	+	DEL	intronic	Kcnq1
chr7	143288496	+	chr7	143288538	+	DEL	ncRNA_exonic	Kcnq1ot1
chr7	143505716	+	chr7	143505911	+	DEL	intergenic	Phlda2(dist=3192),Nap1l4(dist=7668)
chr7	143823722	+	chr7	143825111	+	DEL	intronic	Dhcr7
chr7	143849351	+	chr7	143855748	+	DEL	downstream	Dhcr7
chr7	143855886	+	chr7	143863544	+	DEL	intergenic	Dhcr7(dist=7476),Mir6404(dist=69571)
chr7	143855886	+	chr7	143863551	+	DEL	intergenic	Dhcr7(dist=7476),Mir6404(dist=69564)
chr7	144153556	+	chr7	144153671	+	DEL	ncRNA_intronic	Mir3470b
chr7	144254864	+	chr7	144255035	+	DEL	ncRNA_intronic	Mir3470b
chr7	144349561	+	chr7	144354597	+	DEL	ncRNA_intronic	Mir3470b
chr7	144359810	+	chr7	144361356	+	DEL	ncRNA_intronic	Mir3470b
chr7	144376992	+	chr7	144377175	+	DEL	ncRNA_intronic	Mir3470b
chr7	144427805	+	chr7	144428397	+	DEL	ncRNA_intronic	Mir3470b
chr7	144430860	+	chr7	144430915	+	DEL	ncRNA_intronic	Mir3470b
chr7	144845582	+	chr7	144845771	+	DEL	intergenic	Fgf3(dist=2234),Fgf4(dist=15615)
chr8	19783352	+	chr8	19784887	+	DEL	intronic	Gm21119
chr8	23274732	+	chr8	23274967	+	DEL	intergenic	Golga7(dist=17652),Sfrp1(dist=136535)
chr8	48984182	+	chr8	48991254	+	DEL	intergenic	Tenm3(dist=309492),Gm2516(dist=1376858)
chr8	49015626	+	chr8	49015736	+	DEL	intergenic	Tenm3(dist=340936),Gm2516(dist=1352376)
chr8	49072768	+	chr8	49079763	+	DEL	intergenic	Tenm3(dist=398078),Gm2516(dist=1288349)
chr8	49659416	+	chr8	49660035	+	DEL	intergenic	Tenm3(dist=984726),Gm2516(dist=708077)
chr8	50218401	+	chr8	50219021	+	DEL	intergenic	Tenm3(dist=1543711),Gm2516(dist=149091)
chr8	50243895	+	chr8	50250045	+	DEL	intergenic	Tenm3(dist=1569205),Gm2516(dist=118067)
chr8	50353586	+	chr8	50353701	+	DEL	intergenic	Tenm3(dist=1678896),Gm2516(dist=14411)
chr8	50597185	+	chr8	50604390	+	DEL	intergenic	Gm2516(dist=181096),NONE(dist=NONE)
chr8	51731584	+	chr8	51735735	+	DEL	intergenic	Gm2516(dist=1315495),Aga(dist=1775967)
chr8	51736623	+	chr8	51736801	+	DEL	intergenic	Gm2516(dist=1320534),Aga(dist=1774901)
chr8	51752264	+	chr8	51758833	+	DEL	intergenic	Gm2516(dist=1336175),Aga(dist=1752869)
chr8	52069468	+	chr8	52071530	+	DEL	intergenic	Gm2516(dist=1653379),Aga(dist=1440172)
chr8	52104005	+	chr8	52105129	+	DEL	intergenic	Gm2516(dist=1687916),Aga(dist=1406573)
chr8	52303560	+	chr8	52314661	+	DEL	intergenic	Gm2516(dist=1887471),Aga(dist=1197041)
chr8	52365182	+	chr8	52365568	+	DEL	intergenic	Gm2516(dist=1949093),Aga(dist=1146134)
chr8	52380121	+	chr8	52381178	+	DEL	intergenic	Gm2516(dist=1964032),Aga(dist=1130524)
chr8	52594841	+	chr8	52601217	+	DEL	intergenic	NONE(dist=NONE),Aga(dist=910485)
chr8	52611555	+	chr8	52611888	+	DEL	intergenic	NONE(dist=NONE),Aga(dist=899814)
chr8	53183283	+	chr8	53183420	+	DEL	intergenic	NONE(dist=NONE),Aga(dist=328282)
chr8	53296326	+	chr8	53296639	+	DEL	intergenic	NONE(dist=NONE),Aga(dist=215063)
chr8	53601590	+	chr8	53601734	+	DEL	intronic	Neil3
chr8	53613635	+	chr8	53613696	+	DEL	intronic	Neil3
chr8	53645286	+	chr8	53645667	+	DEL	intergenic	Neil3(dist=6221),Vegfc(dist=431865)
chr8	53757330	+	chr8	53758336	+	DEL	intergenic	Neil3(dist=118265),Vegfc(dist=319196)
chr8	54142887	+	chr8	54150035	+	DEL	intronic	Vegfc
chr8	54239173	+	chr8	54239946	+	DEL	intergenic	Vegfc(dist=52719),Spcs3(dist=280487)
chr8	54313917	+	chr8	54314332	+	DEL	intergenic	Vegfc(dist=127463),Spcs3(dist=206101)
chr8	54512462	+	chr8	54514351	+	DEL	intergenic	Vegfc(dist=326008),Spcs3(dist=6082)
chr8	54708663	+	chr8	54711986	+	DEL	intronic	Wdr17
chr8	54752040	+	chr8	54752083	+	DEL	intergenic	Wdr17(dist=27672),Gpm6a(dist=27351)
chr8	54792963	+	chr8	54796681	+	DEL	intronic	Gpm6a
chr8	54868149	+	chr8	54874838	+	DEL	intronic	Gpm6a
chr8	54983720	+	chr8	54984213	+	DEL	intronic	Gpm6a
chr8	54983716	+	chr8	54984213	+	DEL	intronic	Gpm6a
chr8	55921737	+	chr8	55921964	+	DEL	intergenic	Adam29(dist=14773),Glra3(dist=18861)
chr8	56266285	+	chr8	56266507	+	DEL	intergenic	Glra3(dist=140933),Hpgd(dist=28045)
chr8	56652449	+	chr8	56654634	+	DEL	intergenic	Fbxo8(dist=58510),LOC102636514(dist=649780)
chr8	56686413	+	chr8	56686564	+	DEL	intergenic	Fbxo8(dist=92474),LOC102636514(dist=617850)
chr8	56753852	+	chr8	56754407	+	DEL	intergenic	Fbxo8(dist=159913),LOC102636514(dist=550007)
chr8	56821262	+	chr8	56828093	+	DEL	intergenic	Fbxo8(dist=227323),LOC102636514(dist=476321)
chr8	56866774	+	chr8	56871931	+	DEL	intergenic	Fbxo8(dist=272835),LOC102636514(dist=432483)
chr8	56866774	+	chr8	56871939	+	DEL	intergenic	Fbxo8(dist=272835),LOC102636514(dist=432475)
chr8	56884634	+	chr8	56884797	+	DEL	intergenic	Fbxo8(dist=290695),LOC102636514(dist=419617)
chr8	56942948	+	chr8	56955846	+	DEL	intergenic	Fbxo8(dist=349009),LOC102636514(dist=348568)
chr8	57034281	+	chr8	57040920	+	DEL	intergenic	Fbxo8(dist=440342),LOC102636514(dist=263494)
chr8	57136165	+	chr8	57136460	+	DEL	intergenic	Fbxo8(dist=542226),LOC102636514(dist=167954)
chr8	57170824	+	chr8	57177255	+	DEL	intergenic	Fbxo8(dist=576885),LOC102636514(dist=127159)
chr8	57182604	+	chr8	57189532	+	DEL	intergenic	Fbxo8(dist=588665),LOC102636514(dist=114882)
chr8	57289982	+	chr8	57290174	+	DEL	intergenic	Fbxo8(dist=696043),LOC102636514(dist=14240)
chr8	57698306	+	chr8	57698730	+	DEL	intergenic	AW046200(dist=34876),Galntl6(dist=75322)
chr8	72446072	+	chr8	72446268	+	DEL	intronic	1700030K09Rik
chr9	13272050	+	chr9	13272156	+	DEL	intronic	Ccdc82
chr9	41886732	+	chr9	41887513	+	DEL	intergenic	2610203C20Rik(dist=294245),Sorl1(dist=80976)
chr9	55977506	+	chr9	55979159	+	DEL	exonic	Rfpl3s nonframeshift_deletion
chr9	55977489	+	chr9	55979159	+	DEL	exonic	Rfpl3s nonframeshift_deletion
chr9	56223490	+	chr9	56223958	+	DEL	intronic	Peak1
chr9	56223488	+	chr9	56223958	+	DEL	intronic	Peak1
chr9	56233835	+	chr9	56234006	+	DEL	intronic	Peak1
chr9	56260763	+	chr9	56318663	+	DEL	UTR5	Peak1(NM_172924:c.-58021_-58021del0)
chr9	56451300	+	chr9	56451506	+	DEL	intronic	Hmg20a
chr9	56742452	+	chr9	56742658	+	DEL	intergenic	Lingo1(dist=57199),Odf3l1(dist=106001)
chr9	57038086	+	chr9	57038295	+	DEL	intronic	Ptpn9
chr9	57084265	+	chr9	57086176	+	DEL	intronic	Sin3a
chr9	57109083	+	chr9	57109423	+	DEL	intronic	Sin3a
chr9	57174676	+	chr9	57174859	+	DEL	upstream	1700041C23Rik
chr9	57181678	+	chr9	57181720	+	DEL	ncRNA_intronic	1700041C23Rik
chr9	57367935	+	chr9	57368343	+	DEL	intergenic	1700017B05Rik(dist=105336),4930430J02Rik(dist=22727)
chr9	57448762	+	chr9	57448963	+	DEL	intronic	Scamp5
chr9	57471836	+	chr9	57472047	+	DEL	intergenic	Scamp5(dist=3812),Rpp25(dist=32055)
chr9	57477096	+	chr9	57481340	+	DEL	intergenic	Scamp5(dist=9072),Rpp25(dist=22762)
chr9	57527790	+	chr9	57527990	+	DEL	intronic	Cox5a
chr9	57648973	+	chr9	57649187	+	DEL	intergenic	Csk(dist=3793),Cyp1a2(dist=27750)
chr9	57717493	+	chr9	57717690	+	DEL	intronic	Edc3
chr9	57813776	+	chr9	57813847	+	DEL	intronic	Arid3b
chr9	57818018	+	chr9	57818074	+	DEL	intronic	Arid3b
chr9	57842387	+	chr9	57842492	+	DEL	intergenic	Arid3b(dist=8153),Ubl7(dist=68494)
chr9	58007652	+	chr9	58007846	+	DEL	intergenic	Sema7a(dist=44787),Cyp11a1(dist=7171)
chr9	58128088	+	chr9	58128279	+	DEL	upstream	Stra6
chr9	58259446	+	chr9	58259633	+	DEL	intronic	Stoml1
chr9	58293975	+	chr9	58294179	+	DEL	intronic	Loxl1
chr9	58325856	+	chr9	58326042	+	DEL	intergenic	Loxl1(dist=12644),Tbc1d21(dist=33762)
chr9	58332405	+	chr9	58332848	+	DEL	intergenic	Loxl1(dist=19193),Tbc1d21(dist=26956)
chr9	58354157	+	chr9	58355450	+	DEL	intergenic	Loxl1(dist=40945),Tbc1d21(dist=4354)
chr9	58415333	+	chr9	58415374	+	DEL	intergenic	1700072B07Rik(dist=41150),4930461G14Rik(dist=39799)
chr9	58591410	+	chr9	58592940	+	DEL	intronic	Nptn
chr9	58624146	+	chr9	58624338	+	DEL	intronic	Nptn
chr9	58666669	+	chr9	58666863	+	DEL	intronic	Rec114
chr9	58696608	+	chr9	58698493	+	DEL	intronic	Rec114
chr9	58713839	+	chr9	58714050	+	DEL	intronic	Rec114
chr9	58949649	+	chr9	58951211	+	DEL	intronic	Neo1
chr9	59019650	+	chr9	59020153	+	DEL	intronic	Neo1
chr9	59046269	+	chr9	59052717	+	DEL	intergenic	Neo1(dist=9828),Adpgk(dist=238855)
chr9	59065921	+	chr9	59066061	+	DEL	intergenic	Neo1(dist=29480),Adpgk(dist=225511)
chr9	59211865	+	chr9	59214308	+	DEL	intergenic	Neo1(dist=175424),Adpgk(dist=77264)
chr9	59224363	+	chr9	59224583	+	DEL	intergenic	Neo1(dist=187922),Adpgk(dist=66989)
chr9	59376151	+	chr9	59376354	+	DEL	intergenic	Bbs4(dist=22643),Arih1(dist=12200)
chr9	59713714	+	chr9	59713768	+	DEL	intronic	Gramd2
chr9	59756972	+	chr9	59757169	+	DEL	intronic	Myo9a
chr9	59756973	+	chr9	59757169	+	DEL	intronic	Myo9a
chr9	59767310	+	chr9	59767493	+	DEL	intronic	Myo9a
chr9	59877325	+	chr9	59877681	+	DEL	intronic	Myo9a
chr9	60012809	+	chr9	60013127	+	DEL	intronic	Thsd4
chr9	60082959	+	chr9	60083514	+	DEL	intronic	Thsd4
chr9	60174069	+	chr9	60174311	+	DEL	intronic	Thsd4
chr9	60317835	+	chr9	60318188	+	DEL	intronic	Thsd4
chr9	60382885	+	chr9	60382926	+	DEL	intronic	Thsd4
chr9	60387355	+	chr9	60387974	+	DEL	intronic	Thsd4
chr9	60862124	+	chr9	60862795	+	DEL	intronic	Uaca
chr9	61256527	+	chr9	61256603	+	DEL	intergenic	I730028E13Rik(dist=111268),B930092H01Rik(dist=2624)
chr9	62243625	+	chr9	62243772	+	DEL	ncRNA_exonic	A730043L09Rik
chr9	62326429	+	chr9	62326626	+	DEL	intergenic	Spesp1(dist=44250),Anp32a(dist=14717)
chr9	62333140	+	chr9	62333325	+	DEL	intergenic	Spesp1(dist=50961),Anp32a(dist=8018)
chr9	62364862	+	chr9	62364952	+	DEL	intronic	Anp32a
chr9	62439173	+	chr9	62447933	+	DEL	intronic	Coro2b
chr9	62439173	+	chr9	62447937	+	DEL	intronic	Coro2b
chr9	62713649	+	chr9	62713858	+	DEL	intronic	Itga11
chr9	62769854	+	chr9	62770195	+	DEL	intronic	Itga11
chr9	62802138	+	chr9	62802340	+	DEL	intronic	Fem1b
chr9	62833871	+	chr9	62834247	+	DEL	intergenic	Fem1b(dist=22223),Cln6(dist=4540)
chr9	62861831	+	chr9	62868298	+	DEL	ncRNA_exonic	Gm10653
chr9	62928585	+	chr9	62928780	+	DEL	intronic	Pias1
chr9	63334535	+	chr9	63334799	+	DEL	intronic	Map2k5
chr9	63369769	+	chr9	63371017	+	DEL	intronic	Map2k5
chr9	63417873	+	chr9	63418082	+	DEL	intergenic	2300009A05Rik(dist=18629),Iqch(dist=3538)
chr9	64037775	+	chr9	64038021	+	DEL	downstream	1700055C04Rik
chr9	64210869	+	chr9	64211031	+	DEL	intronic	Map2k1
chr9	64236629	+	chr9	64238513	+	DEL	intronic	Map2k1
chr9	64244570	+	chr9	64244771	+	DEL	intronic	Map2k1
chr9	64316635	+	chr9	64316835	+	DEL	intronic	Dis3l
chr9	64352436	+	chr9	64352483	+	DEL	intergenic	Dis3l(dist=11179),Megf11(dist=33143)
chr9	64410500	+	chr9	64417610	+	DEL	intronic	Megf11
chr9	67050288	+	chr9	67050516	+	DEL	intergenic	Tpm1(dist=1075),Gm19299(dist=83045)
chr9	67050291	+	chr9	67050516	+	DEL	intergenic	Tpm1(dist=1078),Gm19299(dist=83045)
chr9	67198623	+	chr9	67205006	+	DEL	intergenic	Gm19299(dist=34835),Tln2(dist=12079)
chr9	67237455	+	chr9	67237520	+	DEL	intronic	Tln2
chr9	67538490	+	chr9	67538983	+	DEL	intronic	Tln2
chr9	67813496	+	chr9	67813704	+	DEL	intergenic	C2cd4b(dist=52563),C2cd4a(dist=16828)
chr9	68919127	+	chr9	68919306	+	DEL	intronic	Rora
chr9	68980830	+	chr9	68980875	+	DEL	intronic	Rora
chr9	69079590	+	chr9	69080893	+	DEL	intronic	Rora
chr10	8647382	+	chr10	8651474	+	DEL	intergenic	Ust(dist=128557),Sash1(dist=70745)
chr10	32816612	+	chr10	32823645	+	DEL	intronic	Nkain2
chr10	49823497	+	chr10	49830825	+	DEL	intergenic	Grik2(dist=34743),Ascc3(dist=761844)
chr10	57445259	+	chr10	57445722	+	DEL	intergenic	Gja1(dist=1054840),4930467K11Rik(dist=32661)
chr10	60291772	+	chr10	60292505	+	DEL	exonic	Psap frameshift_deletion
chr10	60293474	+	chr10	60294532	+	DEL	exonic	Psap frameshift_deletion
chr10	60294731	+	chr10	60294963	+	DEL	splicing	Psap
chr10	60299229	+	chr10	60299462	+	DEL	exonic	Psap frameshift_deletion
chr10	60299560	+	chr10	60299777	+	DEL	splicing	Psap
chr10	60300058	+	chr10	60300147	+	DEL	exonic	Psap frameshift_deletion
chr10	60300305	+	chr10	60300534	+	DEL	exonic	Psap frameshift_deletion
chr10	60300618	+	chr10	60300774	+	DEL	exonic	Psap frameshift_deletion
chr10	60300881	+	chr10	60301694	+	DEL	exonic	Psap frameshift_deletion
chr10	67387253	+	chr10	67387419	+	DEL	intergenic	Nrbf2(dist=101972),Egr2(dist=150450)
chr10	67387253	+	chr10	67387455	+	DEL	intergenic	Nrbf2(dist=101972),Egr2(dist=150414)
chr10	67423333	+	chr10	67423433	+	DEL	intergenic	Nrbf2(dist=138052),Egr2(dist=114436)
chr10	67943979	+	chr10	67944777	+	DEL	intergenic	Zfp365(dist=31317),Rtkn2(dist=34821)
chr10	68078610	+	chr10	68078815	+	DEL	intergenic	Rtkn2(dist=34746),Arid5b(dist=16778)
chr10	68181066	+	chr10	68181203	+	DEL	intronic	Arid5b
chr10	68224799	+	chr10	68224841	+	DEL	intronic	Arid5b
chr10	68224798	+	chr10	68224841	+	DEL	intronic	Arid5b
chr10	68243358	+	chr10	68246451	+	DEL	intronic	Arid5b
chr10	81178235	+	chr10	81178683	+	DEL	exonic	Eef2 nonframeshift_deletion
chr10	81178235	+	chr10	81178685	+	DEL	exonic	Eef2 frameshift_deletion
chr10	81178235	+	chr10	81178688	+	DEL	exonic	Eef2 frameshift_deletion
chr10	82438432	+	chr10	82439692	+	DEL	intergenic	Zfp938(dist=197157),Gm1553(dist=46841)
chr10	82928888	+	chr10	82929082	+	DEL	intergenic	Txnrd1(dist=31164),Chst11(dist=56415)
chr10	126246654	+	chr10	126247800	+	DEL	intergenic	Lrig3(dist=231295),Xrcc6bp1(dist=620628)
chr10	126332869	+	chr10	126333031	+	DEL	intergenic	Lrig3(dist=317510),Xrcc6bp1(dist=535397)
chr10	126459357	+	chr10	126461231	+	DEL	intergenic	Lrig3(dist=443998),Xrcc6bp1(dist=407197)
chr10	126562188	+	chr10	126563187	+	DEL	intergenic	Lrig3(dist=546829),Xrcc6bp1(dist=305241)
chr10	126701088	+	chr10	126707559	+	DEL	intergenic	Lrig3(dist=685729),Xrcc6bp1(dist=160869)
chr10	128479392	+	chr10	128479567	+	DEL	intronic	Smarcc2
chr10	129388816	+	chr10	129396116	+	DEL	downstream	Olfr784
chr10	129413249	+	chr10	129419601	+	DEL	intergenic	Olfr784(dist=24655),Olfr786(dist=17213)
chr10	129563832	+	chr10	129564256	+	DEL	intergenic	Olfr792(dist=22358),Olfr794(dist=6401)
chr10	129650745	+	chr10	129650930	+	DEL	intergenic	Olfr799(dist=2680),Olfr800(dist=8878)
chr11	3120318	+	chr11	3120411	+	DEL	intergenic	NONE(dist=NONE),Pisd-ps1(dist=3610)
chr11	3164317	+	chr11	3164588	+	DEL	exonic	Sfi1 frameshift_deletion
chr11	3192771	+	chr11	3193120	+	DEL	intronic	Sfi1
chr11	3376930	+	chr11	3377054	+	DEL	ncRNA_intronic	Mir3470a
chr11	3474415	+	chr11	3474623	+	DEL	ncRNA_intronic	8430429K09Rik
chr11	3481359	+	chr11	3481556	+	DEL	intergenic	8430429K09Rik(dist=1528),Pla2g3(dist=6671)
chr11	3564350	+	chr11	3564423	+	DEL	intergenic	Smtn(dist=25058),Tug1(dist=75362)
chr11	3866022	+	chr11	3868476	+	DEL	intergenic	Osbp2(dist=2119),4921536K21Rik(dist=17612)
chr11	3868674	+	chr11	3869192	+	DEL	intergenic	Osbp2(dist=4771),4921536K21Rik(dist=16896)
chr11	3940797	+	chr11	3941210	+	DEL	intergenic	Tcn2(dist=8719),Pes1(dist=22765)
chr11	4004906	+	chr11	4005117	+	DEL	intergenic	Gal3st1(dist=5578),Sec14l4(dist=26665)
chr11	4007837	+	chr11	4007971	+	DEL	intergenic	Gal3st1(dist=8509),Sec14l4(dist=23811)
chr11	4378226	+	chr11	4378415	+	DEL	intronic	Hormad2
chr11	4510617	+	chr11	4510896	+	DEL	intronic	Mtmr3
chr11	4577417	+	chr11	4577595	+	DEL	intronic	Mtmr3
chr11	4587930	+	chr11	4588130	+	DEL	intronic	Mtmr3
chr11	4659995	+	chr11	4660051	+	DEL	intronic	Ascc2
chr11	4714200	+	chr11	4714388	+	DEL	intronic	Zmat5
chr11	4759854	+	chr11	4760045	+	DEL	intergenic	Cabp7(dist=13076),Nf2(dist=5800)
chr11	4775425	+	chr11	4776114	+	DEL	intronic	Nf2
chr11	4876988	+	chr11	4877165	+	DEL	intronic	Nipsnap1
chr11	4881805	+	chr11	4882001	+	DEL	intronic	Nipsnap1
chr11	4888042	+	chr11	4888241	+	DEL	intronic	Nipsnap1
chr11	5013442	+	chr11	5013671	+	DEL	intronic	Ap1b1
chr11	5013444	+	chr11	5013671	+	DEL	intronic	Ap1b1
chr11	5045612	+	chr11	5045798	+	DEL	intergenic	Ap1b1(dist=2818),Gas2l1(dist=8333)
chr11	5226945	+	chr11	5227177	+	DEL	intronic	Kremen1
chr11	5361219	+	chr11	5365370	+	DEL	intronic	Znrf3
chr11	5588285	+	chr11	5588486	+	DEL	intronic	Ankrd36
chr11	5750283	+	chr11	5750479	+	DEL	intronic	Urgcp
chr11	5780545	+	chr11	5780630	+	DEL	ncRNA_exonic	2210015D19Rik
chr11	5798639	+	chr11	5798811	+	DEL	intronic	Dbnl
chr11	6005651	+	chr11	6011516	+	DEL	intronic	Camk2b
chr11	6141511	+	chr11	6148631	+	DEL	intronic	Nudcd3
chr11	6238753	+	chr11	6241784	+	DEL	intergenic	Npc1l1(dist=8508),Ddx56(dist=15761)
chr11	6358496	+	chr11	6358696	+	DEL	UTR3	Ogdh(NM_001252287:c.*2822_*3022del0,NM_001252282:c.*2822_*3022del0,NM_010956:c.*2822_*3022del0,NM_001252283:c.*2822_*3022del0,NM_001252288:c.*2822_*3022del0)
chr11	6425794	+	chr11	6426012	+	DEL	intergenic	Ppia(dist=5984),H2afv(dist=1214)
chr11	6489091	+	chr11	6489314	+	DEL	intergenic	Purb(dist=13015),Myo1g(dist=17234)
chr11	6491397	+	chr11	6491585	+	DEL	intergenic	Purb(dist=15321),Myo1g(dist=14963)
chr11	6564910	+	chr11	6565100	+	DEL	intronic	Ccm2
chr11	6577732	+	chr11	6577899	+	DEL	intronic	Ccm2
chr11	6577732	+	chr11	6577902	+	DEL	intronic	Ccm2
chr11	6997777	+	chr11	6997855	+	DEL	intergenic	Gm11981(dist=277740),Adcy1(dist=65634)
chr11	8270594	+	chr11	8274261	+	DEL	intergenic	Igfbp3(dist=1056671),Tns3(dist=157391)
chr11	8471555	+	chr11	8472221	+	DEL	intronic	Tns3
chr11	8562498	+	chr11	8562892	+	DEL	intronic	Tns3
chr11	8562498	+	chr11	8562908	+	DEL	intronic	Tns3
chr11	37872728	+	chr11	37872918	+	DEL	intergenic	Tenm2(dist=928487),Gm12130(dist=618630)
chr11	38013281	+	chr11	38019679	+	DEL	intergenic	Tenm2(dist=1069040),Gm12130(dist=471869)
chr11	38247081	+	chr11	38254158	+	DEL	intergenic	Tenm2(dist=1302840),Gm12130(dist=237390)
chr11	38662477	+	chr11	38663432	+	DEL	intergenic	Gm12130(dist=142432),NONE(dist=NONE)
chr11	38842815	+	chr11	38842858	+	DEL	intergenic	Gm12130(dist=322770),Mat2b(dist=1836456)
chr11	38978842	+	chr11	38991702	+	DEL	intergenic	Gm12130(dist=458797),Mat2b(dist=1687612)
chr11	38978842	+	chr11	38991703	+	DEL	intergenic	Gm12130(dist=458797),Mat2b(dist=1687611)
chr11	39103683	+	chr11	39105156	+	DEL	intergenic	Gm12130(dist=583638),Mat2b(dist=1574158)
chr11	39286059	+	chr11	39286239	+	DEL	intergenic	Gm12130(dist=766014),Mat2b(dist=1393075)
chr11	39328714	+	chr11	39328967	+	DEL	intergenic	Gm12130(dist=808669),Mat2b(dist=1350347)
chr11	39506141	+	chr11	39506384	+	DEL	intergenic	Gm12130(dist=986096),Mat2b(dist=1172930)
chr11	39530112	+	chr11	39530576	+	DEL	intergenic	Gm12130(dist=1010067),Mat2b(dist=1148738)
chr11	39701140	+	chr11	39703128	+	DEL	intergenic	Gm12130(dist=1181095),Mat2b(dist=976186)
chr11	40063744	+	chr11	40070824	+	DEL	intergenic	Gm12130(dist=1543699),Mat2b(dist=608490)
chr11	40085495	+	chr11	40086972	+	DEL	intergenic	Gm12130(dist=1565450),Mat2b(dist=592342)
chr11	40169703	+	chr11	40170577	+	DEL	intergenic	Gm12130(dist=1649658),Mat2b(dist=508737)
chr11	40342128	+	chr11	40349337	+	DEL	intergenic	Gm12130(dist=1822083),Mat2b(dist=329977)
chr11	40364692	+	chr11	40364860	+	DEL	intergenic	Gm12130(dist=1844647),Mat2b(dist=314454)
chr11	40386540	+	chr11	40386914	+	DEL	intergenic	Gm12130(dist=1866495),Mat2b(dist=292400)
chr11	40633895	+	chr11	40640394	+	DEL	intergenic	NONE(dist=NONE),Mat2b(dist=38920)
chr11	40659097	+	chr11	40659617	+	DEL	intergenic	NONE(dist=NONE),Mat2b(dist=19697)
chr11	40701635	+	chr11	40701980	+	DEL	UTR3	Hmmr(NM_013552:c.*1204_*859del0)
chr11	40838762	+	chr11	40845561	+	DEL	intergenic	Ccng1(dist=83476),Gabrg2(dist=1064629)
chr11	41105270	+	chr11	41111910	+	DEL	intergenic	Ccng1(dist=349984),Gabrg2(dist=798280)
chr11	41139343	+	chr11	41140061	+	DEL	intergenic	Ccng1(dist=384057),Gabrg2(dist=770129)
chr11	41331804	+	chr11	41332107	+	DEL	intergenic	Ccng1(dist=576518),Gabrg2(dist=578083)
chr11	41397133	+	chr11	41397435	+	DEL	intergenic	Ccng1(dist=641847),Gabrg2(dist=512755)
chr11	41444782	+	chr11	41445101	+	DEL	intergenic	Ccng1(dist=689496),Gabrg2(dist=465089)
chr11	41589981	+	chr11	41590488	+	DEL	intergenic	Ccng1(dist=834695),Gabrg2(dist=319702)
chr11	41703920	+	chr11	41710499	+	DEL	intergenic	Ccng1(dist=948634),Gabrg2(dist=199691)
chr11	41876560	+	chr11	41876926	+	DEL	intergenic	Ccng1(dist=1121274),Gabrg2(dist=33264)
chr11	41877553	+	chr11	41885135	+	DEL	intergenic	Ccng1(dist=1122267),Gabrg2(dist=25055)
chr11	41900768	+	chr11	41900908	+	DEL	intergenic	Ccng1(dist=1145482),Gabrg2(dist=9282)
chr11	41940344	+	chr11	41940598	+	DEL	intronic	Gabrg2
chr11	43237350	+	chr11	43239210	+	DEL	intronic	Atp10b
chr11	43507732	+	chr11	43507934	+	DEL	intergenic	C1qtnf2(dist=16207),Ccnjl(dist=20815)
chr11	44821513	+	chr11	44821616	+	DEL	intronic	Ebf1
chr11	44856876	+	chr11	44858192	+	DEL	intronic	Ebf1
chr11	45280585	+	chr11	45280957	+	DEL	intergenic	Gm12159(dist=163657),F630206G17Rik(dist=527126)
chr11	45788251	+	chr11	45788348	+	DEL	intergenic	Gm12159(dist=671323),F630206G17Rik(dist=19735)
chr11	45877896	+	chr11	45878095	+	DEL	intronic	Clint1
chr11	46412222	+	chr11	46415208	+	DEL	ncRNA_intronic	Mir6989
chr11	46465828	+	chr11	46466116	+	DEL	ncRNA_intronic	Mir6989
chr11	46659513	+	chr11	46659980	+	DEL	intergenic	Gm4926(dist=14507),Timd2(dist=8980)
chr11	46659521	+	chr11	46659980	+	DEL	intergenic	Gm4926(dist=14515),Timd2(dist=8980)
chr11	46759546	+	chr11	46766609	+	DEL	intronic	Havcr1
chr11	47533126	+	chr11	47533178	+	DEL	intergenic	Sgcd(dist=153824),Mir6380(dist=206414)
chr11	48716249	+	chr11	48722631	+	DEL	intergenic	Mir6380(dist=641666),Gnb2l1(dist=77729)
chr11	49092692	+	chr11	49094265	+	DEL	intronic	Ifi47,Olfr56
chr11	49194470	+	chr11	49194946	+	DEL	intergenic	Btnl9(dist=7381),Zfp62(dist=8554)
chr11	49445182	+	chr11	49452659	+	DEL	downstream	Olfr1388
chr11	49824896	+	chr11	49841908	+	DEL	exonic	Gfpt2 frameshift_deletion
chr11	50057895	+	chr11	50058037	+	DEL	intronic	Rnf130
chr11	50303292	+	chr11	50303466	+	DEL	intronic	Canx
chr11	50349268	+	chr11	50351149	+	DEL	intergenic	Canx(dist=23595),Mir804(dist=6636)
chr11	50855389	+	chr11	50855520	+	DEL	intronic	Grm6
chr11	51016725	+	chr11	51017750	+	DEL	intergenic	Olfr51(dist=8828),Olfr54(dist=9254)
chr11	51437715	+	chr11	51442055	+	DEL	intronic	Col23a1
chr11	51437715	+	chr11	51442059	+	DEL	intronic	Col23a1
chr11	51664204	+	chr11	51671086	+	DEL	intergenic	D930048N14Rik(dist=6523),0610009B22Rik(dist=14299)
chr11	52091018	+	chr11	52091238	+	DEL	intergenic	Cdkl3(dist=6351),Ppp2ca(dist=7586)
chr11	52356559	+	chr11	52356748	+	DEL	intergenic	Tcf7(dist=73988),Vdac1(dist=4367)
chr11	52449656	+	chr11	52449746	+	DEL	intergenic	9530068E07Rik(dist=40933),Fstl4(dist=314960)
chr11	52856976	+	chr11	52857416	+	DEL	intronic	Fstl4
chr11	53120875	+	chr11	53121056	+	DEL	intronic	Fstl4
chr11	53237231	+	chr11	53237712	+	DEL	intergenic	Fstl4(dist=49884),Hspa4(dist=22102)
chr11	53347736	+	chr11	53347932	+	DEL	intergenic	Zcchc10(dist=14435),Aff4(dist=2835)
chr11	53378558	+	chr11	53378762	+	DEL	intronic	Aff4
chr11	53389819	+	chr11	53390021	+	DEL	intronic	Aff4
chr11	53687771	+	chr11	53687936	+	DEL	intronic	Rad50
chr11	54098579	+	chr11	54099073	+	DEL	intergenic	Pdlim4(dist=29562),P4ha2(dist=1851)
chr11	54104632	+	chr11	54105124	+	DEL	intronic	P4ha2
chr11	54576580	+	chr11	54583699	+	DEL	intronic	Rapgef6
chr11	54798747	+	chr11	54799004	+	DEL	intergenic	Cdc42se2(dist=11044),Lyrm7os(dist=20915)
chr11	54824339	+	chr11	54824516	+	DEL	ncRNA_exonic	Lyrm7os
chr11	54848076	+	chr11	54848516	+	DEL	intronic	Lyrm7
chr11	54864396	+	chr11	54864452	+	DEL	intergenic	Lyrm7(dist=3805),Hint1(dist=1986)
chr11	54864396	+	chr11	54864470	+	DEL	intergenic	Lyrm7(dist=3805),Hint1(dist=1968)
chr11	55116489	+	chr11	55116683	+	DEL	intergenic	Gm2a(dist=3461),Slc36a3(dist=8140)
chr11	55200431	+	chr11	55200476	+	DEL	intergenic	Slc36a1os(dist=2749),Slc36a1(dist=3864)
chr11	55240927	+	chr11	55248023	+	DEL	intergenic	Slc36a1(dist=4597),Fat2(dist=2587)
chr11	55473951	+	chr11	55474101	+	DEL	intronic	G3bp1
chr11	55664006	+	chr11	55670765	+	DEL	intergenic	Glra1(dist=55808),Nmur2(dist=354225)
chr11	55748932	+	chr11	55749702	+	DEL	intergenic	Glra1(dist=140734),Nmur2(dist=275288)
chr11	55847458	+	chr11	55848261	+	DEL	intergenic	Glra1(dist=239260),Nmur2(dist=176729)
chr11	56177121	+	chr11	56183509	+	DEL	intergenic	Nmur2(dist=136134),Gria1(dist=828109)
chr11	56203814	+	chr11	56211329	+	DEL	intergenic	Nmur2(dist=162827),Gria1(dist=800289)
chr11	56203814	+	chr11	56211331	+	DEL	intergenic	Nmur2(dist=162827),Gria1(dist=800287)
chr11	56226389	+	chr11	56233022	+	DEL	intergenic	Nmur2(dist=185402),Gria1(dist=778596)
chr11	56263231	+	chr11	56263337	+	DEL	intergenic	Nmur2(dist=222244),Gria1(dist=748281)
chr11	56507665	+	chr11	56507771	+	DEL	intergenic	Nmur2(dist=466678),Gria1(dist=503847)
chr11	108105860	+	chr11	108112513	+	DEL	intronic	Prkca
chr11	119699073	+	chr11	119705502	+	DEL	intronic	Rptor
chr12	5052045	+	chr12	5055014	+	DEL	intergenic	Atad2b(dist=4635),Klhl29(dist=22452)
chr12	8934307	+	chr12	8934506	+	DEL	intronic	Laptm4a
chr12	78805631	+	chr12	78805877	+	DEL	intronic	Mpp5
chr12	105479456	+	chr12	105479942	+	DEL	intronic	D430019H16Rik
chr12	105596529	+	chr12	105597971	+	DEL	intergenic	Bdkrb2(dist=3458),Bdkrb1(dist=6120)
chr12	105619127	+	chr12	105620395	+	DEL	intronic	Atg2b
chr12	105679258	+	chr12	105679447	+	DEL	intronic	Atg2b
chr12	105731692	+	chr12	105731897	+	DEL	intronic	Ak7
chr12	105783510	+	chr12	105783690	+	DEL	intergenic	Ak7(dist=1063),Papola(dist=1012)
chr12	111538548	+	chr12	111539407	+	DEL	UTR5	Eif5(NM_178041:c.-1068_-1068del-,NM_173363:c.-1068_-1068del-)
chr12	111539882	+	chr12	111540130	+	DEL	exonic	Eif5 frameshift_deletion
chr12	111540572	+	chr12	111541705	+	DEL	exonic	Eif5 frameshift_deletion
chr12	111541844	+	chr12	111542151	+	DEL	exonic	Eif5 frameshift_deletion
chr12	111543265	+	chr12	111543525	+	DEL	splicing	Eif5
chr13	17062530	+	chr13	17062983	+	DEL	intronic	Sugct
chr13	17117255	+	chr13	17118745	+	DEL	intronic	Sugct
chr13	17457829	+	chr13	17459064	+	DEL	intronic	Sugct
chr13	17559068	+	chr13	17559310	+	DEL	intronic	Sugct
chr13	17678731	+	chr13	17679392	+	DEL	intronic	Sugct
chr13	17685706	+	chr13	17686341	+	DEL	intronic	Sugct
chr13	18376702	+	chr13	18376747	+	DEL	intronic	Pou6f2
chr13	18458153	+	chr13	18458349	+	DEL	intergenic	Pou6f2(dist=76114),Vps41(dist=258943)
chr13	18554169	+	chr13	18554368	+	DEL	intergenic	Pou6f2(dist=172130),Vps41(dist=162924)
chr13	18639241	+	chr13	18645661	+	DEL	intergenic	Pou6f2(dist=257202),Vps41(dist=71631)
chr13	18832709	+	chr13	18834238	+	DEL	intronic	Vps41
chr13	19185501	+	chr13	19210343	+	DEL	intergenic	Amph(dist=34582),Stard3nl(dist=147333)
chr13	19185502	+	chr13	19210343	+	DEL	intergenic	Amph(dist=34583),Stard3nl(dist=147333)
chr13	19185504	+	chr13	19210343	+	DEL	intergenic	Amph(dist=34585),Stard3nl(dist=147333)
chr13	19311304	+	chr13	19336578	+	DEL	intergenic	Amph(dist=160385),Stard3nl(dist=21098)
chr13	19311305	+	chr13	19336578	+	DEL	intergenic	Amph(dist=160386),Stard3nl(dist=21098)
chr13	19475485	+	chr13	19475617	+	DEL	intergenic	Stard3nl(dist=79733),Epdr1(dist=116091)
chr13	19954540	+	chr13	19960797	+	DEL	intergenic	Gpr141(dist=130283),Elmo1(dist=129710)
chr13	20033379	+	chr13	20033567	+	DEL	intergenic	Gpr141(dist=209122),Elmo1(dist=56940)
chr13	20161688	+	chr13	20164234	+	DEL	intronic	Elmo1
chr13	20345859	+	chr13	20346167	+	DEL	intronic	Elmo1
chr13	20730356	+	chr13	20730436	+	DEL	intergenic	Elmo1(dist=122000),Aoah(dist=63677)
chr13	20784751	+	chr13	20784865	+	DEL	intergenic	Elmo1(dist=176395),Aoah(dist=9248)
chr13	21075829	+	chr13	21076512	+	DEL	intergenic	Olfr1370(dist=2530),Olfr263(dist=56265)
chr13	21193777	+	chr13	21193973	+	DEL	UTR3	Trim27(NM_009054:c.*1152_*1348del0)
chr13	21629817	+	chr13	21636910	+	DEL	intergenic	Olfr1362(dist=17813),Olfr11(dist=1670)
chr13	22074010	+	chr13	22074560	+	DEL	intergenic	Hist1h2bj(dist=30352),Vmn1r188(dist=13318)
chr13	28495502	+	chr13	28499197	+	DEL	ncRNA_intronic	2610307P16Rik
chr13	31140035	+	chr13	31146227	+	DEL	intergenic	Exoc2(dist=165988),4930401O12Rik(dist=67183)
chr13	31233366	+	chr13	31240487	+	DEL	ncRNA_intronic	4930401O12Rik
chr13	31593889	+	chr13	31597686	+	DEL	intergenic	1700018A04Rik(dist=11376),Foxf2(dist=28130)
chr13	58407089	+	chr13	58407909	+	DEL	UTR5	Rmi1(NM_001168248:c.-850_-849del-,NM_028904:c.-850_-849del-)
chr13	71085662	+	chr13	71092110	+	DEL	intergenic	8030423J24Rik(dist=201159),Irx1(dist=866122)
chr13	82916655	+	chr13	82916882	+	DEL	intergenic	Cetn3(dist=1119498),Mef2c(dist=587152)
chr13	108046568	+	chr13	108047437	+	DEL	UTR5	Smim15(NM_001048250:c.-894_-894del-)
chr14	24660939	+	chr14	24661041	+	DEL	intergenic	Rps24(dist=164793),4930572O13Rik(dist=478754)
chr14	112426361	+	chr14	112433118	+	DEL	intergenic	Mir466(dist=367923),NONE(dist=NONE)
chr15	55396114	+	chr15	55403132	+	DEL	intronic	Col14a1
chr15	103780163	+	chr15	103787278	+	DEL	intronic	Mucl1
chr16	75816190	+	chr16	75996162	+	DEL	exonic	Samsn1 frameshift_deletion
chr16	96506774	+	chr16	96506840	+	DEL	intronic	Pcp4
chr16	97363838	+	chr16	97365012	+	DEL	intronic	Bace2
chr16	97770523	+	chr16	97777756	+	DEL	intergenic	Ripk4(dist=6768),Prdm15(dist=13711)
chr16	97784214	+	chr16	97784981	+	DEL	intergenic	Ripk4(dist=20459),Prdm15(dist=6486)
chr17	3021139	+	chr17	3021240	+	DEL	intergenic	NONE(dist=NONE),Pisd-ps2(dist=43078)
chr17	48118528	+	chr17	48118628	+	DEL	intergenic	1700067P10Rik(dist=27608),9830107B12Rik(dist=6977)
chr17	76512659	+	chr17	76519793	+	DEL	intergenic	Gm4710(dist=623620),Crim1(dist=1680455)
chr17	76512661	+	chr17	76519793	+	DEL	intergenic	Gm4710(dist=623622),Crim1(dist=1680455)
chr17	76893849	+	chr17	76900202	+	DEL	intergenic	Gm4710(dist=1004810),Crim1(dist=1300046)
chr17	78470697	+	chr17	78476509	+	DEL	intergenic	Fez2(dist=52545),Vit(dist=31554)
chr17	78562482	+	chr17	78562660	+	DEL	intronic	Vit
chr17	78784491	+	chr17	78788175	+	DEL	intronic	Heatr5b
chr17	78915557	+	chr17	78915626	+	DEL	upstream	Cebpzos
chr17	79005937	+	chr17	79006046	+	DEL	intronic	Prkd3
chr17	79286444	+	chr17	79286707	+	DEL	intergenic	Qpct(dist=196201),Cdc42ep3(dist=47318)
chr17	79472733	+	chr17	79472850	+	DEL	intergenic	Cdc42ep3(dist=117642),4930429F11Rik(dist=2774)
chr17	79517167	+	chr17	79520026	+	DEL	intergenic	Gm10494(dist=6681),Rmdn2(dist=94874)
chr17	79528036	+	chr17	79528216	+	DEL	intergenic	Gm10494(dist=17550),Rmdn2(dist=86684)
chr17	79957357	+	chr17	79957561	+	DEL	intergenic	Atl2(dist=61234),Hnrnpll(dist=71926)
chr17	83739461	+	chr17	83744657	+	DEL	intronic	Mta3
chr17	83739461	+	chr17	83744660	+	DEL	intronic	Mta3
chr18	15940509	+	chr18	15943572	+	DEL	intergenic	Chst9(dist=222463),Cdh2(dist=645305)
chr18	15968582	+	chr18	15968846	+	DEL	intergenic	Chst9(dist=250536),Cdh2(dist=620031)
chr18	15968582	+	chr18	15968850	+	DEL	intergenic	Chst9(dist=250536),Cdh2(dist=620027)
chr18	15981022	+	chr18	15988285	+	DEL	intergenic	Chst9(dist=262976),Cdh2(dist=600592)
chr18	16088135	+	chr18	16088483	+	DEL	intergenic	Chst9(dist=370089),Cdh2(dist=500394)
chr18	16282976	+	chr18	16289196	+	DEL	intergenic	Chst9(dist=564930),Cdh2(dist=299681)
chr18	16493311	+	chr18	16493360	+	DEL	intergenic	Chst9(dist=775265),Cdh2(dist=95517)
chr18	16506968	+	chr18	16507531	+	DEL	intergenic	Chst9(dist=788922),Cdh2(dist=81346)
chr18	16850379	+	chr18	16854927	+	DEL	intergenic	Gm15328(dist=27596),4921533I20Rik(dist=379556)
chr18	16961906	+	chr18	16968351	+	DEL	intergenic	Gm15328(dist=139123),4921533I20Rik(dist=266132)
chr18	16988609	+	chr18	16995217	+	DEL	intergenic	Gm15328(dist=165826),4921533I20Rik(dist=239266)
chr18	17053565	+	chr18	17053622	+	DEL	intergenic	Gm15328(dist=230782),4921533I20Rik(dist=180861)
chr18	17116054	+	chr18	17119660	+	DEL	intergenic	Gm15328(dist=293271),4921533I20Rik(dist=114823)
chr18	17424408	+	chr18	17424945	+	DEL	intergenic	4921533I20Rik(dist=188926),4930545E07Rik(dist=143801)
chr18	17433904	+	chr18	17440480	+	DEL	intergenic	4921533I20Rik(dist=198422),4930545E07Rik(dist=128266)
chr18	17450383	+	chr18	17450817	+	DEL	intergenic	4921533I20Rik(dist=214901),4930545E07Rik(dist=117929)
chr18	17541211	+	chr18	17547583	+	DEL	intergenic	4921533I20Rik(dist=305729),4930545E07Rik(dist=21163)
chr18	17661166	+	chr18	17667519	+	DEL	intergenic	4930545E07Rik(dist=80176),NONE(dist=NONE)
chr18	17775571	+	chr18	17775616	+	DEL	intergenic	4930545E07Rik(dist=194581),NONE(dist=NONE)
chr18	17794691	+	chr18	17795325	+	DEL	intergenic	4930545E07Rik(dist=213701),NONE(dist=NONE)
chr18	17938279	+	chr18	17945559	+	DEL	intergenic	4930545E07Rik(dist=357289),NONE(dist=NONE)
chr18	17948354	+	chr18	17948574	+	DEL	intergenic	4930545E07Rik(dist=367364),NONE(dist=NONE)
chr18	18583874	+	chr18	18585571	+	DEL	intergenic	4930545E07Rik(dist=1002884),Dsc3(dist=1375359)
chr18	18837758	+	chr18	18838085	+	DEL	intergenic	4930545E07Rik(dist=1256768),Dsc3(dist=1122845)
chr18	18977007	+	chr18	18984117	+	DEL	intergenic	4930545E07Rik(dist=1396017),Dsc3(dist=976813)
chr18	19282582	+	chr18	19289163	+	DEL	intergenic	4930545E07Rik(dist=1701592),Dsc3(dist=671767)
chr18	19430502	+	chr18	19434845	+	DEL	intergenic	4930545E07Rik(dist=1849512),Dsc3(dist=526085)
chr18	19862070	+	chr18	19868733	+	DEL	intergenic	NONE(dist=NONE),Dsc3(dist=92197)
chr18	20902799	+	chr18	20909901	+	DEL	intergenic	Trappc8(dist=6721),Rnf125(dist=34724)
chr18	21426283	+	chr18	21426764	+	DEL	intergenic	Garem(dist=126144),Klhl14(dist=123613)
chr18	21904607	+	chr18	21904734	+	DEL	intronic	Ccdc178
chr18	22439351	+	chr18	22446349	+	DEL	intronic	Asxl3
chr18	22781336	+	chr18	22781846	+	DEL	intronic	Nol4
chr18	38907219	+	chr18	38907293	+	DEL	intronic	Fgf1,Gm5820
chr18	40402637	+	chr18	40403255	+	DEL	intronic	Kctd16
chr18	40417945	+	chr18	40418714	+	DEL	intronic	Kctd16
chr18	40505616	+	chr18	40505813	+	DEL	intronic	Kctd16
chr18	40601782	+	chr18	40607947	+	DEL	intergenic	Kctd16(dist=70598),Prelid2(dist=1267749)
chr18	40708617	+	chr18	40713608	+	DEL	intergenic	Kctd16(dist=177433),Prelid2(dist=1162088)
chr18	41335536	+	chr18	41338368	+	DEL	intergenic	Kctd16(dist=804352),Prelid2(dist=537328)
chr18	41551159	+	chr18	41557549	+	DEL	intergenic	Kctd16(dist=1019975),Prelid2(dist=318147)
chr18	41868322	+	chr18	41874960	+	DEL	downstream	Prelid2
chr18	41886262	+	chr18	41886462	+	DEL	intronic	Prelid2
chr18	41959660	+	chr18	41966097	+	DEL	intergenic	Prelid2(dist=8466),Grxcr2(dist=20104)
chr18	42388022	+	chr18	42388455	+	DEL	intergenic	Rbm27(dist=46482),Pou4f3(dist=6142)
chr18	42509612	+	chr18	42509994	+	DEL	intergenic	Pou4f3(dist=113519),Tcerg1(dist=1493)
chr18	42810564	+	chr18	42812047	+	DEL	intronic	Ppp2r2b
chr18	42847580	+	chr18	42847814	+	DEL	intronic	Ppp2r2b
chr18	42848561	+	chr18	42849801	+	DEL	intronic	Ppp2r2b
chr18	42929486	+	chr18	42929702	+	DEL	intronic	Ppp2r2b
chr18	42996711	+	chr18	43004032	+	DEL	intronic	Ppp2r2b
chr18	43311236	+	chr18	43311334	+	DEL	intronic	Stk32a
chr18	43464466	+	chr18	43465196	+	DEL	intergenic	Dpysl3(dist=26180),Jakmip2(dist=66212)
chr18	43472653	+	chr18	43477859	+	DEL	intergenic	Dpysl3(dist=34367),Jakmip2(dist=53549)
chr18	43710251	+	chr18	43716771	+	DEL	intergenic	Jakmip2(dist=22478),Spink3(dist=11298)
chr18	44032851	+	chr18	44035642	+	DEL	downstream	Spink14
chr18	44582890	+	chr18	44582962	+	DEL	intronic	Mcc
chr18	44927081	+	chr18	44927141	+	DEL	intergenic	Ythdc2(dist=37361),Kcnn2(dist=633013)
chr18	44940162	+	chr18	44940507	+	DEL	intergenic	Ythdc2(dist=50442),Kcnn2(dist=619647)
chr18	44960589	+	chr18	44961572	+	DEL	intergenic	Ythdc2(dist=70869),Kcnn2(dist=598582)
chr18	44980926	+	chr18	44986932	+	DEL	intergenic	Ythdc2(dist=91206),Kcnn2(dist=573222)
chr18	45026557	+	chr18	45032918	+	DEL	intergenic	Ythdc2(dist=136837),Kcnn2(dist=527236)
chr18	45047783	+	chr18	45053961	+	DEL	intergenic	Ythdc2(dist=158063),Kcnn2(dist=506193)
chr18	45357358	+	chr18	45364781	+	DEL	intergenic	Ythdc2(dist=467638),Kcnn2(dist=195373)
chr18	45506954	+	chr18	45513392	+	DEL	intergenic	Ythdc2(dist=617234),Kcnn2(dist=46762)
chr18	45726024	+	chr18	45727914	+	DEL	ncRNA_intronic	A330093E20Rik
chr18	66750099	+	chr18	66755415	+	DEL	intergenic	Gm9926(dist=238362),Mc4r(dist=102290)
chr18	66984694	+	chr18	66984869	+	DEL	intergenic	Gm19784(dist=34733),Gnal(dist=103429)
chr18	67602877	+	chr18	67603085	+	DEL	intergenic	Spire1(dist=50156),Cep76(dist=14312)
chr18	67605640	+	chr18	67605830	+	DEL	intergenic	Spire1(dist=52919),Cep76(dist=11567)
chr18	67913717	+	chr18	67915606	+	DEL	intergenic	Cep192(dist=28547),Ldlrad4(dist=17651)
chr18	68973287	+	chr18	68973339	+	DEL	intergenic	4930546C10Rik(dist=21759),Mir145b(dist=48860)
chr18	69159403	+	chr18	69159787	+	DEL	intergenic	Mir145b(dist=137130),Tcf4(dist=184705)
chr18	69414152	+	chr18	69414317	+	DEL	intronic	Tcf4
chr18	70873409	+	chr18	70873486	+	DEL	intergenic	Mbd2(dist=247278),Dcc(dist=380146)
chr18	71266961	+	chr18	71273357	+	DEL	intronic	Dcc
chr18	71302521	+	chr18	71302726	+	DEL	intronic	Dcc
chr18	71615089	+	chr18	71615223	+	DEL	intronic	Dcc
chr18	71630431	+	chr18	71640979	+	DEL	intronic	Dcc
chr18	72125146	+	chr18	72127039	+	DEL	intronic	Dcc
chr18	72506424	+	chr18	72513105	+	DEL	intergenic	Dcc(dist=155355),Mex3c(dist=1059600)
chr18	72944961	+	chr18	72947870	+	DEL	intergenic	Dcc(dist=593892),Mex3c(dist=624835)
chr18	72944970	+	chr18	72947870	+	DEL	intergenic	Dcc(dist=593901),Mex3c(dist=624835)
chr18	83546564	+	chr18	83553238	+	DEL	intergenic	4921531P14Rik(dist=220680),Tshz1(dist=458389)
chr19	6829746	+	chr19	6829847	+	DEL	intronic	Rps6ka4
chr19	21598334	+	chr19	21598755	+	DEL	exonic	1110059E24Rik frameshift_deletion
chrX	6775700	+	chrX	6775804	+	DEL	intergenic	Shroom4(dist=141983),Dgkk(dist=97680)
chrX	31222642	+	chrX	31224917	+	DEL	intergenic	Gm10486(dist=379173),Gm14346(dist=111452)
chrX	31764095	+	chrX	31765918	+	DEL	intergenic	Gm10921(dist=380177),Gm21637(dist=196126)
Non-deletions
ChrA	PosA	OrientationA	ChrB	PosB	OrientationB	Type	chrA_region	chrA_gene	chrA_mt_type	chrA_amino_change	chrB_region	chrB_gene	chrB_mt_type	chrB_amino_change
chr1	24684272	+	chr1	24684158	+	INS	intronic	Lmbrd1	No_aa_change	No_func_change	intronic	Lmbrd1	No_aa_change	No_func_change
chr1	35106956	+	chr1	35106697	+	INS	intergenic	Plekhb2(dist=227371),Mir7669(dist=415648)	No_aa_change	No_func_change	intergenic	Plekhb2(dist=227112),Mir7669(dist=415907)	No_aa_change	No_func_change
chr1	35106963	+	chr1	35106697	+	INS	intergenic	Plekhb2(dist=227378),Mir7669(dist=415641)	No_aa_change	No_func_change	intergenic	Plekhb2(dist=227112),Mir7669(dist=415907)	No_aa_change	No_func_change
chr3	143707435	-	chr1	58405679	+	CTX	ncRNA_intronic	Gm6260	No_aa_change	No_func_change	intergenic	1700007F19Rik(dist=241872),Tsc22d2(dist=10000)	No_aa_change	No_func_change
chr1	121133099	+	chr1	121133231	-	INV	1	chr1	121133142	98	chr1	121133181	CAGTGCTTAAGGTATAGTGCCAGGAGCTACTTGACACATATTACTCTCTCTCTCTCTCTCTCTCTCTCTCTCTCTCTCTCTCTCTCTCTCTCCCTCCC	intergenic	Celrr(dist=12124),Insig2(dist=171244)
chr1	145958495	+	chr1	145955079	+	INS	intergenic	Rgs18(dist=1183074),Brinp3(dist=537161)	No_aa_change	No_func_change	intergenic	Rgs18(dist=1179658),Brinp3(dist=540577)	No_aa_change	No_func_change
chr4	147405433	-	chr1	171344398	+	CTX	intronic	Gm13152	No_aa_change	No_func_change	intergenic	NONE(dist=NONE),NONE(dist=NONE)	No_aa_change	No_func_change
chr1	184548811	+	chr1	184548735	+	INS	ncRNA_intronic	1700112H15Rik	No_aa_change	No_func_change	ncRNA_intronic	1700112H15Rik	No_aa_change	No_func_change
chr1	184941664	-	chr1	184941363	+	ITX	intronic	Mark1	No_aa_change	No_func_change	intronic	Mark1	No_aa_change	No_func_change
chr1	184941868	+	chr1	184941341	-	ITX	intronic	Mark1	No_aa_change	No_func_change	intronic	Mark1	No_aa_change	No_func_change
chr5	143232053	+	chr1	185783348	+	CTX	ncRNA_intronic	4930448H16Rik	No_aa_change	No_func_change	intergenic	NONE(dist=NONE),NONE(dist=NONE)	No_aa_change	No_func_change
chr5	28329008	+	chr1	187871818	+	CTX	intronic	Rbm33	No_aa_change	No_func_change	intergenic	NONE(dist=NONE),NONE(dist=NONE)	No_aa_change	No_func_change
chrX	13404653	-	chr2	9627829	+	CTX	intergenic	Ddx3x(dist=110670),Nyx(dist=63009)	No_aa_change	No_func_change	intergenic	Gm5132(dist=55438),Dynlt3(dist=26431)	No_aa_change	No_func_change
chr2	79797060	+	chr2	79797170	-	INV	1	chr2	79796984	103	chr2	79797243	ACACACAGAGACACAGACACAGAGAGAGAGAGAGAGAGAGAGAGAGAGAGAGAGAGAGAGAGAGAGAAAGAGAGAGACAGAGACACACGCACAGAGAGACACA	intronic	Ppp1r1c
chr2	156755300	+	chr11	78476581	+	CTX	intronic	Dlgap4	No_aa_change	No_func_change	intergenic	Gm14461(dist=174351),Ube2e3(dist=392456)	No_aa_change	No_func_change
chr2	156822233	+	chr12	105451555	-	CTX	intergenic	Myl9(dist=40576),Tgif2(dist=17764)	No_aa_change	No_func_change	intergenic	Rcn1(dist=52236),Pax6os1(dist=84515)	No_aa_change	No_func_change
chr2	163227672	+	chr2	163226646	+	INS	intronic	Tox2	No_aa_change	No_func_change	intronic	Tox2	No_aa_change	No_func_change
chr2	179587917	+	chr2	179587821	+	INS	intronic	Cdh4	No_aa_change	No_func_change	intronic	Cdh4	No_aa_change	No_func_change
chr2	179675907	+	chr2	179675857	+	INS	intronic	Cdh4	No_aa_change	No_func_change	intronic	Cdh4	No_aa_change	No_func_change
chr2	180467871	+	chr2	180467687	+	INS	intronic	Slco4a1	No_aa_change	No_func_change	intronic	Slco4a1	No_aa_change	No_func_change
chr3	90351902	-	chr3	45424920	+	ITX	exonic	Gatad2b frameshift_deletion	Gatad2b:NM_139304:exon6:c.992_1002del:p.N331fs,	ncRNA_intronic	1700027H10Rik	No_aa_change	No_func_change
chr3	78496283	-	chr3	78501205	+	ITX	intergenic	Fstl5(dist=1786278),Rapgef2(dist=566236)	No_aa_change	No_func_change	intergenic	Fstl5(dist=1791200),Rapgef2(dist=561314)	No_aa_change	No_func_change
chr6	10556452	+	chr3	79770887	+	CTX	intergenic	Nxph1(dist=1307874),AA545190(dist=415006)	No_aa_change	No_func_change	intergenic	Gm20362(dist=735018),Gm20594(dist=47134)	No_aa_change	No_func_change
chr3	81201502	+	chr15	40879393	+	CTX	intronic	Pdgfc	No_aa_change	No_func_change	intergenic	Gm2011(dist=3784),3110057O12Rik(dist=14874)	No_aa_change	No_func_change
chr3	81635165	+	chr1	55482729	-	CTX	intergenic	Pdgfc(dist=421134),Ctso(dist=297441)	No_aa_change	No_func_change	intronic	Dclk1	No_aa_change	No_func_change
chr3	82420008	+	chr3	82419870	+	INS	intergenic	Map9(dist=24740),Npy2r(dist=118365)	No_aa_change	No_func_change	intergenic	Map9(dist=24602),Npy2r(dist=118503)	No_aa_change	No_func_change
chr3	157702765	+	chr3	84735456	+	INS	intergenic	Ptger3(dist=58007),Cth(dist=191473)	No_aa_change	No_func_change	intergenic	Tmem154(dist=30881),Fbxw7(dist=80111)	No_aa_change	No_func_change
chr3	87051265	+	chr3	87051217	+	INS	intergenic	Cd1d1(dist=51925),Kirrel(dist=27317)	No_aa_change	No_func_change	intergenic	Cd1d1(dist=51877),Kirrel(dist=27365)	No_aa_change	No_func_change
chr3	87051907	+	chr1	117548164	+	CTX	intergenic	Cd1d1(dist=52567),Kirrel(dist=26675)	No_aa_change	No_func_change	intergenic	D3Bwg0562e(dist=187288),4833424O15Rik(dist=27287)	No_aa_change	No_func_change
chr3	45424924	-	chr3	90351902	+	ITX	ncRNA_intronic	1700027H10Rik	No_aa_change	No_func_change	exonic	Gatad2b frameshift_deletion	Gatad2b:NM_139304:exon6:c.992_1002del:p.N331fs,
chr3	93203382	+	chr3	93203253	+	INS	exonic	Flg2 frameshift_deletion	Flg2:NM_001013804:exon3:c.2716_2726del:p.P906fs,	exonic	Flg2 frameshift_deletion	Flg2:NM_001013804:exon3:c.2587_2597del:p.H863fs,
chr11	51864902	-	chr3	94448530	+	CTX	intergenic	Jade2(dist=7421),Cdkn2aipnl(dist=102719)	No_aa_change	No_func_change	intronic	Cacna1g	No_aa_change	No_func_change
chr3	106311405	+	chr3	106123063	+	INS	intergenic	Chil4(dist=91926),Chil6(dist=75969)	No_aa_change	No_func_change	intronic	Chia1	No_aa_change	No_func_change
chr3	115412594	+	chr3	115412378	+	INS	intergenic	Olfm3(dist=286830),S1pr1(dist=297829)	No_aa_change	No_func_change	intergenic	Olfm3(dist=286614),S1pr1(dist=298045)	No_aa_change	No_func_change
chr3	139879402	+	chrX	116657615	+	CTX	intergenic	Stpg2(dist=169103),Mirlet7j(dist=148837)	No_aa_change	No_func_change	intronic	Hiat1	No_aa_change	No_func_change
chr3	140177281	+	chr3	140177014	-	ITX	intergenic	Mirlet7j(dist=148911),Pdha2(dist=1032713)	No_aa_change	No_func_change	intergenic	Mirlet7j(dist=148644),Pdha2(dist=1032980)	No_aa_change	No_func_change
chr3	140176752	-	chr3	140177286	+	ITX	intergenic	Mirlet7j(dist=148382),Pdha2(dist=1033242)	No_aa_change	No_func_change	intergenic	Mirlet7j(dist=148916),Pdha2(dist=1032708)	No_aa_change	No_func_change
chr3	140690875	-	chr3	140691265	+	ITX	intergenic	Mirlet7j(dist=662505),Pdha2(dist=519119)	No_aa_change	No_func_change	intergenic	Mirlet7j(dist=662895),Pdha2(dist=518729)	No_aa_change	No_func_change
chr3	140689685	+	chr3	140691402	-	ITX	intergenic	Mirlet7j(dist=661315),Pdha2(dist=520309)	No_aa_change	No_func_change	intergenic	Mirlet7j(dist=663032),Pdha2(dist=518592)	No_aa_change	No_func_change
chr3	142535164	+	chr3	142535095	+	INS	intronic	Gbp7	No_aa_change	No_func_change	intronic	Gbp7	No_aa_change	No_func_change
chr1	58405679	-	chr3	143707435	+	CTX	UTR3	Bzw1(NM_025824:c.*613_*623del0)	No_aa_change	No_func_change	intergenic	Cdc73(dist=4751),Glrx2(dist=31904)	No_aa_change	No_func_change
chr4	3062160	+	chr4	3062061	+	INS	intergenic	NONE(dist=NONE),Vmn1r2(dist=109913)	No_aa_change	No_func_change	intergenic	NONE(dist=NONE),Vmn1r2(dist=110012)	No_aa_change	No_func_change
chr4	62523830	+	chr4	62494911	+	INS	UTR3	Pole3(NM_021498:c.*114_*104del0)	No_aa_change	No_func_change	intronic	Bspry	No_aa_change	No_func_change
chr4	88097757	+	chr12	24447273	+	CTX	intronic	Focad	No_aa_change	No_func_change	intergenic	Pou3f2(dist=1958907),Mms22l(dist=49179)	No_aa_change	No_func_change
chr4	88460653	+	chr4	88459503	+	INS	intergenic	Ptplad2(dist=21727),Ifnb1(dist=61362)	No_aa_change	No_func_change	intergenic	Ptplad2(dist=20577),Ifnb1(dist=62512)	No_aa_change	No_func_change
chr4	92506578	+	chr4	92506486	+	INS	intergenic	Izumo3(dist=359357),Tusc1(dist=827560)	No_aa_change	No_func_change	intergenic	Izumo3(dist=359265),Tusc1(dist=827652)	No_aa_change	No_func_change
chr4	106875746	+	chr4	106874756	+	INS	intergenic	Acot11(dist=75915),Ssbp3(dist=35714)	No_aa_change	No_func_change	intergenic	Acot11(dist=74925),Ssbp3(dist=36704)	No_aa_change	No_func_change
chrX	150883479	-	chr4	106881451	+	CTX	intergenic	Maged2(dist=69140),Gnl3l(dist=99644)	No_aa_change	No_func_change	intergenic	Zcchc5(dist=40808),Lpar4(dist=39164)	No_aa_change	No_func_change
chr4	116732946	+	chr4	116732839	+	INS	intronic	Tesk2	No_aa_change	No_func_change	intronic	Tesk2	No_aa_change	No_func_change
chr4	118585176	+	chr4	118584287	+	INS	intronic	Wdr65	No_aa_change	No_func_change	intronic	Wdr65	No_aa_change	No_func_change
chr4	118593723	+	chr4	118593650	+	INS	intronic	Wdr65	No_aa_change	No_func_change	intronic	Wdr65	No_aa_change	No_func_change
chr4	121437071	+	chr4	121436437	+	INS	intergenic	Gm12886(dist=13972),Gm12887(dist=176923)	No_aa_change	No_func_change	intergenic	Gm12886(dist=13338),Gm12887(dist=177557)	No_aa_change	No_func_change
chr4	123073569	+	chr4	123073512	+	INS	intergenic	Trit1(dist=18635),Bmp8b(dist=31586)	No_aa_change	No_func_change	intergenic	Trit1(dist=18578),Bmp8b(dist=31643)	No_aa_change	No_func_change
chr4	123123111	+	chr4	123081540	+	INS	intronic	Bmp8b	No_aa_change	No_func_change	intergenic	Trit1(dist=26606),Bmp8b(dist=23615)	No_aa_change	No_func_change
chr2	62132708	-	chr4	123197358	+	CTX	intronic	Slc4a10	No_aa_change	No_func_change	intergenic	Sqrdl(dist=387807),Sema6d(dist=892601)	No_aa_change	No_func_change
chr11	3191245	+	chr4	141126723	+	CTX	intronic	Sfi1	No_aa_change	No_func_change	intergenic	NONE(dist=NONE),NONE(dist=NONE)	No_aa_change	No_func_change
chr4	147083421	+	chr1	33938627	-	CTX	intergenic	4933438K21Rik(dist=14985),Gm13152(dist=92435)	No_aa_change	No_func_change	intronic	Cnr1	No_aa_change	No_func_change
chr1	171344398	-	chr4	147405433	+	CTX	exonic	Nit1 frameshift_deletion	Nit1:NM_012049:exon3:c.221_231del:p.G74fs,Nit1:NM_001242580:exon3:c.122_132del:p.G41fs,	intergenic	Brinp3(dist=502961),NONE(dist=NONE)	No_aa_change	No_func_change
chr4	147450413	-	chr4	147450018	+	ITX	intronic	Gm13152	No_aa_change	No_func_change	intronic	Gm13152	No_aa_change	No_func_change
chr7	120005088	+	chr4	147497688	+	CTX	intergenic	Lyrm1(dist=88332),Tmem159(dist=97328)	No_aa_change	No_func_change	intergenic	NONE(dist=NONE),NONE(dist=NONE)	No_aa_change	No_func_change
chr5	6710041	+	chr5	6710953	-	ITX	intergenic	Steap1(dist=960724),Zfp804b(dist=58979)	No_aa_change	No_func_change	intergenic	Steap1(dist=961636),Zfp804b(dist=58067)	No_aa_change	No_func_change
chr5	6714476	-	chr5	6712440	+	ITX	intergenic	Steap1(dist=965159),Zfp804b(dist=54544)	No_aa_change	No_func_change	intergenic	Steap1(dist=963123),Zfp804b(dist=56580)	No_aa_change	No_func_change
chr5	7594910	+	chr5	7595132	-	ITX	intergenic	Zfp804b(dist=250532),Steap4(dist=365552)	No_aa_change	No_func_change	intergenic	Zfp804b(dist=250754),Steap4(dist=365330)	No_aa_change	No_func_change
chr5	7595132	-	chr5	7594907	+	INV	1	chr5	7595046	149	chr5	7595001	AGTAAAGGAGGAATTAAATTCTTCAAAAACAAGGGGATGCATTGCTGGAAAATGAAGAAAGATGGAACACACTGTAATGGCAGGCAGTACACATCTAAGAGCAAGAGTTTCAAATATGAGAACGATGTGGAACTGAAACGAGGAGCAGGA	intergenic	Zfp804b(dist=250754),Steap4(dist=365330)
chr5	7963396	+	chr5	7963621	-	ITX	intronic	Steap4	No_aa_change	No_func_change	intronic	Steap4	No_aa_change	No_func_change
chr5	7965361	-	chr5	7963404	+	ITX	intronic	Steap4	No_aa_change	No_func_change	intronic	Steap4	No_aa_change	No_func_change
chr5	7963396	+	chr5	7965361	-	INV	1	chr5	7963300	112	chr5	7965456	GCTTATGCTGTTTGAAGATTGTCTTTTAGGAACATGGCCTTGCAAAAAAACAATGCCCTGGACTACTAAAAGAAATATGTCCACTGTAATTAAGCAGCACCAGCTCCATCCCATACATTTTCTTTGCTTTTAAGATAAAAAAGGTGAACTTTATTCTGATGT	intronic	Steap4
chr5	43405083	+	chr5	43404934	+	INS	intergenic	Cpeb2(dist=115359),C1qtnf7(dist=110476)	No_aa_change	No_func_change	intergenic	Cpeb2(dist=115210),C1qtnf7(dist=110625)	No_aa_change	No_func_change
chr5	44277099	+	chr13	108049174	-	CTX	intergenic	Tapt1(dist=50493),Ldb2(dist=195024)	No_aa_change	No_func_change	intergenic	Fam69a(dist=62097),Mtf2(dist=16490)	No_aa_change	No_func_change
chr5	44474666	+	chr5	44474578	+	INS	intronic	Ldb2	No_aa_change	No_func_change	intronic	Ldb2	No_aa_change	No_func_change
chr5	148803449	+	chr5	148802630	+	INS	intergenic	2210417A02Rik(dist=60310),Katnal1(dist=68125)	No_aa_change	No_func_change	intergenic	2210417A02Rik(dist=59491),Katnal1(dist=68944)	No_aa_change	No_func_change
chr6	9053416	+	chr6	9053278	+	INS	intronic	Nxph1	No_aa_change	No_func_change	intronic	Nxph1	No_aa_change	No_func_change
chr6	10373162	-	chr6	10373220	+	ITX	intergenic	Nxph1(dist=1124584),AA545190(dist=598296)	No_aa_change	No_func_change	intergenic	Nxph1(dist=1124642),AA545190(dist=598238)	No_aa_change	No_func_change
chr6	37250054	+	chr6	37229331	+	INS	intronic	Dgki	No_aa_change	No_func_change	intronic	Dgki	No_aa_change	No_func_change
chr6	37250055	+	chr6	37229331	+	INS	intronic	Dgki	No_aa_change	No_func_change	intronic	Dgki	No_aa_change	No_func_change
chr6	88697029	+	chr6	88696952	+	INS	intergenic	Kbtbd12(dist=69581),Mgll(dist=27373)	No_aa_change	No_func_change	intergenic	Kbtbd12(dist=69504),Mgll(dist=27450)	No_aa_change	No_func_change
chr6	89320366	+	chr6	89320069	+	INS	intronic	Plxna1	No_aa_change	No_func_change	intronic	Plxna1	No_aa_change	No_func_change
chr8	107400711	+	chr6	89842885	+	CTX	intronic	Nqo1	No_aa_change	No_func_change	intergenic	Sall1(dist=798723),Tox3(dist=404217)	No_aa_change	No_func_change
chr6	90055814	+	chr6	90055732	+	INS	intergenic	Vmn1r48(dist=18973),Vmn1r49(dist=16262)	No_aa_change	No_func_change	intergenic	Vmn1r48(dist=18891),Vmn1r49(dist=16344)	No_aa_change	No_func_change
chr6	90684009	+	chr9	36235748	+	CTX	intronic	Iqsec1	No_aa_change	No_func_change	intergenic	Mtpn(dist=695860),9330158H04Rik(dist=97380)	No_aa_change	No_func_change
chr7	114947619	+	chr7	114947483	+	INS	intergenic	Insc(dist=97239),A730082K24Rik(dist=1021)	No_aa_change	No_func_change	intergenic	Insc(dist=97103),A730082K24Rik(dist=1157)	No_aa_change	No_func_change
chr7	122422079	+	chr7	122421940	+	INS	intronic	Prkcb	No_aa_change	No_func_change	intronic	Prkcb	No_aa_change	No_func_change
chr7	134031901	+	chr7	134031794	+	INS	intronic	Adam12	No_aa_change	No_func_change	intronic	Adam12	No_aa_change	No_func_change
chr7	140545086	-	chr7	140604526	+	ITX	intergenic	Olfr536(dist=37768),Olfr538(dist=29059)	No_aa_change	No_func_change	intronic	Olfr46	No_aa_change	No_func_change
chr17	4652098	+	chr7	144104387	+	CTX	intergenic	4930548J01Rik(dist=529996),Arid1b(dist=342966)	No_aa_change	No_func_change	intergenic	NONE(dist=NONE),NONE(dist=NONE)	No_aa_change	No_func_change
chr7	144334093	+	chr17	9887546	+	CTX	ncRNA_intronic	Mir3470b	No_aa_change	No_func_change	intergenic	Vmn2r47(dist=46221),Vmn2r48(dist=40068)	No_aa_change	No_func_change
chr11	44434157	-	chr7	144399530	+	CTX	intergenic	Il12b(dist=20140),Ublcp1(dist=20404)	No_aa_change	No_func_change	intergenic	NONE(dist=NONE),NONE(dist=NONE)	No_aa_change	No_func_change
chr7	144624277	+	chr12	82453229	+	CTX	intronic	Ano1	No_aa_change	No_func_change	intronic	Adamtsl3	No_aa_change	No_func_change
chr8	50242136	+	chr1	68927963	-	CTX	intergenic	Tenm3(dist=1567446),Gm2516(dist=125966)	No_aa_change	No_func_change	intergenic	Lpl(dist=21031),Slc18a1(dist=109735)	No_aa_change	No_func_change
chr8	55890829	+	chr8	55890636	+	INS	intronic	Adam29	No_aa_change	No_func_change	intronic	Adam29	No_aa_change	No_func_change
chr9	108553560	+	chr9	58271644	+	INS	intronic	Qrich1	No_aa_change	No_func_change	intergenic	Stoml1(dist=9120),Loxl1(dist=16069)	No_aa_change	No_func_change
chr9	61529546	+	chr8	19517260	+	CTX	intergenic	Tle3(dist=111049),Rplp1(dist=383727)	No_aa_change	No_func_change	intergenic	Olfr851(dist=19572),Olfr853(dist=19741)	No_aa_change	No_func_change
chr9	62464648	-	chr9	62464338	+	ITX	intronic	Coro2b	No_aa_change	No_func_change	intronic	Coro2b	No_aa_change	No_func_change
chr9	63291290	+	chr13	45041857	+	CTX	intronic	Map2k5	No_aa_change	No_func_change	upstream	Mpzl2	No_aa_change	No_func_change
chr3	136770572	+	chr9	67124709	+	CTX	intronic	Ppp3ca	No_aa_change	No_func_change	intronic	Rsrc1	No_aa_change	No_func_change
chr9	69251047	+	chr9	69250781	+	INS	intronic	Rora	No_aa_change	No_func_change	intronic	Rora	No_aa_change	No_func_change
chr9	124477032	-	chr9	124443020	+	ITX	upstream	Ppp2r3d	No_aa_change	No_func_change	intergenic	4930526I15Rik(dist=18164),Ppp2r3d(dist=31316)	No_aa_change	No_func_change
chr10	57445711	+	chr10	57445098	+	INS	intergenic	Gja1(dist=1055292),4930467K11Rik(dist=32662)	No_aa_change	No_func_change	intergenic	Gja1(dist=1054679),4930467K11Rik(dist=33275)	No_aa_change	No_func_change
chr10	62224066	+	chr10	62223770	+	INS	intronic	Tspan15	No_aa_change	No_func_change	intronic	Tspan15	No_aa_change	No_func_change
chr10	68179512	+	chr10	68179404	+	INS	intronic	Arid5b	No_aa_change	No_func_change	intronic	Arid5b	No_aa_change	No_func_change
chr10	82439835	+	chr10	82438445	+	INS	intergenic	Zfp938(dist=198560),Gm1553(dist=46688)	No_aa_change	No_func_change	intergenic	Zfp938(dist=197170),Gm1553(dist=48078)	No_aa_change	No_func_change
chr10	114104439	+	chr8	99466276	+	CTX	intergenic	Mir669h(dist=489665),Trhde(dist=294372)	No_aa_change	No_func_change	intergenic	Dusp6(dist=198787),Gm20110(dist=142885)	No_aa_change	No_func_change
chr10	125774502	+	chr10	125774742	-	ITX	intergenic	Slc16a7(dist=445967),Lrig3(dist=191707)	No_aa_change	No_func_change	intergenic	Slc16a7(dist=446207),Lrig3(dist=191467)	No_aa_change	No_func_change
chr11	4532631	+	chr18	34737369	+	CTX	intronic	Mtmr3	No_aa_change	No_func_change	intronic	Dock2	No_aa_change	No_func_change
chr11	4656049	+	chr16	4612686	+	CTX	intronic	Ascc2	No_aa_change	No_func_change	intergenic	Mtmr3(dist=17871),Gm11961(dist=7579)	No_aa_change	No_func_change
chr11	5203384	+	chr11	5203268	+	INS	intronic	Kremen1	No_aa_change	No_func_change	intronic	Kremen1	No_aa_change	No_func_change
chr11	5222271	+	chr11	5222191	+	INS	intronic	Kremen1	No_aa_change	No_func_change	intronic	Kremen1	No_aa_change	No_func_change
chr11	6564826	+	chr11	6564669	+	INS	intronic	Ccm2	No_aa_change	No_func_change	intronic	Ccm2	No_aa_change	No_func_change
chr11	7361671	+	chr11	7361499	+	INS	intergenic	Igfbp3(dist=147748),Tns3(dist=1069971)	No_aa_change	No_func_change	intergenic	Igfbp3(dist=147576),Tns3(dist=1070143)	No_aa_change	No_func_change
chr11	8307742	-	chr11	8307227	+	ITX	intergenic	Igfbp3(dist=1093819),Tns3(dist=123900)	No_aa_change	No_func_change	intergenic	Igfbp3(dist=1093304),Tns3(dist=124415)	No_aa_change	No_func_change
chr11	8307744	-	chr11	8307227	+	INV	1	chr11	8307650	143	chr11	8307320	TGGTCTGGCCAGTTCCACAAGCTTTCTCTCTTTTCTCCTTCTCTTTCTCCATGTTCTTACTTCATGTTCTTACATGACCACGGGGTTCTGATGCACTAGCTCCCTGTCTTAGTGATCTAAGGCCACTCTTCTCGCCATGGAGA	intergenic	Igfbp3(dist=1093821),Tns3(dist=123898)
chr11	8307228	+	chr11	8307744	-	ITX	intergenic	Igfbp3(dist=1093305),Tns3(dist=124414)	No_aa_change	No_func_change	intergenic	Igfbp3(dist=1093821),Tns3(dist=123898)	No_aa_change	No_func_change
chr11	18801489	-	chr11	18802859	+	ITX	intergenic	Etaa1(dist=847614),Meis1(dist=78929)	No_aa_change	No_func_change	intergenic	Etaa1(dist=848984),Meis1(dist=77559)	No_aa_change	No_func_change
chr15	83924522	+	chr11	39210834	+	CTX	intronic	Efcab6	No_aa_change	No_func_change	intronic	Rims2	No_aa_change	No_func_change
chr11	40658979	+	chr1	66053967	+	CTX	intergenic	NONE(dist=NONE),Mat2b(dist=20325)	No_aa_change	No_func_change	intronic	Dnah9	No_aa_change	No_func_change
chr11	41632768	+	chr11	41632614	+	INS	intergenic	Ccng1(dist=877482),Gabrg2(dist=277412)	No_aa_change	No_func_change	intergenic	Ccng1(dist=877328),Gabrg2(dist=277566)	No_aa_change	No_func_change
chr11	41632775	+	chr11	41632614	+	INS	intergenic	Ccng1(dist=877489),Gabrg2(dist=277405)	No_aa_change	No_func_change	intergenic	Ccng1(dist=877328),Gabrg2(dist=277566)	No_aa_change	No_func_change
chr2	17597003	+	chr11	41869080	+	CTX	intronic	Nebl	No_aa_change	No_func_change	intronic	Lrp1b	No_aa_change	No_func_change
chr11	41942944	+	chr11	41942879	+	INS	intronic	Gabrg2	No_aa_change	No_func_change	intronic	Gabrg2	No_aa_change	No_func_change
chr17	83745113	+	chr11	42964167	+	CTX	intronic	Mta3	No_aa_change	No_func_change	intergenic	Cd2ap(dist=87743),Tnfrsf21(dist=52378)	No_aa_change	No_func_change
chr11	49097633	+	chr11	49097500	+	INS	intronic	Olfr56	No_aa_change	No_func_change	intronic	Olfr56	No_aa_change	No_func_change
chr11	49198186	+	chr11	49199086	-	ITX	intergenic	Btnl9(dist=11097),Zfp62(dist=5304)	No_aa_change	No_func_change	intergenic	Btnl9(dist=11997),Zfp62(dist=4404)	No_aa_change	No_func_change
chr11	49199942	-	chr11	49197259	+	ITX	intergenic	Btnl9(dist=12853),Zfp62(dist=3548)	No_aa_change	No_func_change	intergenic	Btnl9(dist=10170),Zfp62(dist=6231)	No_aa_change	No_func_change
chr11	49840306	+	chr11	49823638	+	INS	intergenic	Gfpt2(dist=1686),Mapk9(dist=6435)	No_aa_change	No_func_change	intronic	Gfpt2	No_aa_change	No_func_change
chr3	94448530	-	chr11	51864902	+	CTX	UTR3	Mrpl9(NM_030116:c.*610_*620del0)	No_aa_change	No_func_change	intronic	Maml3	No_aa_change	No_func_change
chr11	55848747	+	chr10	123293364	+	CTX	intergenic	Glra1(dist=240549),Nmur2(dist=176233)	No_aa_change	No_func_change	intergenic	Ptchd3(dist=1449928),NONE(dist=NONE)	No_aa_change	No_func_change
chr11	55925673	+	chr16	67777732	+	CTX	intergenic	Glra1(dist=317475),Nmur2(dist=99307)	No_aa_change	No_func_change	intergenic	Glp2r(dist=6579),Dhrs7c(dist=20529)	No_aa_change	No_func_change
chr11	88306730	+	chr11	88306478	+	INS	intergenic	1700106J16Rik(dist=11469),Msi2(dist=32642)	No_aa_change	No_func_change	intergenic	1700106J16Rik(dist=11217),Msi2(dist=32894)	No_aa_change	No_func_change
chr12	69654343	+	chr12	69654056	+	INS	intronic	Sos2	No_aa_change	No_func_change	intronic	Sos2	No_aa_change	No_func_change
chr12	105451555	+	chr2	156822233	-	CTX	intergenic	Gm2721(dist=47795),D430019H16Rik(dist=2291)	No_aa_change	No_func_change	intergenic	NONE(dist=NONE),NONE(dist=NONE)	No_aa_change	No_func_change
chr13	20236386	+	chr13	20236341	+	INS	intronic	Elmo1	No_aa_change	No_func_change	intronic	Elmo1	No_aa_change	No_func_change
chr13	21229404	+	chr13	21229230	+	INS	intergenic	Trim27(dist=34681),Gpx5(dist=57015)	No_aa_change	No_func_change	intergenic	Trim27(dist=34507),Gpx5(dist=57189)	No_aa_change	No_func_change
chr13	23231578	+	chr13	22086838	+	INS	downstream	Vmn1r222	No_aa_change	No_func_change	intergenic	Hist1h2bj(dist=43180),Vmn1r188(dist=1030)	No_aa_change	No_func_change
chr13	23409165	+	chr13	23407365	+	INS	intergenic	Zfp322a(dist=39957),Abt1(dist=9186)	No_aa_change	No_func_change	intergenic	Zfp322a(dist=38157),Abt1(dist=10986)	No_aa_change	No_func_change
chr13	23626445	+	chr13	23626355	+	INS	intergenic	Hist1h1e(dist=3887),Hist1h2ac(dist=57018)	No_aa_change	No_func_change	intergenic	Hist1h1e(dist=3797),Hist1h2ac(dist=57108)	No_aa_change	No_func_change
chr13	30952449	+	chr1	158338368	+	CTX	intronic	Exoc2	No_aa_change	No_func_change	intergenic	NONE(dist=NONE),NONE(dist=NONE)	No_aa_change	No_func_change
chr13	51373497	+	chr13	51373203	+	INS	intergenic	Nxnl2(dist=198310),S1pr3(dist=35111)	No_aa_change	No_func_change	intergenic	Nxnl2(dist=198016),S1pr3(dist=35405)	No_aa_change	No_func_change
chr9	57670799	-	chr13	90901768	+	CTX	intergenic	Csk(dist=25619),Cyp1a2(dist=6128)	No_aa_change	No_func_change	intergenic	Tbc1d2b(dist=630999),Zic1(dist=458567)	No_aa_change	No_func_change
chr3	85068160	+	chr13	100725600	+	CTX	intergenic	Fbxw7(dist=88962),1700036G14Rik(dist=249349)	No_aa_change	No_func_change	intergenic	Man1a2(dist=40127),Vtcn1(dist=99849)	No_aa_change	No_func_change
chr13	108049174	+	chr5	44277099	-	CTX	downstream	Smim15	No_aa_change	No_func_change	intergenic	A330076C08Rik(dist=60612),1700029N11Rik(dist=162618)	No_aa_change	No_func_change
chr4	120359748	+	chr15	33285793	+	CTX	intergenic	Foxo6(dist=72487),Scmh1(dist=45523)	No_aa_change	No_func_change	intergenic	Pnrc1(dist=37006),Rngtt(dist=24508)	No_aa_change	No_func_change
chr15	103892105	+	chr6	62568168	-	CTX	intronic	Mucl1	No_aa_change	No_func_change	intergenic	Pvt1(dist=317193),Gm20740(dist=846219)	No_aa_change	No_func_change
chr11	4656049	+	chr16	4612686	+	CTX	intronic	Ascc2	No_aa_change	No_func_change	intergenic	Mtmr3(dist=17871),Gm11961(dist=7579)	No_aa_change	No_func_change
chr17	16865369	+	chr17	16687669	+	INS	intergenic	Rgmb(dist=1038783),Zfp960(dist=198724)	No_aa_change	No_func_change	intergenic	Rgmb(dist=861083),Zfp960(dist=376424)	No_aa_change	No_func_change
chr17	29569944	+	chr1	74174365	-	CTX	intronic	Tbc1d22b	No_aa_change	No_func_change	intergenic	Srd5a2(dist=126449),Memo1(dist=26325)	No_aa_change	No_func_change
chr17	83745113	+	chr11	42964167	+	CTX	intronic	Mta3	No_aa_change	No_func_change	intergenic	Cd2ap(dist=87743),Tnfrsf21(dist=52378)	No_aa_change	No_func_change
chr18	17723459	+	chr4	53668403	+	CTX	intergenic	4930545E07Rik(dist=142469),NONE(dist=NONE)	No_aa_change	No_func_change	ncRNA_intronic	Gm19466	No_aa_change	No_func_change
chr18	19375991	+	chr18	19375895	+	INS	intergenic	4930545E07Rik(dist=1795001),Dsc3(dist=584929)	No_aa_change	No_func_change	intergenic	4930545E07Rik(dist=1794905),Dsc3(dist=585025)	No_aa_change	No_func_change
chr11	4532631	+	chr18	34737369	+	CTX	intronic	Mtmr3	No_aa_change	No_func_change	intronic	Dock2	No_aa_change	No_func_change
chr18	41793696	+	chr18	41793236	+	INS	intergenic	Kctd16(dist=1262512),Prelid2(dist=81990)	No_aa_change	No_func_change	intergenic	Kctd16(dist=1262052),Prelid2(dist=82450)	No_aa_change	No_func_change
chr18	42074900	+	chr3	144570714	+	CTX	intronic	Sh3rf2	No_aa_change	No_func_change	intergenic	NONE(dist=NONE),NONE(dist=NONE)	No_aa_change	No_func_change
chr18	43295495	+	chr2	172479299	+	CTX	intronic	Stk32a	No_aa_change	No_func_change	intergenic	NONE(dist=NONE),NONE(dist=NONE)	No_aa_change	No_func_change
chr1	98800244	+	chr18	45248139	+	CTX	intergenic	Slco6d1(dist=290864),Cntnap5b(dist=972511)	No_aa_change	No_func_change	intergenic	Gulp1(dist=451303),Col3a1(dist=63389)	No_aa_change	No_func_change
chr18	67442159	+	chr18	67441799	+	INS	intronic	Afg3l2	No_aa_change	No_func_change	intronic	Afg3l2	No_aa_change	No_func_change
chr19	21652791	+	chr3	15328494	-	CTX	UTR5	1110059E24Rik(NM_025423:c.83_83delins-)	No_aa_change	No_func_change	intergenic	Tle4(dist=730511),Psat1(dist=576619)	No_aa_change	No_func_change
