# Supplementary material for: Whole Genome Sequence of Multiple Myeloma-Prone C57BL/KaLwRij Mouse Strain Suggests the Origin of Disease Involves Multiple Cell Types
Source: PLoS One. 2015 May 28;10(5):e0127828. doi: 10.1371/journal.pone.0127828 (PMC4447437; doi:10.1371/journal.pone.0127828)
Supplement: S5 Table — (XLSX) [file pone.0127828.s013.xlsx]

## Sheet: vcf
S5 Table. KaLwRij germline SNVs
chr	start	end	ref	var	genotypes	region	gene	mt_type	amino_change
chr1	6438434	6438434	G	T	hom	intergenic	Fam150a(dist=43703),St18(dist=48797)	No_aa_change	No_func_change
chr1	9549819	9549819	T	C	hom	intronic	Adhfe1	No_aa_change	No_func_change
chr1	22346582	22346582	G	A	hom	intronic	Rims1	No_aa_change	No_func_change
chr1	22363890	22363890	A	G	hom	intronic	Rims1	No_aa_change	No_func_change
chr1	37990570	37990570	A	G	hom	intronic	Txndc9	No_aa_change	No_func_change
chr1	58438091	58438091	A	C	hom	intronic	Ppil3	No_aa_change	No_func_change
chr1	75486756	75486756	G	A	hom	exonic	Obsl1	nonsynonymous_SNV	Obsl1:NM_178884:exon19:c.C5291T:p.T1764M,
chr1	85084921	85084921	A	G	hom	intergenic	Slc16a14(dist=149838),A530032D15Rik(dist=3218)	No_aa_change	No_func_change
chr1	85258293	85258293	T	G	hom	intronic	C130026I21Rik	No_aa_change	No_func_change
chr1	85585399	85585399	T	A	het	intronic	Sp110	No_aa_change	No_func_change
chr1	85591555	85591555	A	G	hom	exonic	Sp110	nonsynonymous_SNV	Sp110:NM_175397:exon5:c.T551C:p.L184P,Sp110:NM_030194:exon4:c.T551C:p.L184P,
chr1	85604281	85604281	C	A	hom	intronic	Sp140	No_aa_change	No_func_change
chr1	88234415	88234415	A	T	hom	intronic	Mroh2a	No_aa_change	No_func_change
chr1	88244429	88244429	G	A	het	intronic	Mroh2a	No_aa_change	No_func_change
chr1	88246296	88246296	G	A	het	intronic	Mroh2a	No_aa_change	No_func_change
chr1	88246338	88246338	C	T	hom	intronic	Mroh2a	No_aa_change	No_func_change
chr1	88271531	88271531	G	C	hom	intronic	A730008H23Rik,Hjurp	No_aa_change	No_func_change
chr1	88271545	88271545	G	A	hom	intronic	A730008H23Rik,Hjurp	No_aa_change	No_func_change
chr1	88294597	88294597	A	G	hom	intergenic	Hjurp(dist=17018),Trpm8(dist=12115)	No_aa_change	No_func_change
chr1	131316540	131316540	C	T	hom	intronic	Srgap2	No_aa_change	No_func_change
chr1	134773266	134773266	C	A	hom	intronic	Ppp1r12b	No_aa_change	No_func_change
chr1	136283698	136283698	T	C	hom	intronic	Camsap2	No_aa_change	No_func_change
chr1	142125135	142125135	A	G	hom	intergenic	4930590L20Rik(dist=1468733),Cdc73(dist=1482364)	No_aa_change	No_func_change
chr1	142125179	142125179	C	G	hom	intergenic	4930590L20Rik(dist=1468777),Cdc73(dist=1482320)	No_aa_change	No_func_change
chr1	171225520	171225520	C	A	hom	intronic	Apoa2	No_aa_change	No_func_change
chr1	171225521	171225521	T	C	hom	intronic	Apoa2	No_aa_change	No_func_change
chr1	171225530	171225530	C	A	hom	intronic	Apoa2	No_aa_change	No_func_change
chr1	171225552	171225552	C	A	hom	intronic	Apoa2	No_aa_change	No_func_change
chr1	171711399	171711399	C	A	hom	intergenic	Cd48(dist=6142),Slamf1(dist=55733)	No_aa_change	No_func_change
chr1	171711548	171711548	C	A	hom	intergenic	Cd48(dist=6291),Slamf1(dist=55584)	No_aa_change	No_func_change
chr1	181181267	181181267	G	T	hom	intronic	Wdr26	No_aa_change	No_func_change
chr1	183299440	183299440	A	T	hom	intronic	Aida	No_aa_change	No_func_change
chr1	183299441	183299441	A	T	hom	intronic	Aida	No_aa_change	No_func_change
chr1	183299444	183299444	A	T	hom	intronic	Aida	No_aa_change	No_func_change
chr1	183918070	183918070	C	T	hom	intergenic	Hhipl2(dist=481017),1700056E22Rik(dist=114962)	No_aa_change	No_func_change
chr1	183918100	183918100	A	G	hom	intergenic	Hhipl2(dist=481047),1700056E22Rik(dist=114932)	No_aa_change	No_func_change
chr1	183918161	183918161	C	G	hom	intergenic	Hhipl2(dist=481108),1700056E22Rik(dist=114871)	No_aa_change	No_func_change
chr1	183918169	183918169	G	A	hom	intergenic	Hhipl2(dist=481116),1700056E22Rik(dist=114863)	No_aa_change	No_func_change
chr1	183918187	183918187	A	C	hom	intergenic	Hhipl2(dist=481134),1700056E22Rik(dist=114845)	No_aa_change	No_func_change
chr1	183918189	183918189	T	C	hom	intergenic	Hhipl2(dist=481136),1700056E22Rik(dist=114843)	No_aa_change	No_func_change
chr1	183918212	183918212	T	A	hom	intergenic	Hhipl2(dist=481159),1700056E22Rik(dist=114820)	No_aa_change	No_func_change
chr1	183918333	183918333	G	A	hom	intergenic	Hhipl2(dist=481280),1700056E22Rik(dist=114699)	No_aa_change	No_func_change
chr1	183918365	183918365	T	C	hom	intergenic	Hhipl2(dist=481312),1700056E22Rik(dist=114667)	No_aa_change	No_func_change
chr1	183918433	183918433	A	G	hom	intergenic	Hhipl2(dist=481380),1700056E22Rik(dist=114599)	No_aa_change	No_func_change
chr1	183918538	183918538	C	T	hom	intergenic	Hhipl2(dist=481485),1700056E22Rik(dist=114494)	No_aa_change	No_func_change
chr1	184617646	184617646	G	A	hom	intergenic	1700112H15Rik(dist=59955),4930488B22Rik(dist=94851)	No_aa_change	No_func_change
chr1	184795194	184795194	G	A	hom	intronic	2014-03-01	No_aa_change	No_func_change
chr1	184801913	184801913	C	T	hom	exonic	2014-03-01	nonsynonymous_SNV	Marc1:NM_001290273:exon4:c.G751A:p.V251I,
chr1	184802125	184802125	T	C	hom	intronic	2014-03-01	No_aa_change	No_func_change
chr1	184803265	184803265	C	T	hom	intronic	2014-03-01	No_aa_change	No_func_change
chr1	184803541	184803541	T	C	hom	intronic	2014-03-01	No_aa_change	No_func_change
chr1	184804221	184804221	A	G	hom	intronic	2014-03-01	No_aa_change	No_func_change
chr1	184807145	184807145	G	A	hom	exonic	2014-03-01	nonsynonymous_SNV	Marc1:NM_001290273:exon2:c.C328T:p.R110W,
chr1	184874546	184874546	C	T	hom	intronic	C130074G19Rik	No_aa_change	No_func_change
chr1	184882528	184882528	A	C	hom	intronic	C130074G19Rik	No_aa_change	No_func_change
chr1	184882601	184882601	A	G	hom	intronic	C130074G19Rik	No_aa_change	No_func_change
chr1	184882806	184882806	A	G	hom	exonic	C130074G19Rik	synonymous_SNV	C130074G19Rik:NM_178692:exon1:c.T186C:p.T62T,
chr1	184899099	184899099	G	A	hom	intronic	Mark1	No_aa_change	No_func_change
chr1	184905132	184905132	A	C	hom	intronic	Mark1	No_aa_change	No_func_change
chr1	184907184	184907184	G	A	hom	exonic	Mark1	synonymous_SNV	Mark1:NM_145515:exon15:c.C1635T:p.P545P,
chr1	184908172	184908172	G	C	hom	intronic	Mark1	No_aa_change	No_func_change
chr1	184911964	184911964	G	T	hom	intronic	Mark1	No_aa_change	No_func_change
chr1	184911977	184911977	C	A	hom	intronic	Mark1	No_aa_change	No_func_change
chr1	184912005	184912005	C	A	hom	exonic	Mark1	synonymous_SNV	Mark1:NM_145515:exon13:c.G1461T:p.A487A,
chr1	184912071	184912071	T	C	hom	exonic	Mark1	synonymous_SNV	Mark1:NM_145515:exon13:c.A1395G:p.T465T,
chr1	184912176	184912176	G	A	hom	exonic	Mark1	synonymous_SNV	Mark1:NM_145515:exon13:c.C1290T:p.I430I,
chr1	184912248	184912248	T	C	hom	intronic	Mark1	No_aa_change	No_func_change
chr1	184912294	184912294	C	T	hom	intronic	Mark1	No_aa_change	No_func_change
chr1	184912304	184912304	A	G	hom	intronic	Mark1	No_aa_change	No_func_change
chr1	184912324	184912324	A	G	hom	intronic	Mark1	No_aa_change	No_func_change
chr1	184912332	184912332	T	C	hom	intronic	Mark1	No_aa_change	No_func_change
chr1	184914463	184914463	T	C	hom	intronic	Mark1	No_aa_change	No_func_change
chr1	184914634	184914634	A	G	hom	intronic	Mark1	No_aa_change	No_func_change
chr1	184914767	184914767	A	G	hom	intronic	Mark1	No_aa_change	No_func_change
chr1	184915806	184915806	A	T	hom	intronic	Mark1	No_aa_change	No_func_change
chr1	184915840	184915840	C	A	hom	intronic	Mark1	No_aa_change	No_func_change
chr1	184915842	184915842	A	C	hom	intronic	Mark1	No_aa_change	No_func_change
chr1	184915858	184915858	G	A	hom	intronic	Mark1	No_aa_change	No_func_change
chr1	184915882	184915882	G	T	hom	intronic	Mark1	No_aa_change	No_func_change
chr1	184915909	184915909	T	G	hom	intronic	Mark1	No_aa_change	No_func_change
chr1	184916008	184916008	A	G	hom	intronic	Mark1	No_aa_change	No_func_change
chr1	184916032	184916032	T	C	hom	intronic	Mark1	No_aa_change	No_func_change
chr1	184916036	184916036	C	A	hom	intronic	Mark1	No_aa_change	No_func_change
chr1	184916067	184916067	T	G	hom	intronic	Mark1	No_aa_change	No_func_change
chr1	184916143	184916143	A	G	hom	exonic	Mark1	synonymous_SNV	Mark1:NM_145515:exon10:c.T945C:p.H315H,
chr1	184916249	184916249	A	G	hom	intronic	Mark1	No_aa_change	No_func_change
chr1	184916253	184916253	G	A	hom	intronic	Mark1	No_aa_change	No_func_change
chr1	184916377	184916377	T	A	hom	intronic	Mark1	No_aa_change	No_func_change
chr1	184916416	184916416	C	T	hom	intronic	Mark1	No_aa_change	No_func_change
chr1	184927935	184927935	C	T	hom	intronic	Mark1	No_aa_change	No_func_change
chr1	184929552	184929552	C	T	hom	intronic	Mark1	No_aa_change	No_func_change
chr1	184944965	184944965	G	A	hom	exonic	Mark1	synonymous_SNV	Mark1:NM_145515:exon2:c.C87T:p.I29I,
chr1	184986600	184986600	A	C	hom	intronic	Mark1	No_aa_change	No_func_change
chr1	184986603	184986603	T	A	hom	intronic	Mark1	No_aa_change	No_func_change
chr1	184986613	184986613	C	G	hom	intronic	Mark1	No_aa_change	No_func_change
chr1	184986641	184986641	A	G	hom	intronic	Mark1	No_aa_change	No_func_change
chr1	185196127	185196127	C	T	hom	intergenic	Mark1(dist=196578),Rab3gap2(dist=8041)	No_aa_change	No_func_change
chr1	185196183	185196183	T	C	hom	intergenic	Mark1(dist=196634),Rab3gap2(dist=7985)	No_aa_change	No_func_change
chr1	185196264	185196264	A	G	hom	intergenic	Mark1(dist=196715),Rab3gap2(dist=7904)	No_aa_change	No_func_change
chr1	185196293	185196293	T	C	hom	intergenic	Mark1(dist=196744),Rab3gap2(dist=7875)	No_aa_change	No_func_change
chr1	185196335	185196335	C	A	hom	intergenic	Mark1(dist=196786),Rab3gap2(dist=7833)	No_aa_change	No_func_change
chr1	185196492	185196492	T	A	hom	intergenic	Mark1(dist=196943),Rab3gap2(dist=7676)	No_aa_change	No_func_change
chr1	185196498	185196498	C	A	hom	intergenic	Mark1(dist=196949),Rab3gap2(dist=7670)	No_aa_change	No_func_change
chr1	185196517	185196517	C	T	hom	intergenic	Mark1(dist=196968),Rab3gap2(dist=7651)	No_aa_change	No_func_change
chr1	185196601	185196601	C	T	hom	intergenic	Mark1(dist=197052),Rab3gap2(dist=7567)	No_aa_change	No_func_change
chr1	185196699	185196699	A	T	hom	intergenic	Mark1(dist=197150),Rab3gap2(dist=7469)	No_aa_change	No_func_change
chr1	185196728	185196728	G	C	hom	intergenic	Mark1(dist=197179),Rab3gap2(dist=7440)	No_aa_change	No_func_change
chr1	185196750	185196750	T	C	hom	intergenic	Mark1(dist=197201),Rab3gap2(dist=7418)	No_aa_change	No_func_change
chr1	185196797	185196797	C	T	hom	intergenic	Mark1(dist=197248),Rab3gap2(dist=7371)	No_aa_change	No_func_change
chr1	185196834	185196834	C	G	hom	intergenic	Mark1(dist=197285),Rab3gap2(dist=7334)	No_aa_change	No_func_change
chr1	185196844	185196844	C	T	hom	intergenic	Mark1(dist=197295),Rab3gap2(dist=7324)	No_aa_change	No_func_change
chr1	185196926	185196926	A	T	hom	intergenic	Mark1(dist=197377),Rab3gap2(dist=7242)	No_aa_change	No_func_change
chr1	185196936	185196936	C	T	hom	intergenic	Mark1(dist=197387),Rab3gap2(dist=7232)	No_aa_change	No_func_change
chr1	185196946	185196946	G	T	hom	intergenic	Mark1(dist=197397),Rab3gap2(dist=7222)	No_aa_change	No_func_change
chr1	185204177	185204177	T	G	hom	UTR5	Rab3gap2(NM_001163754:c.-65T>G)	No_aa_change	No_func_change
chr1	185204434	185204434	G	A	hom	intronic	Rab3gap2	No_aa_change	No_func_change
chr1	185232897	185232897	A	G	hom	intronic	Rab3gap2	No_aa_change	No_func_change
chr1	185232928	185232928	G	T	hom	intronic	Rab3gap2	No_aa_change	No_func_change
chr1	185234237	185234237	G	A	hom	intronic	Rab3gap2	No_aa_change	No_func_change
chr1	185235911	185235911	A	G	hom	intronic	Rab3gap2	No_aa_change	No_func_change
chr1	185238619	185238619	C	A	hom	intronic	Rab3gap2	No_aa_change	No_func_change
chr1	185238696	185238696	C	T	hom	intronic	Rab3gap2	No_aa_change	No_func_change
chr1	185238775	185238775	C	T	hom	intronic	Rab3gap2	No_aa_change	No_func_change
chr1	185240579	185240579	G	A	hom	intronic	Rab3gap2	No_aa_change	No_func_change
chr1	185246781	185246781	C	G	hom	exonic	Rab3gap2	synonymous_SNV	Rab3gap2:NM_001163754:exon10:c.C954G:p.L318L,
chr1	185246849	185246849	A	T	hom	intronic	Rab3gap2	No_aa_change	No_func_change
chr1	185247786	185247786	T	G	hom	intronic	Rab3gap2	No_aa_change	No_func_change
chr1	185247873	185247873	C	T	hom	exonic	Rab3gap2	synonymous_SNV	Rab3gap2:NM_001163754:exon11:c.C987T:p.V329V,
chr1	185248161	185248161	A	G	hom	intronic	Rab3gap2	No_aa_change	No_func_change
chr1	185248262	185248262	C	A	hom	intronic	Rab3gap2	No_aa_change	No_func_change
chr1	185248297	185248297	A	G	hom	intronic	Rab3gap2	No_aa_change	No_func_change
chr1	185249928	185249928	T	C	hom	exonic	Rab3gap2	synonymous_SNV	Rab3gap2:NM_001163754:exon13:c.T1176C:p.S392S,
chr1	185250109	185250109	G	A	hom	intronic	Rab3gap2	No_aa_change	No_func_change
chr1	185250808	185250808	G	A	hom	intronic	Rab3gap2	No_aa_change	No_func_change
chr1	185250810	185250810	C	G	hom	intronic	Rab3gap2	No_aa_change	No_func_change
chr1	185251069	185251069	A	C	hom	exonic	Rab3gap2	synonymous_SNV	Rab3gap2:NM_001163754:exon14:c.A1404C:p.A468A,
chr1	185251194	185251194	G	A	hom	intronic	Rab3gap2	No_aa_change	No_func_change
chr1	185251538	185251538	G	C	hom	intronic	Rab3gap2	No_aa_change	No_func_change
chr1	185251670	185251670	C	G	hom	exonic	Rab3gap2	synonymous_SNV	Rab3gap2:NM_001163754:exon15:c.C1491G:p.L497L,
chr1	185251814	185251814	A	G	hom	intronic	Rab3gap2	No_aa_change	No_func_change
chr1	185251821	185251821	T	C	hom	intronic	Rab3gap2	No_aa_change	No_func_change
chr1	185252013	185252013	T	C	hom	intronic	Rab3gap2	No_aa_change	No_func_change
chr1	185252112	185252112	G	C	hom	exonic	Rab3gap2	synonymous_SNV	Rab3gap2:NM_001163754:exon16:c.G1710C:p.P570P,
chr1	185252238	185252238	A	G	hom	intronic	Rab3gap2	No_aa_change	No_func_change
chr1	185252320	185252320	A	C	hom	exonic	Rab3gap2	synonymous_SNV	Rab3gap2:NM_001163754:exon17:c.A1716C:p.S572S,
chr1	185252462	185252462	G	A	hom	intronic	Rab3gap2	No_aa_change	No_func_change
chr1	185255716	185255716	T	C	hom	intronic	Rab3gap2	No_aa_change	No_func_change
chr1	185258476	185258476	C	A	hom	intronic	Rab3gap2	No_aa_change	No_func_change
chr1	185258717	185258717	A	G	hom	intronic	Rab3gap2	No_aa_change	No_func_change
chr1	185258731	185258731	G	A	hom	intronic	Rab3gap2	No_aa_change	No_func_change
chr1	185259500	185259500	G	A	hom	exonic	Rab3gap2	nonsynonymous_SNV	Rab3gap2:NM_001163754:exon20:c.G2182A:p.V728I,
chr1	185259536	185259536	A	G	hom	intronic	Rab3gap2	No_aa_change	No_func_change
chr1	185259562	185259562	G	T	hom	intronic	Rab3gap2	No_aa_change	No_func_change
chr1	185260388	185260388	C	T	hom	intronic	Rab3gap2	No_aa_change	No_func_change
chr1	185260433	185260433	G	A	hom	exonic	Rab3gap2	nonsynonymous_SNV	Rab3gap2:NM_001163754:exon21:c.G2242A:p.E748K,
chr1	185260634	185260634	C	T	hom	intronic	Rab3gap2	No_aa_change	No_func_change
chr1	185262674	185262674	T	C	hom	intronic	Rab3gap2	No_aa_change	No_func_change
chr1	185262767	185262767	C	A	hom	exonic	Rab3gap2	synonymous_SNV	Rab3gap2:NM_001163754:exon23:c.C2502A:p.G834G,
chr1	185263512	185263512	T	C	hom	intronic	Rab3gap2	No_aa_change	No_func_change
chr1	185263526	185263526	T	C	hom	intronic	Rab3gap2	No_aa_change	No_func_change
chr1	185263537	185263537	A	G	hom	intronic	Rab3gap2	No_aa_change	No_func_change
chr1	185263644	185263644	T	A	hom	exonic	Rab3gap2	nonsynonymous_SNV	Rab3gap2:NM_001163754:exon24:c.T2588A:p.V863E,
chr1	185263855	185263855	G	A	hom	exonic	Rab3gap2	synonymous_SNV	Rab3gap2:NM_001163754:exon24:c.G2799A:p.G933G,
chr1	185263876	185263876	A	G	hom	intronic	Rab3gap2	No_aa_change	No_func_change
chr1	185266843	185266843	A	G	hom	intronic	Rab3gap2	No_aa_change	No_func_change
chr1	185289542	185289542	T	G	hom	exonic	Iars2	nonsynonymous_SNV	Iars2:NM_198653:exon21:c.A2562C:p.E854D,
chr1	185294566	185294566	A	G	hom	intronic	Iars2	No_aa_change	No_func_change
chr1	185296673	185296673	C	G	hom	intronic	Iars2	No_aa_change	No_func_change
chr1	185313556	185313556	C	T	hom	intronic	Iars2	No_aa_change	No_func_change
chr1	185313569	185313569	T	A	hom	intronic	Iars2	No_aa_change	No_func_change
chr1	185313747	185313747	C	T	hom	intronic	Iars2	No_aa_change	No_func_change
chr1	185318541	185318541	C	T	hom	intronic	Iars2	No_aa_change	No_func_change
chr1	185337989	185337989	C	T	hom	intronic	Bpnt1	No_aa_change	No_func_change
chr1	185338385	185338385	C	G	hom	intronic	Bpnt1	No_aa_change	No_func_change
chr1	185338403	185338403	T	A	hom	intronic	Bpnt1	No_aa_change	No_func_change
chr1	185341151	185341151	G	A	hom	intronic	Bpnt1	No_aa_change	No_func_change
chr1	185341252	185341252	C	T	hom	exonic	Bpnt1	synonymous_SNV	Bpnt1:NM_011794:exon3:c.C150T:p.A50A,
chr1	185341379	185341379	G	T	hom	intronic	Bpnt1	No_aa_change	No_func_change
chr1	185341429	185341429	G	A	hom	intronic	Bpnt1	No_aa_change	No_func_change
chr1	185341459	185341459	G	C	hom	intronic	Bpnt1	No_aa_change	No_func_change
chr1	185345143	185345143	C	A	hom	intronic	Bpnt1	No_aa_change	No_func_change
chr1	185345150	185345150	T	C	hom	intronic	Bpnt1	No_aa_change	No_func_change
chr1	185345196	185345196	T	C	hom	intronic	Bpnt1	No_aa_change	No_func_change
chr1	185345232	185345232	A	G	hom	intronic	Bpnt1	No_aa_change	No_func_change
chr1	185345247	185345247	G	A	hom	intronic	Bpnt1	No_aa_change	No_func_change
chr1	185345306	185345306	T	C	hom	intronic	Bpnt1	No_aa_change	No_func_change
chr1	185345485	185345485	A	T	hom	intronic	Bpnt1	No_aa_change	No_func_change
chr1	185345563	185345563	A	G	hom	intronic	Bpnt1	No_aa_change	No_func_change
chr1	185346496	185346496	C	G	hom	intronic	Bpnt1	No_aa_change	No_func_change
chr1	185346528	185346528	T	A	hom	intronic	Bpnt1	No_aa_change	No_func_change
chr1	185346531	185346531	G	T	hom	intronic	Bpnt1	No_aa_change	No_func_change
chr1	185346534	185346534	A	G	hom	intronic	Bpnt1	No_aa_change	No_func_change
chr1	185346542	185346542	C	T	hom	intronic	Bpnt1	No_aa_change	No_func_change
chr1	185346638	185346638	G	A	hom	intronic	Bpnt1	No_aa_change	No_func_change
chr1	185346639	185346639	G	A	hom	intronic	Bpnt1	No_aa_change	No_func_change
chr1	185346778	185346778	A	G	hom	intronic	Bpnt1	No_aa_change	No_func_change
chr1	185346841	185346841	T	C	hom	intronic	Bpnt1	No_aa_change	No_func_change
chr1	185346851	185346851	G	T	hom	intronic	Bpnt1	No_aa_change	No_func_change
chr1	185346911	185346911	C	T	hom	intronic	Bpnt1	No_aa_change	No_func_change
chr1	185348656	185348656	A	G	hom	intronic	Bpnt1	No_aa_change	No_func_change
chr1	185348693	185348693	T	A	hom	intronic	Bpnt1	No_aa_change	No_func_change
chr1	185348724	185348724	T	C	hom	intronic	Bpnt1	No_aa_change	No_func_change
chr1	185348893	185348893	T	A	hom	intronic	Bpnt1	No_aa_change	No_func_change
chr1	185348923	185348923	A	G	hom	intronic	Bpnt1	No_aa_change	No_func_change
chr1	185348997	185348997	A	T	hom	intronic	Bpnt1	No_aa_change	No_func_change
chr1	185352198	185352198	C	T	hom	exonic	Bpnt1	nonsynonymous_SNV	Bpnt1:NM_011794:exon7:c.C491T:p.A164V,
chr1	185352276	185352276	A	G	hom	exonic	Bpnt1	nonsynonymous_SNV	Bpnt1:NM_011794:exon7:c.A569G:p.H190R,
chr1	185352442	185352442	A	G	hom	intronic	Bpnt1	No_aa_change	No_func_change
chr1	185352446	185352446	T	C	hom	intronic	Bpnt1	No_aa_change	No_func_change
chr1	185352450	185352450	A	G	hom	intronic	Bpnt1	No_aa_change	No_func_change
chr1	185353817	185353817	A	G	hom	intronic	Bpnt1	No_aa_change	No_func_change
chr1	185353842	185353842	A	G	hom	intronic	Bpnt1	No_aa_change	No_func_change
chr1	185353848	185353848	A	G	hom	intronic	Bpnt1	No_aa_change	No_func_change
chr1	185353862	185353862	G	A	hom	intronic	Bpnt1	No_aa_change	No_func_change
chr1	185353880	185353880	T	G	hom	intronic	Bpnt1	No_aa_change	No_func_change
chr1	185353917	185353917	C	G	hom	intronic	Bpnt1	No_aa_change	No_func_change
chr1	185353989	185353989	T	C	hom	exonic	Bpnt1	synonymous_SNV	Bpnt1:NM_011794:exon8:c.T705C:p.A235A,
chr1	185354037	185354037	G	A	hom	exonic	Bpnt1	synonymous_SNV	Bpnt1:NM_011794:exon8:c.G753A:p.P251P,
chr1	185354074	185354074	T	A	hom	intronic	Bpnt1	No_aa_change	No_func_change
chr1	185354080	185354080	A	T	hom	intronic	Bpnt1	No_aa_change	No_func_change
chr1	185363068	185363068	G	T	hom	upstream	Eprs	No_aa_change	No_func_change
chr1	185363175	185363175	G	C	hom	UTR5	Eprs(NM_029735:c.-23G>C)	No_aa_change	No_func_change
chr1	185367461	185367461	C	G	hom	intronic	Eprs	No_aa_change	No_func_change
chr1	185367793	185367793	A	G	hom	intronic	Eprs	No_aa_change	No_func_change
chr1	185369441	185369441	C	T	hom	intronic	Eprs	No_aa_change	No_func_change
chr1	185369461	185369461	C	T	hom	intronic	Eprs	No_aa_change	No_func_change
chr1	185369490	185369490	G	A	hom	intronic	Eprs	No_aa_change	No_func_change
chr1	185369503	185369503	T	C	hom	intronic	Eprs	No_aa_change	No_func_change
chr1	185369637	185369637	G	A	hom	exonic	Eprs	synonymous_SNV	Eprs:NM_029735:exon3:c.G192A:p.T64T,
chr1	185369683	185369683	G	A	hom	intronic	Eprs	No_aa_change	No_func_change
chr1	185369781	185369781	G	A	hom	intronic	Eprs	No_aa_change	No_func_change
chr1	185369790	185369790	G	A	hom	intronic	Eprs	No_aa_change	No_func_change
chr1	185370666	185370666	G	A	hom	intronic	Eprs	No_aa_change	No_func_change
chr1	185370858	185370858	A	G	hom	intronic	Eprs	No_aa_change	No_func_change
chr1	185370870	185370870	G	T	hom	intronic	Eprs	No_aa_change	No_func_change
chr1	185370937	185370937	A	G	hom	exonic	Eprs	nonsynonymous_SNV	Eprs:NM_029735:exon4:c.A280G:p.R94G,
chr1	185371113	185371113	A	G	hom	intronic	Eprs	No_aa_change	No_func_change
chr1	185372839	185372839	A	G	hom	intronic	Eprs	No_aa_change	No_func_change
chr1	185374318	185374318	A	G	hom	intronic	Eprs	No_aa_change	No_func_change
chr1	185379415	185379415	A	G	hom	intronic	Eprs	No_aa_change	No_func_change
chr1	185379781	185379781	T	G	hom	intronic	Eprs	No_aa_change	No_func_change
chr1	185379844	185379844	T	C	hom	intronic	Eprs	No_aa_change	No_func_change
chr1	185381734	185381734	G	A	hom	intronic	Eprs	No_aa_change	No_func_change
chr1	185381999	185381999	C	T	hom	intronic	Eprs	No_aa_change	No_func_change
chr1	185384743	185384743	C	T	hom	intronic	Eprs	No_aa_change	No_func_change
chr1	185384769	185384769	A	T	hom	intronic	Eprs	No_aa_change	No_func_change
chr1	185385173	185385173	A	G	hom	intronic	Eprs	No_aa_change	No_func_change
chr1	185394319	185394319	G	T	hom	intronic	Eprs	No_aa_change	No_func_change
chr1	185394380	185394380	T	C	hom	exonic	Eprs	synonymous_SNV	Eprs:NM_029735:exon13:c.T1512C:p.A504A,
chr1	185396004	185396004	G	A	hom	intronic	Eprs	No_aa_change	No_func_change
chr1	185396240	185396240	G	T	hom	intronic	Eprs	No_aa_change	No_func_change
chr1	185396318	185396318	T	C	hom	intronic	Eprs	No_aa_change	No_func_change
chr1	185398366	185398366	G	A	hom	intronic	Eprs	No_aa_change	No_func_change
chr1	185398432	185398432	T	C	hom	exonic	Eprs	synonymous_SNV	Eprs:NM_029735:exon16:c.T1989C:p.D663D,
chr1	185398483	185398483	C	T	hom	exonic	Eprs	synonymous_SNV	Eprs:NM_029735:exon16:c.C2040T:p.C680C,
chr1	185398526	185398526	T	C	hom	intronic	Eprs	No_aa_change	No_func_change
chr1	185398564	185398564	T	C	hom	intronic	Eprs	No_aa_change	No_func_change
chr1	185398585	185398585	A	C	hom	intronic	Eprs	No_aa_change	No_func_change
chr1	185398649	185398649	A	G	hom	intronic	Eprs	No_aa_change	No_func_change
chr1	185399182	185399182	T	C	hom	intronic	Eprs	No_aa_change	No_func_change
chr1	185399551	185399551	T	G	hom	intronic	Eprs	No_aa_change	No_func_change
chr1	185401132	185401132	G	T	hom	intronic	Eprs	No_aa_change	No_func_change
chr1	185406981	185406981	G	A	hom	exonic	Eprs	synonymous_SNV	Eprs:NM_029735:exon19:c.G2562A:p.V854V,
chr1	185409975	185409975	G	A	hom	intronic	Eprs	No_aa_change	No_func_change
chr1	185418502	185418502	T	C	hom	intronic	Eprs	No_aa_change	No_func_change
chr1	185420341	185420341	T	A	hom	intronic	Eprs	No_aa_change	No_func_change
chr1	185878455	185878455	A	T	hom	ncRNA_intronic	Mir297c	No_aa_change	No_func_change
chr1	185878563	185878563	G	C	hom	ncRNA_intronic	Mir297c	No_aa_change	No_func_change
chr1	185878581	185878581	G	A	hom	ncRNA_intronic	Mir297c	No_aa_change	No_func_change
chr1	185878626	185878626	G	A	hom	ncRNA_intronic	Mir297c	No_aa_change	No_func_change
chr1	186089489	186089489	T	C	hom	exonic	Lyplal1	synonymous_SNV	Lyplal1:NM_146106:exon4:c.A435G:p.V145V,
chr1	186100178	186100178	T	C	hom	intronic	Lyplal1	No_aa_change	No_func_change
chr1	186100241	186100241	C	T	hom	exonic	Lyplal1	nonsynonymous_SNV	Lyplal1:NM_146106:exon3:c.G316A:p.V106I,
chr1	186100473	186100473	T	C	hom	intronic	Lyplal1	No_aa_change	No_func_change
chr1	186100493	186100493	G	C	hom	intronic	Lyplal1	No_aa_change	No_func_change
chr1	186114128	186114128	A	G	hom	intronic	Lyplal1	No_aa_change	No_func_change
chr1	186114285	186114285	A	G	hom	exonic	Lyplal1	nonsynonymous_SNV	Lyplal1:NM_146106:exon2:c.T173C:p.I58T,
chr1	186117003	186117003	C	G	hom	intronic	Lyplal1	No_aa_change	No_func_change
chr1	186117112	186117112	C	T	hom	intronic	Lyplal1	No_aa_change	No_func_change
chr1	186117347	186117347	G	C	hom	upstream	Lyplal1	No_aa_change	No_func_change
chr1	186737419	186737419	T	C	hom	intronic	Rrp15	No_aa_change	No_func_change
chr1	186739660	186739660	C	G	hom	exonic	Rrp15	nonsynonymous_SNV	Rrp15:NM_026041:exon2:c.G349C:p.E117Q,
chr1	186739764	186739764	G	A	hom	exonic	Rrp15	nonsynonymous_SNV	Rrp15:NM_026041:exon2:c.C245T:p.A82V,
chr1	186740087	186740087	A	G	hom	intronic	Rrp15	No_aa_change	No_func_change
chr1	186968133	186968133	C	A	hom	exonic	D1Pas1	synonymous_SNV	D1Pas1:NM_033077:exon1:c.C258A:p.R86R,
chr1	186968925	186968925	A	G	hom	exonic	D1Pas1	synonymous_SNV	D1Pas1:NM_033077:exon1:c.A1050G:p.R350R,
chr1	186969901	186969901	A	C	hom	UTR3	D1Pas1(NM_033077:c.*43A>C)	No_aa_change	No_func_change
chr1	187048368	187048368	A	G	hom	downstream	Spata17	No_aa_change	No_func_change
chr1	187048396	187048396	A	C	hom	downstream	Spata17	No_aa_change	No_func_change
chr1	187098006	187098006	G	A	hom	intronic	Spata17	No_aa_change	No_func_change
chr1	187112433	187112433	G	A	hom	intronic	Spata17	No_aa_change	No_func_change
chr1	187112492	187112492	G	A	hom	exonic	Spata17	synonymous_SNV	Spata17:NM_028848:exon8:c.C909T:p.N303N,
chr1	187140202	187140202	A	G	hom	intronic	Spata17	No_aa_change	No_func_change
chr1	187140702	187140702	A	C	hom	intronic	Spata17	No_aa_change	No_func_change
chr1	187142710	187142710	T	C	hom	intronic	Spata17	No_aa_change	No_func_change
chr1	187142810	187142810	A	G	hom	intronic	Spata17	No_aa_change	No_func_change
chr1	187142840	187142840	A	G	hom	intronic	Spata17	No_aa_change	No_func_change
chr1	187142974	187142974	A	G	hom	intronic	Spata17	No_aa_change	No_func_change
chr1	187143090	187143090	G	A	hom	intronic	Spata17	No_aa_change	No_func_change
chr1	187143093	187143093	G	A	hom	intronic	Spata17	No_aa_change	No_func_change
chr1	187143186	187143186	A	G	hom	intronic	Spata17	No_aa_change	No_func_change
chr1	187183165	187183165	G	A	hom	intronic	Spata17	No_aa_change	No_func_change
chr1	187192787	187192787	A	T	hom	intronic	Spata17	No_aa_change	No_func_change
chr1	187215745	187215745	A	G	hom	intronic	Gpatch2	No_aa_change	No_func_change
chr1	187215754	187215754	T	G	hom	intronic	Gpatch2	No_aa_change	No_func_change
chr1	187215760	187215760	A	G	hom	intronic	Gpatch2	No_aa_change	No_func_change
chr1	187226031	187226031	T	C	hom	exonic	Gpatch2	synonymous_SNV	Gpatch2:NM_026367:exon2:c.T582C:p.N194N,
chr1	187232990	187232990	T	G	hom	intronic	Gpatch2	No_aa_change	No_func_change
chr1	187233526	187233526	C	T	hom	intronic	Gpatch2	No_aa_change	No_func_change
chr1	187233701	187233701	T	C	hom	intronic	Gpatch2	No_aa_change	No_func_change
chr1	188198595	188198595	G	T	hom	exonic	Esrrg	synonymous_SNV	Esrrg:NM_001243792:exon7:c.G813T:p.L271L,Esrrg:NM_011935:exon6:c.G882T:p.L294L,
chr1	188198928	188198928	A	G	hom	intronic	Esrrg	No_aa_change	No_func_change
chr1	188318782	188318782	C	T	hom	intronic	Ush2a	No_aa_change	No_func_change
chr1	188318888	188318888	C	T	hom	intronic	Ush2a	No_aa_change	No_func_change
chr1	188318933	188318933	T	C	hom	intronic	Ush2a	No_aa_change	No_func_change
chr1	188318969	188318969	G	T	hom	exonic	Ush2a	nonsynonymous_SNV	Ush2a:NM_021408:exon3:c.G651T:p.Q217H,
chr1	188319014	188319014	T	G	hom	exonic	Ush2a	synonymous_SNV	Ush2a:NM_021408:exon3:c.T696G:p.T232T,
chr1	188350879	188350879	T	C	hom	intronic	Ush2a	No_aa_change	No_func_change
chr1	188357715	188357715	T	C	hom	intronic	Ush2a	No_aa_change	No_func_change
chr1	188357929	188357929	G	A	hom	exonic	Ush2a	nonsynonymous_SNV	Ush2a:NM_021408:exon6:c.G1208A:p.S403N,
chr1	188358012	188358012	A	G	hom	exonic	Ush2a	nonsynonymous_SNV	Ush2a:NM_021408:exon6:c.A1291G:p.N431D,
chr1	188358091	188358091	C	A	hom	intronic	Ush2a	No_aa_change	No_func_change
chr1	188358116	188358116	T	C	hom	intronic	Ush2a	No_aa_change	No_func_change
chr1	188358192	188358192	A	C	hom	intronic	Ush2a	No_aa_change	No_func_change
chr1	188358415	188358415	G	A	hom	intronic	Ush2a	No_aa_change	No_func_change
chr1	188358482	188358482	C	T	hom	intronic	Ush2a	No_aa_change	No_func_change
chr1	188415660	188415660	C	T	hom	intronic	Ush2a	No_aa_change	No_func_change
chr1	188415865	188415865	A	C	hom	intronic	Ush2a	No_aa_change	No_func_change
chr1	188430755	188430755	T	C	hom	exonic	Ush2a	synonymous_SNV	Ush2a:NM_021408:exon14:c.T3033C:p.C1011C,
chr1	188430814	188430814	C	T	hom	exonic	Ush2a	nonsynonymous_SNV	Ush2a:NM_021408:exon14:c.C3092T:p.T1031I,
chr1	188430842	188430842	C	T	hom	exonic	Ush2a	synonymous_SNV	Ush2a:NM_021408:exon14:c.C3120T:p.D1040D,
chr1	188430881	188430881	T	A	hom	intronic	Ush2a	No_aa_change	No_func_change
chr1	188430882	188430882	C	A	hom	intronic	Ush2a	No_aa_change	No_func_change
chr1	188430899	188430899	T	C	hom	intronic	Ush2a	No_aa_change	No_func_change
chr1	188430909	188430909	T	C	hom	intronic	Ush2a	No_aa_change	No_func_change
chr1	188431005	188431005	A	G	hom	intronic	Ush2a	No_aa_change	No_func_change
chr1	188436736	188436736	A	G	hom	intronic	Ush2a	No_aa_change	No_func_change
chr1	188436809	188436809	C	T	hom	intronic	Ush2a	No_aa_change	No_func_change
chr1	188437037	188437037	A	G	hom	intronic	Ush2a	No_aa_change	No_func_change
chr1	188437165	188437165	C	A	hom	intronic	Ush2a	No_aa_change	No_func_change
chr1	188437185	188437185	C	T	hom	intronic	Ush2a	No_aa_change	No_func_change
chr1	188444560	188444560	G	A	hom	exonic	Ush2a	nonsynonymous_SNV	Ush2a:NM_021408:exon17:c.G3920A:p.S1307N,
chr1	188451620	188451620	C	T	hom	intronic	Ush2a	No_aa_change	No_func_change
chr1	188466190	188466190	C	T	hom	exonic	Ush2a	nonsynonymous_SNV	Ush2a:NM_021408:exon20:c.C4450T:p.P1484S,
chr1	188466470	188466470	T	C	hom	intronic	Ush2a	No_aa_change	No_func_change
chr1	188626538	188626538	T	C	hom	intronic	Ush2a	No_aa_change	No_func_change
chr1	188626541	188626541	T	C	hom	intronic	Ush2a	No_aa_change	No_func_change
chr1	188626591	188626591	G	A	hom	exonic	Ush2a	nonsynonymous_SNV	Ush2a:NM_021408:exon32:c.G6313A:p.A2105T,
chr1	188626602	188626602	G	A	hom	exonic	Ush2a	synonymous_SNV	Ush2a:NM_021408:exon32:c.G6324A:p.E2108E,
chr1	188626705	188626705	A	G	hom	exonic	Ush2a	nonsynonymous_SNV	Ush2a:NM_021408:exon32:c.A6427G:p.T2143A,
chr1	188628317	188628317	G	A	hom	intronic	Ush2a	No_aa_change	No_func_change
chr1	188628335	188628335	G	A	hom	intronic	Ush2a	No_aa_change	No_func_change
chr1	188628447	188628447	C	T	hom	intronic	Ush2a	No_aa_change	No_func_change
chr1	188628454	188628454	C	A	hom	intronic	Ush2a	No_aa_change	No_func_change
chr1	188628608	188628608	T	C	hom	exonic	Ush2a	nonsynonymous_SNV	Ush2a:NM_021408:exon33:c.T6524C:p.I2175T,
chr1	188628654	188628654	A	C	hom	exonic	Ush2a	nonsynonymous_SNV	Ush2a:NM_021408:exon33:c.A6570C:p.K2190N,
chr1	188628696	188628696	A	G	hom	exonic	Ush2a	synonymous_SNV	Ush2a:NM_021408:exon33:c.A6612G:p.L2204L,
chr1	188628750	188628750	T	C	hom	intronic	Ush2a	No_aa_change	No_func_change
chr1	188628813	188628813	C	T	hom	intronic	Ush2a	No_aa_change	No_func_change
chr1	188628841	188628841	A	G	hom	intronic	Ush2a	No_aa_change	No_func_change
chr1	188628909	188628909	T	C	hom	intronic	Ush2a	No_aa_change	No_func_change
chr1	188633515	188633515	T	C	hom	intronic	Ush2a	No_aa_change	No_func_change
chr1	188633536	188633536	G	A	hom	intronic	Ush2a	No_aa_change	No_func_change
chr1	188633634	188633634	G	A	hom	exonic	Ush2a	synonymous_SNV	Ush2a:NM_021408:exon34:c.G6684A:p.E2228E,
chr1	188633717	188633717	A	G	hom	exonic	Ush2a	nonsynonymous_SNV	Ush2a:NM_021408:exon34:c.A6767G:p.E2256G,
chr1	188648099	188648099	C	T	hom	intronic	Ush2a	No_aa_change	No_func_change
chr1	188648166	188648166	G	A	hom	intronic	Ush2a	No_aa_change	No_func_change
chr1	188648326	188648326	A	G	hom	exonic	Ush2a	synonymous_SNV	Ush2a:NM_021408:exon35:c.A6831G:p.S2277S,
chr1	188648565	188648565	G	A	hom	intronic	Ush2a	No_aa_change	No_func_change
chr1	188728652	188728652	T	C	hom	exonic	Ush2a	synonymous_SNV	Ush2a:NM_021408:exon40:c.T8109C:p.S2703S,
chr1	188728723	188728723	C	G	hom	exonic	Ush2a	nonsynonymous_SNV	Ush2a:NM_021408:exon40:c.C8180G:p.A2727G,
chr1	188728737	188728737	G	A	hom	exonic	Ush2a	nonsynonymous_SNV	Ush2a:NM_021408:exon40:c.G8194A:p.E2732K,
chr1	188728838	188728838	C	T	hom	intronic	Ush2a	No_aa_change	No_func_change
chr1	188728851	188728851	C	G	hom	intronic	Ush2a	No_aa_change	No_func_change
chr1	188733798	188733798	T	A	hom	intronic	Ush2a	No_aa_change	No_func_change
chr1	188734688	188734688	T	C	hom	exonic	Ush2a	nonsynonymous_SNV	Ush2a:NM_021408:exon42:c.T8548C:p.C2850R,
chr1	188734877	188734877	G	A	hom	intronic	Ush2a	No_aa_change	No_func_change
chr1	188734903	188734903	G	C	hom	intronic	Ush2a	No_aa_change	No_func_change
chr1	188734987	188734987	A	G	hom	intronic	Ush2a	No_aa_change	No_func_change
chr1	188850064	188850064	G	C	hom	exonic	Ush2a	nonsynonymous_SNV	Ush2a:NM_021408:exon57:c.G11323C:p.V3775L,
chr1	188850199	188850199	C	T	hom	intronic	Ush2a	No_aa_change	No_func_change
chr1	188864525	188864525	C	T	hom	intronic	Ush2a	No_aa_change	No_func_change
chr1	188864592	188864592	G	A	hom	exonic	Ush2a	nonsynonymous_SNV	Ush2a:NM_021408:exon59:c.G11528A:p.G3843D,
chr1	188864618	188864618	G	A	hom	exonic	Ush2a	nonsynonymous_SNV	Ush2a:NM_021408:exon59:c.G11554A:p.V3852I,
chr1	188864766	188864766	T	A	hom	intronic	Ush2a	No_aa_change	No_func_change
chr1	188864897	188864897	G	A	hom	intronic	Ush2a	No_aa_change	No_func_change
chr1	188910583	188910583	C	T	hom	intronic	Ush2a	No_aa_change	No_func_change
chr1	188910608	188910608	C	T	hom	intronic	Ush2a	No_aa_change	No_func_change
chr1	188910656	188910656	G	T	hom	intronic	Ush2a	No_aa_change	No_func_change
chr1	188910675	188910675	G	A	hom	intronic	Ush2a	No_aa_change	No_func_change
chr1	188911284	188911284	G	A	hom	exonic	Ush2a	nonsynonymous_SNV	Ush2a:NM_021408:exon62:c.G12842A:p.R4281Q,
chr1	188911297	188911297	T	C	hom	exonic	Ush2a	synonymous_SNV	Ush2a:NM_021408:exon62:c.T12855C:p.G4285G,
chr1	188911479	188911479	T	C	hom	exonic	Ush2a	nonsynonymous_SNV	Ush2a:NM_021408:exon62:c.T13037C:p.V4346A,
chr1	188911520	188911520	A	G	hom	exonic	Ush2a	nonsynonymous_SNV	Ush2a:NM_021408:exon62:c.A13078G:p.S4360G,
chr1	188911726	188911726	C	T	hom	exonic	Ush2a	synonymous_SNV	Ush2a:NM_021408:exon62:c.C13284T:p.S4428S,
chr1	188912068	188912068	T	A	hom	exonic	Ush2a	synonymous_SNV	Ush2a:NM_021408:exon62:c.T13626A:p.A4542A,
chr1	188912180	188912180	T	A	hom	exonic	Ush2a	nonsynonymous_SNV	Ush2a:NM_021408:exon62:c.T13738A:p.S4580T,
chr1	188915818	188915818	T	C	hom	intronic	Ush2a	No_aa_change	No_func_change
chr1	188915883	188915883	T	C	hom	intronic	Ush2a	No_aa_change	No_func_change
chr1	188915913	188915913	A	T	hom	intronic	Ush2a	No_aa_change	No_func_change
chr1	188915963	188915963	A	G	hom	intronic	Ush2a	No_aa_change	No_func_change
chr1	188916373	188916373	T	C	hom	intronic	Ush2a	No_aa_change	No_func_change
chr1	188916387	188916387	A	G	hom	intronic	Ush2a	No_aa_change	No_func_change
chr1	188916412	188916412	C	A	hom	intronic	Ush2a	No_aa_change	No_func_change
chr1	188916426	188916426	G	A	hom	intronic	Ush2a	No_aa_change	No_func_change
chr1	188916475	188916475	G	T	hom	intronic	Ush2a	No_aa_change	No_func_change
chr1	188916481	188916481	T	C	hom	intronic	Ush2a	No_aa_change	No_func_change
chr1	188944860	188944860	A	C	hom	intronic	Ush2a	No_aa_change	No_func_change
chr1	188946714	188946714	T	C	hom	intronic	Ush2a	No_aa_change	No_func_change
chr1	188947125	188947125	C	T	hom	exonic	Ush2a	synonymous_SNV	Ush2a:NM_021408:exon65:c.C14529T:p.P4843P,
chr1	188962785	188962785	C	T	hom	exonic	Ush2a	nonsynonymous_SNV	Ush2a:NM_021408:exon70:c.C15338T:p.S5113F,
chr1	188973886	188973886	A	G	hom	intronic	Kctd3	No_aa_change	No_func_change
chr1	188997116	188997116	G	A	hom	intronic	Kctd3	No_aa_change	No_func_change
chr1	192136854	192136854	C	A	hom	intronic	Rcor3	No_aa_change	No_func_change
chr1	192136857	192136857	C	T	hom	intronic	Rcor3	No_aa_change	No_func_change
chr1	192136858	192136858	C	G	hom	intronic	Rcor3	No_aa_change	No_func_change
chr1	195166209	195166209	A	C	hom	intronic	Cr2	No_aa_change	No_func_change
chr2	20289785	20289785	C	A	hom	upstream	Etl4	No_aa_change	No_func_change
chr2	20289792	20289792	A	G	hom	upstream	Etl4	No_aa_change	No_func_change
chr2	20289829	20289829	G	A	hom	upstream	Etl4	No_aa_change	No_func_change
chr2	20289835	20289835	C	G	hom	upstream	Etl4	No_aa_change	No_func_change
chr2	20289883	20289883	G	A	hom	upstream	Etl4	No_aa_change	No_func_change
chr2	20289980	20289980	T	C	hom	UTR5	Etl4(NM_001081006:c.-27T>C)	No_aa_change	No_func_change
chr2	20290013	20290013	C	A	hom	exonic	Etl4	nonsynonymous_SNV	Etl4:NM_001081006:exon1:c.C7A:p.L3I,
chr2	20290029	20290029	G	A	hom	exonic	Etl4	nonsynonymous_SNV	Etl4:NM_001081006:exon1:c.G23A:p.C8Y,
chr2	20290102	20290102	A	G	hom	intronic	Etl4	No_aa_change	No_func_change
chr2	20290104	20290104	T	C	hom	intronic	Etl4	No_aa_change	No_func_change
chr2	20290116	20290116	G	A	hom	intronic	Etl4	No_aa_change	No_func_change
chr2	20290126	20290126	C	T	hom	intronic	Etl4	No_aa_change	No_func_change
chr2	20290153	20290153	G	A	hom	intronic	Etl4	No_aa_change	No_func_change
chr2	20290166	20290166	C	T	hom	intronic	Etl4	No_aa_change	No_func_change
chr2	20290167	20290167	A	G	hom	intronic	Etl4	No_aa_change	No_func_change
chr2	20290179	20290179	T	C	hom	intronic	Etl4	No_aa_change	No_func_change
chr2	20290263	20290263	A	T	hom	intronic	Etl4	No_aa_change	No_func_change
chr2	20290270	20290270	G	T	hom	intronic	Etl4	No_aa_change	No_func_change
chr2	20290283	20290283	G	A	hom	intronic	Etl4	No_aa_change	No_func_change
chr2	20316868	20316868	C	G	hom	intronic	Etl4	No_aa_change	No_func_change
chr2	20316885	20316885	G	A	hom	intronic	Etl4	No_aa_change	No_func_change
chr2	20316893	20316893	G	A	hom	intronic	Etl4	No_aa_change	No_func_change
chr2	20333112	20333112	C	T	hom	intronic	Etl4	No_aa_change	No_func_change
chr2	20333149	20333149	T	G	hom	intronic	Etl4	No_aa_change	No_func_change
chr2	20333172	20333172	G	A	hom	intronic	Etl4	No_aa_change	No_func_change
chr2	20333457	20333457	T	C	hom	intronic	Etl4	No_aa_change	No_func_change
chr2	20333459	20333459	T	C	hom	intronic	Etl4	No_aa_change	No_func_change
chr2	20339934	20339934	A	T	hom	exonic	Etl4	synonymous_SNV	Etl4:NM_001081006:exon2:c.A48T:p.T16T,
chr2	20340066	20340066	T	G	hom	exonic	Etl4	synonymous_SNV	Etl4:NM_001081006:exon2:c.T180G:p.A60A,
chr2	20340093	20340093	A	G	hom	exonic	Etl4	synonymous_SNV	Etl4:NM_001081006:exon2:c.A207G:p.A69A,
chr2	20340096	20340096	G	A	hom	exonic	Etl4	synonymous_SNV	Etl4:NM_001081006:exon2:c.G210A:p.A70A,
chr2	20340103	20340103	C	A	hom	exonic	Etl4	nonsynonymous_SNV	Etl4:NM_001081006:exon2:c.C217A:p.H73N,
chr2	20861102	20861102	G	A	hom	exonic	Arhgap21	nonsynonymous_SNV	Arhgap21:NM_001128084:exon15:c.C3215T:p.T1072I,Arhgap21:NM_001081364:exon14:c.C3185T:p.T1062I,
chr2	22588576	22588576	G	A	hom	intergenic	Myo3a(dist=165206),Gad2(dist=33751)	No_aa_change	No_func_change
chr2	22588592	22588592	G	A	hom	intergenic	Myo3a(dist=165222),Gad2(dist=33735)	No_aa_change	No_func_change
chr2	22588658	22588658	T	A	hom	intergenic	Myo3a(dist=165288),Gad2(dist=33669)	No_aa_change	No_func_change
chr2	22588744	22588744	A	G	hom	intergenic	Myo3a(dist=165374),Gad2(dist=33583)	No_aa_change	No_func_change
chr2	22588802	22588802	G	A	hom	intergenic	Myo3a(dist=165432),Gad2(dist=33525)	No_aa_change	No_func_change
chr2	22588811	22588811	G	A	hom	intergenic	Myo3a(dist=165441),Gad2(dist=33516)	No_aa_change	No_func_change
chr2	22588928	22588928	A	G	hom	intergenic	Myo3a(dist=165558),Gad2(dist=33399)	No_aa_change	No_func_change
chr2	22588931	22588931	T	C	hom	intergenic	Myo3a(dist=165561),Gad2(dist=33396)	No_aa_change	No_func_change
chr2	22588949	22588949	G	A	hom	intergenic	Myo3a(dist=165579),Gad2(dist=33378)	No_aa_change	No_func_change
chr2	22588952	22588952	T	C	hom	intergenic	Myo3a(dist=165582),Gad2(dist=33375)	No_aa_change	No_func_change
chr2	22589045	22589045	T	C	hom	intergenic	Myo3a(dist=165675),Gad2(dist=33282)	No_aa_change	No_func_change
chr2	22589066	22589066	A	C	hom	intergenic	Myo3a(dist=165696),Gad2(dist=33261)	No_aa_change	No_func_change
chr2	22589114	22589114	T	C	hom	intergenic	Myo3a(dist=165744),Gad2(dist=33213)	No_aa_change	No_func_change
chr2	22589129	22589129	A	G	hom	intergenic	Myo3a(dist=165759),Gad2(dist=33198)	No_aa_change	No_func_change
chr2	22589147	22589147	G	A	hom	intergenic	Myo3a(dist=165777),Gad2(dist=33180)	No_aa_change	No_func_change
chr2	22589180	22589180	C	T	hom	intergenic	Myo3a(dist=165810),Gad2(dist=33147)	No_aa_change	No_func_change
chr2	22589186	22589186	C	T	hom	intergenic	Myo3a(dist=165816),Gad2(dist=33141)	No_aa_change	No_func_change
chr2	22589335	22589335	A	G	hom	intergenic	Myo3a(dist=165965),Gad2(dist=32992)	No_aa_change	No_func_change
chr2	22589423	22589423	G	A	hom	intergenic	Myo3a(dist=166053),Gad2(dist=32904)	No_aa_change	No_func_change
chr2	22589463	22589463	A	G	hom	intergenic	Myo3a(dist=166093),Gad2(dist=32864)	No_aa_change	No_func_change
chr2	22589561	22589561	T	C	hom	intergenic	Myo3a(dist=166191),Gad2(dist=32766)	No_aa_change	No_func_change
chr2	22589588	22589588	C	T	hom	intergenic	Myo3a(dist=166218),Gad2(dist=32739)	No_aa_change	No_func_change
chr2	22589594	22589594	T	G	hom	intergenic	Myo3a(dist=166224),Gad2(dist=32733)	No_aa_change	No_func_change
chr2	22589935	22589935	G	A	hom	intergenic	Myo3a(dist=166565),Gad2(dist=32392)	No_aa_change	No_func_change
chr2	22589946	22589946	C	T	hom	intergenic	Myo3a(dist=166576),Gad2(dist=32381)	No_aa_change	No_func_change
chr2	22590028	22590028	A	G	hom	intergenic	Myo3a(dist=166658),Gad2(dist=32299)	No_aa_change	No_func_change
chr2	22590063	22590063	A	G	hom	intergenic	Myo3a(dist=166693),Gad2(dist=32264)	No_aa_change	No_func_change
chr2	22590071	22590071	C	T	hom	intergenic	Myo3a(dist=166701),Gad2(dist=32256)	No_aa_change	No_func_change
chr2	22590201	22590201	G	T	hom	intergenic	Myo3a(dist=166831),Gad2(dist=32126)	No_aa_change	No_func_change
chr2	22590204	22590204	G	A	hom	intergenic	Myo3a(dist=166834),Gad2(dist=32123)	No_aa_change	No_func_change
chr2	22590231	22590231	G	A	hom	intergenic	Myo3a(dist=166861),Gad2(dist=32096)	No_aa_change	No_func_change
chr2	22590243	22590243	A	G	hom	intergenic	Myo3a(dist=166873),Gad2(dist=32084)	No_aa_change	No_func_change
chr2	22590281	22590281	G	A	hom	intergenic	Myo3a(dist=166911),Gad2(dist=32046)	No_aa_change	No_func_change
chr2	22590282	22590282	A	G	hom	intergenic	Myo3a(dist=166912),Gad2(dist=32045)	No_aa_change	No_func_change
chr2	22590303	22590303	A	G	hom	intergenic	Myo3a(dist=166933),Gad2(dist=32024)	No_aa_change	No_func_change
chr2	22590336	22590336	G	A	hom	intergenic	Myo3a(dist=166966),Gad2(dist=31991)	No_aa_change	No_func_change
chr2	22590351	22590351	G	A	hom	intergenic	Myo3a(dist=166981),Gad2(dist=31976)	No_aa_change	No_func_change
chr2	22590381	22590381	A	G	hom	intergenic	Myo3a(dist=167011),Gad2(dist=31946)	No_aa_change	No_func_change
chr2	22590394	22590394	C	T	hom	intergenic	Myo3a(dist=167024),Gad2(dist=31933)	No_aa_change	No_func_change
chr2	22590424	22590424	A	G	hom	intergenic	Myo3a(dist=167054),Gad2(dist=31903)	No_aa_change	No_func_change
chr2	22590459	22590459	T	A	hom	intergenic	Myo3a(dist=167089),Gad2(dist=31868)	No_aa_change	No_func_change
chr2	22590483	22590483	G	A	hom	intergenic	Myo3a(dist=167113),Gad2(dist=31844)	No_aa_change	No_func_change
chr2	24291216	24291216	C	G	hom	UTR5	Il1f10(NM_153077:c.-8C>G)	No_aa_change	No_func_change
chr2	31168260	31168260	T	C	hom	intronic	Gpr107	No_aa_change	No_func_change
chr2	35183994	35183994	A	C	hom	intronic	Rab14	No_aa_change	No_func_change
chr2	37790000	37790000	A	G	hom	intronic	Crb2	No_aa_change	No_func_change
chr2	52224508	52224508	C	T	hom	intronic	Neb	No_aa_change	No_func_change
chr2	67524682	67524682	G	A	hom	intronic	Xirp2	No_aa_change	No_func_change
chr2	85024839	85024839	G	A	hom	intronic	P2rx3	No_aa_change	No_func_change
chr2	90717897	90717897	G	A	hom	exonic	Nup160	synonymous_SNV	Nup160:NM_021512:exon26:c.G2973A:p.P991P,
chr2	93430352	93430352	G	A	hom	intronic	Cd82	No_aa_change	No_func_change
chr2	98662303	98662303	A	G	hom	intergenic	Lrrc4c(dist=1030639),NONE(dist=NONE)	No_aa_change	No_func_change
chr2	98662904	98662904	G	C	hom	intergenic	Lrrc4c(dist=1031240),NONE(dist=NONE)	No_aa_change	No_func_change
chr2	151375256	151375256	C	A	hom	intergenic	4930442J19Rik(dist=59253),4921509C19Rik(dist=95286)	No_aa_change	No_func_change
chr2	156700486	156700486	G	A	hom	intronic	Dlgap4	No_aa_change	No_func_change
chr2	156700552	156700552	C	T	hom	intronic	Dlgap4	No_aa_change	No_func_change
chr2	156700855	156700855	A	T	hom	exonic	Dlgap4	synonymous_SNV	Dlgap4:NM_146128:exon3:c.A177T:p.P59P,Dlgap4:NM_001277186:exon3:c.A177T:p.P59P,Dlgap4:NM_001277187:exon3:c.A177T:p.P59P,
chr2	156700951	156700951	C	T	hom	exonic	Dlgap4	synonymous_SNV	Dlgap4:NM_146128:exon3:c.C273T:p.H91H,Dlgap4:NM_001277186:exon3:c.C273T:p.H91H,Dlgap4:NM_001277187:exon3:c.C273T:p.H91H,
chr2	156701239	156701239	G	A	hom	exonic	Dlgap4	synonymous_SNV	Dlgap4:NM_146128:exon3:c.G561A:p.R187R,Dlgap4:NM_001277186:exon3:c.G561A:p.R187R,Dlgap4:NM_001277187:exon3:c.G561A:p.R187R,
chr2	156701344	156701344	T	C	hom	exonic	Dlgap4	synonymous_SNV	Dlgap4:NM_146128:exon3:c.T666C:p.P222P,Dlgap4:NM_001277186:exon3:c.T666C:p.P222P,Dlgap4:NM_001277187:exon3:c.T666C:p.P222P,
chr2	156701575	156701575	T	C	hom	exonic	Dlgap4	synonymous_SNV	Dlgap4:NM_146128:exon3:c.T897C:p.S299S,Dlgap4:NM_001277186:exon3:c.T897C:p.S299S,Dlgap4:NM_001277187:exon3:c.T897C:p.S299S,
chr2	156704311	156704311	A	G	hom	intronic	Dlgap4	No_aa_change	No_func_change
chr2	156704398	156704398	C	T	hom	intronic	Dlgap4	No_aa_change	No_func_change
chr2	156704653	156704653	C	A	hom	exonic	Dlgap4	synonymous_SNV	Dlgap4:NM_146128:exon4:c.C1240A:p.R414R,Dlgap4:NM_001277186:exon4:c.C1240A:p.R414R,Dlgap4:NM_001277187:exon4:c.C1240A:p.R414R,
chr2	156704763	156704763	C	T	hom	intronic	Dlgap4	No_aa_change	No_func_change
chr2	156704764	156704764	T	C	hom	intronic	Dlgap4	No_aa_change	No_func_change
chr2	156704822	156704822	T	C	hom	intronic	Dlgap4	No_aa_change	No_func_change
chr2	156704835	156704835	T	C	hom	intronic	Dlgap4	No_aa_change	No_func_change
chr2	156704877	156704877	C	A	hom	intronic	Dlgap4	No_aa_change	No_func_change
chr2	156705651	156705651	G	C	hom	intronic	Dlgap4	No_aa_change	No_func_change
chr2	156705994	156705994	A	G	hom	intronic	Dlgap4	No_aa_change	No_func_change
chr2	156706934	156706934	C	A	hom	intronic	Dlgap4	No_aa_change	No_func_change
chr2	156706958	156706958	G	A	hom	intronic	Dlgap4	No_aa_change	No_func_change
chr2	156707010	156707010	A	G	hom	intronic	Dlgap4	No_aa_change	No_func_change
chr2	156707268	156707268	G	T	hom	intronic	Dlgap4	No_aa_change	No_func_change
chr2	156707364	156707364	C	T	hom	intronic	Dlgap4	No_aa_change	No_func_change
chr2	156707430	156707430	T	G	hom	intronic	Dlgap4	No_aa_change	No_func_change
chr2	156707431	156707431	G	A	hom	intronic	Dlgap4	No_aa_change	No_func_change
chr2	156710844	156710844	A	G	hom	intronic	Dlgap4	No_aa_change	No_func_change
chr2	156711032	156711032	A	G	hom	exonic	Dlgap4	synonymous_SNV	Dlgap4:NM_146128:exon7:c.A1419G:p.A473A,Dlgap4:NM_001277186:exon7:c.A1419G:p.A473A,Dlgap4:NM_001277187:exon6:c.A1368G:p.A456A,
chr2	156711128	156711128	C	T	hom	exonic	Dlgap4	synonymous_SNV	Dlgap4:NM_146128:exon7:c.C1515T:p.Y505Y,Dlgap4:NM_001277186:exon7:c.C1515T:p.Y505Y,Dlgap4:NM_001277187:exon6:c.C1464T:p.Y488Y,
chr2	156711352	156711352	A	G	hom	intronic	Dlgap4	No_aa_change	No_func_change
chr2	156711450	156711450	A	G	hom	intronic	Dlgap4	No_aa_change	No_func_change
chr2	156721883	156721883	C	T	hom	UTR5	Dlgap4(NM_001042487:c.-189C>T)	No_aa_change	No_func_change
chr2	156721948	156721948	G	C	hom	UTR5	Dlgap4(NM_001042487:c.-124G>C)	No_aa_change	No_func_change
chr2	156722290	156722290	C	T	hom	intronic	Dlgap4	No_aa_change	No_func_change
chr2	156722323	156722323	A	G	hom	intronic	Dlgap4	No_aa_change	No_func_change
chr2	156745902	156745902	G	A	hom	exonic	Dlgap4	synonymous_SNV	Dlgap4:NM_146128:exon8:c.G1716A:p.P572P,Dlgap4:NM_001277186:exon8:c.G1716A:p.P572P,Dlgap4:NM_001042487:exon2:c.G99A:p.P33P,Dlgap4:NM_001277187:exon7:c.G1665A:p.P555P,
chr2	156748398	156748398	A	G	hom	exonic	Dlgap4	nonsynonymous_SNV	Dlgap4:NM_146128:exon9:c.A2077G:p.I693V,Dlgap4:NM_001042487:exon3:c.A460G:p.I154V,Dlgap4:NM_001277187:exon8:c.A2026G:p.I676V,
chr2	156760613	156760613	C	T	hom	intronic	Dlgap4	No_aa_change	No_func_change
chr2	156760693	156760693	C	T	hom	intronic	Dlgap4	No_aa_change	No_func_change
chr2	156760759	156760759	A	C	hom	intronic	Dlgap4	No_aa_change	No_func_change
chr2	156761027	156761027	A	G	hom	intronic	Dlgap4	No_aa_change	No_func_change
chr2	156761047	156761047	G	A	hom	intronic	Dlgap4	No_aa_change	No_func_change
chr2	156761717	156761717	A	G	hom	intronic	Dlgap4	No_aa_change	No_func_change
chr2	156778397	156778397	C	T	hom	intronic	Myl9	No_aa_change	No_func_change
chr2	156778418	156778418	C	T	hom	intronic	Myl9	No_aa_change	No_func_change
chr2	156778419	156778419	C	G	hom	intronic	Myl9	No_aa_change	No_func_change
chr2	156778454	156778454	C	T	hom	intronic	Myl9	No_aa_change	No_func_change
chr2	156778455	156778455	T	C	hom	intronic	Myl9	No_aa_change	No_func_change
chr2	156778505	156778505	G	A	hom	intronic	Myl9	No_aa_change	No_func_change
chr2	156778679	156778679	A	C	hom	exonic	Myl9	synonymous_SNV	Myl9:NM_172118:exon2:c.A135C:p.R45R,
chr2	156778716	156778716	C	T	hom	exonic	Myl9	synonymous_SNV	Myl9:NM_172118:exon2:c.C172T:p.L58L,
chr2	156778739	156778739	C	T	hom	intronic	Myl9	No_aa_change	No_func_change
chr2	156778818	156778818	T	C	hom	intronic	Myl9	No_aa_change	No_func_change
chr2	156778841	156778841	T	C	hom	intronic	Myl9	No_aa_change	No_func_change
chr2	156778843	156778843	A	T	hom	intronic	Myl9	No_aa_change	No_func_change
chr2	156778870	156778870	A	T	hom	intronic	Myl9	No_aa_change	No_func_change
chr2	156780260	156780260	G	T	hom	intronic	Myl9	No_aa_change	No_func_change
chr2	156780299	156780299	A	G	hom	intronic	Myl9	No_aa_change	No_func_change
chr2	156780379	156780379	A	G	hom	intronic	Myl9	No_aa_change	No_func_change
chr2	156780445	156780445	A	G	hom	intronic	Myl9	No_aa_change	No_func_change
chr2	156780504	156780504	T	C	hom	exonic	Myl9	synonymous_SNV	Myl9:NM_172118:exon3:c.T207C:p.Y69Y,
chr2	156780718	156780718	T	C	hom	intronic	Myl9	No_aa_change	No_func_change
chr2	156780778	156780778	T	C	hom	intronic	Myl9	No_aa_change	No_func_change
chr2	156780975	156780975	C	T	hom	intronic	Myl9	No_aa_change	No_func_change
chr2	156781238	156781238	C	T	hom	UTR3	Myl9(NM_172118:c.*76C>T)	No_aa_change	No_func_change
chr2	156789780	156789780	C	G	hom	intergenic	Myl9(dist=8123),Tgif2(dist=50227)	No_aa_change	No_func_change
chr2	156789878	156789878	A	C	hom	intergenic	Myl9(dist=8221),Tgif2(dist=50129)	No_aa_change	No_func_change
chr2	156790226	156790226	G	A	hom	intergenic	Myl9(dist=8569),Tgif2(dist=49781)	No_aa_change	No_func_change
chr2	156790359	156790359	C	A	hom	intergenic	Myl9(dist=8702),Tgif2(dist=49648)	No_aa_change	No_func_change
chr2	156833298	156833298	C	T	hom	intergenic	Myl9(dist=51641),Tgif2(dist=6709)	No_aa_change	No_func_change
chr2	156833316	156833316	G	A	hom	intergenic	Myl9(dist=51659),Tgif2(dist=6691)	No_aa_change	No_func_change
chr2	156844303	156844303	T	C	hom	exonic	Tgif2	synonymous_SNV	Tgif2:NM_173396:exon2:c.T114C:p.Y38Y,Tgif2:NM_001291124:exon2:c.T114C:p.Y38Y,
chr2	156844397	156844397	G	T	hom	intronic	Tgif2	No_aa_change	No_func_change
chr2	156844504	156844504	G	T	hom	intronic	Tgif2	No_aa_change	No_func_change
chr2	156852974	156852974	T	G	hom	ncRNA_intronic	5430405H02Rik	No_aa_change	No_func_change
chr2	156852984	156852984	A	G	hom	ncRNA_intronic	5430405H02Rik	No_aa_change	No_func_change
chr2	156853155	156853155	T	G	hom	exonic	Tgif2	synonymous_SNV	Tgif2:NM_173396:exon3:c.T219G:p.R73R,Tgif2:NM_001291124:exon3:c.T219G:p.R73R,
chr2	156853239	156853239	T	A	hom	exonic	Tgif2	synonymous_SNV	Tgif2:NM_173396:exon3:c.T303A:p.S101S,
chr2	156862815	156862815	C	T	hom	ncRNA_exonic	5430405H02Rik	No_aa_change	No_func_change
chr2	156862817	156862817	T	C	hom	ncRNA_exonic	5430405H02Rik	No_aa_change	No_func_change
chr2	156862820	156862820	T	A	hom	ncRNA_exonic	5430405H02Rik	No_aa_change	No_func_change
chr2	156862844	156862844	G	A	hom	ncRNA_exonic	5430405H02Rik	No_aa_change	No_func_change
chr2	156862845	156862845	C	A	hom	ncRNA_exonic	5430405H02Rik	No_aa_change	No_func_change
chr2	156862855	156862855	G	A	hom	ncRNA_exonic	5430405H02Rik	No_aa_change	No_func_change
chr2	156862868	156862868	A	C	hom	ncRNA_exonic	5430405H02Rik	No_aa_change	No_func_change
chr2	156862907	156862907	T	C	hom	ncRNA_exonic	5430405H02Rik	No_aa_change	No_func_change
chr2	156862993	156862993	T	C	hom	upstream	1110008F13Rik,5430405H02Rik	No_aa_change	No_func_change
chr2	156863002	156863002	C	T	hom	upstream	1110008F13Rik,5430405H02Rik	No_aa_change	No_func_change
chr2	156863052	156863052	G	T	hom	upstream	1110008F13Rik,5430405H02Rik	No_aa_change	No_func_change
chr2	156863099	156863099	C	T	hom	upstream	1110008F13Rik,5430405H02Rik	No_aa_change	No_func_change
chr2	156863111	156863111	T	C	hom	upstream	1110008F13Rik,5430405H02Rik	No_aa_change	No_func_change
chr2	156863127	156863127	C	A	hom	UTR5	1110008F13Rik(NM_026124:c.-177C>A)	No_aa_change	No_func_change
chr2	156863165	156863165	A	G	hom	UTR5	1110008F13Rik(NM_026124:c.-139A>G)	No_aa_change	No_func_change
chr2	156863233	156863233	G	C	hom	UTR5	1110008F13Rik(NM_026124:c.-71G>C)	No_aa_change	No_func_change
chr2	156863470	156863470	A	C	hom	intronic	1110008F13Rik	No_aa_change	No_func_change
chr2	156865202	156865202	T	G	hom	intronic	1110008F13Rik	No_aa_change	No_func_change
chr2	156865326	156865326	G	A	hom	exonic	1110008F13Rik	nonsynonymous_SNV	1110008F13Rik:NM_026124:exon2:c.G184A:p.V62I,
chr2	156865422	156865422	G	C	hom	intronic	1110008F13Rik	No_aa_change	No_func_change
chr2	156872271	156872271	T	G	hom	intronic	1110008F13Rik	No_aa_change	No_func_change
chr2	156872321	156872321	G	T	hom	intronic	1110008F13Rik	No_aa_change	No_func_change
chr2	156872476	156872476	G	A	hom	intronic	1110008F13Rik	No_aa_change	No_func_change
chr2	156872618	156872618	A	G	hom	intronic	1110008F13Rik	No_aa_change	No_func_change
chr2	156873054	156873054	C	T	hom	exonic	1110008F13Rik	synonymous_SNV	1110008F13Rik:NM_026124:exon4:c.C360T:p.I120I,
chr2	156873151	156873151	A	T	hom	UTR3	1110008F13Rik(NM_026124:c.*67A>T),Sla2(NM_029983:c.*1269T>A)	No_aa_change	No_func_change
chr2	156873211	156873211	A	G	hom	UTR3	1110008F13Rik(NM_026124:c.*127A>G),Sla2(NM_029983:c.*1209T>C)	No_aa_change	No_func_change
chr2	156873220	156873220	A	G	hom	UTR3	1110008F13Rik(NM_026124:c.*136A>G),Sla2(NM_029983:c.*1200T>C)	No_aa_change	No_func_change
chr2	156874264	156874264	G	C	hom	UTR3	Sla2(NM_029983:c.*156C>G)	No_aa_change	No_func_change
chr2	156874620	156874620	A	G	hom	intronic	Sla2	No_aa_change	No_func_change
chr2	156874677	156874677	G	T	hom	intronic	Sla2	No_aa_change	No_func_change
chr2	156875156	156875156	A	G	hom	intronic	Sla2	No_aa_change	No_func_change
chr2	156875161	156875161	A	G	hom	intronic	Sla2	No_aa_change	No_func_change
chr2	156875647	156875647	T	G	hom	intronic	Sla2	No_aa_change	No_func_change
chr2	156875666	156875666	C	T	hom	intronic	Sla2	No_aa_change	No_func_change
chr2	156875840	156875840	A	G	hom	exonic	Sla2	synonymous_SNV	Sla2:NM_029983:exon6:c.T511C:p.L171L,
chr2	156876011	156876011	T	C	hom	intronic	Sla2	No_aa_change	No_func_change
chr2	156878611	156878611	A	G	hom	intronic	Sla2	No_aa_change	No_func_change
chr2	156878839	156878839	A	G	hom	intronic	Sla2	No_aa_change	No_func_change
chr2	156878871	156878871	A	T	hom	intronic	Sla2	No_aa_change	No_func_change
chr2	156878882	156878882	C	T	hom	intronic	Sla2	No_aa_change	No_func_change
chr2	156878916	156878916	C	A	hom	intronic	Sla2	No_aa_change	No_func_change
chr2	156878984	156878984	G	A	hom	intronic	Sla2	No_aa_change	No_func_change
chr2	156879332	156879332	A	G	hom	intronic	Sla2	No_aa_change	No_func_change
chr2	156879390	156879390	T	C	hom	intronic	Sla2	No_aa_change	No_func_change
chr2	156879507	156879507	G	A	hom	exonic	Sla2	synonymous_SNV	Sla2:NM_029983:exon4:c.C210T:p.V70V,
chr2	156879532	156879532	G	T	hom	intronic	Sla2	No_aa_change	No_func_change
chr2	156879542	156879542	A	G	hom	intronic	Sla2	No_aa_change	No_func_change
chr2	156879567	156879567	G	A	hom	intronic	Sla2	No_aa_change	No_func_change
chr2	156879594	156879594	A	T	hom	intronic	Sla2	No_aa_change	No_func_change
chr2	156879624	156879624	C	T	hom	intronic	Sla2	No_aa_change	No_func_change
chr2	156879644	156879644	G	A	hom	intronic	Sla2	No_aa_change	No_func_change
chr2	156879737	156879737	G	A	hom	intronic	Sla2	No_aa_change	No_func_change
chr2	156879827	156879827	T	C	hom	intronic	Sla2	No_aa_change	No_func_change
chr2	156879982	156879982	T	C	hom	intronic	Sla2	No_aa_change	No_func_change
chr2	156880022	156880022	C	T	hom	intronic	Sla2	No_aa_change	No_func_change
chr2	156883502	156883502	T	C	hom	intronic	Sla2	No_aa_change	No_func_change
chr2	156883719	156883719	A	G	hom	intronic	Sla2	No_aa_change	No_func_change
chr2	156883762	156883762	T	C	hom	intronic	Sla2	No_aa_change	No_func_change
chr2	156888962	156888962	G	A	hom	intergenic	Sla2(dist=1884),Ndrg3(dist=38380)	No_aa_change	No_func_change
chr2	156888973	156888973	T	G	hom	intergenic	Sla2(dist=1895),Ndrg3(dist=38369)	No_aa_change	No_func_change
chr2	156888974	156888974	T	C	hom	intergenic	Sla2(dist=1896),Ndrg3(dist=38368)	No_aa_change	No_func_change
chr2	156889003	156889003	C	A	hom	intergenic	Sla2(dist=1925),Ndrg3(dist=38339)	No_aa_change	No_func_change
chr2	156889010	156889010	T	G	hom	intergenic	Sla2(dist=1932),Ndrg3(dist=38332)	No_aa_change	No_func_change
chr2	156889924	156889924	T	C	hom	intergenic	Sla2(dist=2846),Ndrg3(dist=37418)	No_aa_change	No_func_change
chr2	156893028	156893028	A	C	hom	intergenic	Sla2(dist=5950),Ndrg3(dist=34314)	No_aa_change	No_func_change
chr2	156893076	156893076	T	A	hom	intergenic	Sla2(dist=5998),Ndrg3(dist=34266)	No_aa_change	No_func_change
chr2	156893154	156893154	A	G	hom	intergenic	Sla2(dist=6076),Ndrg3(dist=34188)	No_aa_change	No_func_change
chr2	156896670	156896670	C	T	hom	intergenic	Sla2(dist=9592),Ndrg3(dist=30672)	No_aa_change	No_func_change
chr2	156896963	156896963	G	A	hom	intergenic	Sla2(dist=9885),Ndrg3(dist=30379)	No_aa_change	No_func_change
chr2	156897014	156897014	T	G	hom	intergenic	Sla2(dist=9936),Ndrg3(dist=30328)	No_aa_change	No_func_change
chr2	156897057	156897057	G	A	het	intergenic	Sla2(dist=9979),Ndrg3(dist=30285)	No_aa_change	No_func_change
chr2	156906197	156906197	T	A	hom	intergenic	Sla2(dist=19119),Ndrg3(dist=21145)	No_aa_change	No_func_change
chr2	156906338	156906338	T	G	hom	intergenic	Sla2(dist=19260),Ndrg3(dist=21004)	No_aa_change	No_func_change
chr2	156906383	156906383	A	C	hom	intergenic	Sla2(dist=19305),Ndrg3(dist=20959)	No_aa_change	No_func_change
chr2	156912374	156912374	A	G	hom	intergenic	Sla2(dist=25296),Ndrg3(dist=14968)	No_aa_change	No_func_change
chr2	156912393	156912393	A	G	hom	intergenic	Sla2(dist=25315),Ndrg3(dist=14949)	No_aa_change	No_func_change
chr2	156912433	156912433	G	C	hom	intergenic	Sla2(dist=25355),Ndrg3(dist=14909)	No_aa_change	No_func_change
chr2	156929633	156929633	G	T	hom	intronic	Ndrg3	No_aa_change	No_func_change
chr2	156930064	156930064	T	C	hom	intronic	Ndrg3	No_aa_change	No_func_change
chr2	156930072	156930072	A	G	hom	intronic	Ndrg3	No_aa_change	No_func_change
chr2	156930079	156930079	G	A	hom	intronic	Ndrg3	No_aa_change	No_func_change
chr2	156930127	156930127	C	T	hom	intronic	Ndrg3	No_aa_change	No_func_change
chr2	156931303	156931303	A	G	hom	intronic	Ndrg3	No_aa_change	No_func_change
chr2	156931327	156931327	G	T	hom	intronic	Ndrg3	No_aa_change	No_func_change
chr2	156931331	156931331	G	T	hom	intronic	Ndrg3	No_aa_change	No_func_change
chr2	156931599	156931599	T	C	hom	intronic	Ndrg3	No_aa_change	No_func_change
chr2	156934785	156934785	G	C	hom	intronic	Ndrg3	No_aa_change	No_func_change
chr2	156934787	156934787	T	C	hom	intronic	Ndrg3	No_aa_change	No_func_change
chr2	156934842	156934842	T	C	hom	intronic	Ndrg3	No_aa_change	No_func_change
chr2	156935024	156935024	T	G	hom	intronic	Ndrg3	No_aa_change	No_func_change
chr2	156935057	156935057	C	G	hom	intronic	Ndrg3	No_aa_change	No_func_change
chr2	156937181	156937181	G	A	hom	intronic	Ndrg3	No_aa_change	No_func_change
chr2	156937213	156937213	T	C	hom	intronic	Ndrg3	No_aa_change	No_func_change
chr2	156937246	156937246	G	A	hom	intronic	Ndrg3	No_aa_change	No_func_change
chr2	156937272	156937272	A	T	hom	intronic	Ndrg3	No_aa_change	No_func_change
chr2	156937448	156937448	G	A	hom	intronic	Ndrg3	No_aa_change	No_func_change
chr2	156938343	156938343	A	T	hom	intronic	Ndrg3	No_aa_change	No_func_change
chr2	156938589	156938589	G	A	hom	exonic	Ndrg3	synonymous_SNV	Ndrg3:NM_180956:exon10:c.C654T:p.N218N,Ndrg3:NM_013865:exon10:c.C654T:p.N218N,
chr2	156938684	156938684	G	A	hom	intronic	Ndrg3	No_aa_change	No_func_change
chr2	156938827	156938827	T	C	hom	intronic	Ndrg3	No_aa_change	No_func_change
chr2	156940197	156940197	C	T	hom	intronic	Ndrg3	No_aa_change	No_func_change
chr2	156940288	156940288	G	A	hom	intronic	Ndrg3	No_aa_change	No_func_change
chr2	156940299	156940299	T	G	hom	intronic	Ndrg3	No_aa_change	No_func_change
chr2	156940344	156940344	A	C	hom	intronic	Ndrg3	No_aa_change	No_func_change
chr2	156940548	156940548	C	T	hom	intronic	Ndrg3	No_aa_change	No_func_change
chr2	156940554	156940554	C	T	hom	intronic	Ndrg3	No_aa_change	No_func_change
chr2	156996867	156996867	G	A	hom	intronic	Dsn1	No_aa_change	No_func_change
chr2	157022570	157022570	T	C	hom	intronic	Soga1	No_aa_change	No_func_change
chr2	157253092	157253092	C	A	hom	intronic	Mroh8	No_aa_change	No_func_change
chr2	157256485	157256485	A	G	hom	intronic	Mroh8	No_aa_change	No_func_change
chr2	157321578	157321578	G	A	hom	intronic	Rpn2	No_aa_change	No_func_change
chr2	157323359	157323359	A	G	hom	intronic	Rpn2	No_aa_change	No_func_change
chr2	157325665	157325665	G	A	hom	intronic	Rpn2	No_aa_change	No_func_change
chr2	157737507	157737507	C	T	hom	UTR5	Ctnnbl1(NM_025680:c.-23C>T)	No_aa_change	No_func_change
chr2	157806691	157806691	C	T	hom	exonic	Ctnnbl1	nonsynonymous_SNV	Ctnnbl1:NM_025680:exon6:c.C581T:p.A194V,
chr2	157901494	157901494	T	C	hom	intergenic	Ctnnbl1(dist=9591),Vstm2l(dist=13159)	No_aa_change	No_func_change
chr2	157995224	157995224	A	G	hom	intronic	Tti1	No_aa_change	No_func_change
chr2	158008671	158008671	G	A	hom	exonic	Tti1	nonsynonymous_SNV	Tti1:NM_029282:exon1:c.C647T:p.A216V,
chr2	158138637	158138637	A	G	hom	intronic	Tgm2	No_aa_change	No_func_change
chr2	158139031	158139031	A	G	hom	intronic	Tgm2	No_aa_change	No_func_change
chr2	158139694	158139694	T	A	hom	intronic	Tgm2	No_aa_change	No_func_change
chr2	158186053	158186053	C	T	hom	intronic	D630003M21Rik	No_aa_change	No_func_change
chr2	158186070	158186070	T	C	hom	intronic	D630003M21Rik	No_aa_change	No_func_change
chr2	158186090	158186090	G	T	hom	intronic	D630003M21Rik	No_aa_change	No_func_change
chr2	158186096	158186096	A	T	hom	intronic	D630003M21Rik	No_aa_change	No_func_change
chr2	158186193	158186193	G	A	hom	exonic	D630003M21Rik	nonsynonymous_SNV	D630003M21Rik:NM_001131021:exon15:c.C3286T:p.L1096F,
chr2	158186249	158186249	G	A	hom	exonic	D630003M21Rik	nonsynonymous_SNV	D630003M21Rik:NM_001131021:exon15:c.C3230T:p.S1077L,
chr2	158186310	158186310	T	C	hom	intronic	D630003M21Rik	No_aa_change	No_func_change
chr2	158186400	158186400	A	G	hom	intronic	D630003M21Rik	No_aa_change	No_func_change
chr2	158195126	158195126	T	C	hom	ncRNA_intronic	1700060C20Rik	No_aa_change	No_func_change
chr2	158195167	158195167	C	A	hom	ncRNA_intronic	1700060C20Rik	No_aa_change	No_func_change
chr2	158195175	158195175	T	C	hom	ncRNA_intronic	1700060C20Rik	No_aa_change	No_func_change
chr2	158195336	158195336	T	C	hom	ncRNA_intronic	1700060C20Rik	No_aa_change	No_func_change
chr2	158195464	158195464	T	C	hom	ncRNA_exonic	1700060C20Rik	No_aa_change	No_func_change
chr2	158195818	158195818	C	A	hom	UTR3	D630003M21Rik(NM_177657:c.*143G>T)	No_aa_change	No_func_change
chr2	158196473	158196473	G	A	hom	exonic	D630003M21Rik	nonsynonymous_SNV	D630003M21Rik:NM_001131021:exon14:c.C3052T:p.R1018W,D630003M21Rik:NM_177657:exon14:c.C3052T:p.R1018W,
chr2	158200290	158200290	A	G	hom	exonic	D630003M21Rik	nonsynonymous_SNV	D630003M21Rik:NM_001131021:exon13:c.T2735C:p.M912T,D630003M21Rik:NM_177657:exon13:c.T2735C:p.M912T,
chr2	158200993	158200993	C	T	hom	exonic	D630003M21Rik	nonsynonymous_SNV	D630003M21Rik:NM_001131021:exon12:c.G2626A:p.A876T,D630003M21Rik:NM_177657:exon12:c.G2626A:p.A876T,
chr2	158202836	158202836	C	T	hom	intronic	D630003M21Rik	No_aa_change	No_func_change
chr2	158202953	158202953	C	T	hom	intronic	D630003M21Rik	No_aa_change	No_func_change
chr2	158202956	158202956	T	G	hom	intronic	D630003M21Rik	No_aa_change	No_func_change
chr2	158203004	158203004	T	G	hom	intronic	D630003M21Rik	No_aa_change	No_func_change
chr2	158204608	158204608	C	T	hom	intronic	D630003M21Rik	No_aa_change	No_func_change
chr2	158205613	158205613	G	A	hom	intronic	D630003M21Rik	No_aa_change	No_func_change
chr2	158205788	158205788	T	C	hom	exonic	D630003M21Rik	synonymous_SNV	D630003M21Rik:NM_001131021:exon9:c.A2160G:p.P720P,D630003M21Rik:NM_177657:exon9:c.A2160G:p.P720P,
chr2	158205974	158205974	G	T	hom	intronic	D630003M21Rik	No_aa_change	No_func_change
chr2	158208367	158208367	A	G	hom	intronic	D630003M21Rik	No_aa_change	No_func_change
chr2	158208396	158208396	A	G	hom	intronic	D630003M21Rik	No_aa_change	No_func_change
chr2	158208419	158208419	G	A	hom	exonic	D630003M21Rik	synonymous_SNV	D630003M21Rik:NM_001131021:exon8:c.C2142T:p.F714F,D630003M21Rik:NM_177657:exon8:c.C2142T:p.F714F,
chr2	158208623	158208623	T	A	hom	intronic	D630003M21Rik	No_aa_change	No_func_change
chr2	158208629	158208629	T	A	hom	intronic	D630003M21Rik	No_aa_change	No_func_change
chr2	158208632	158208632	G	A	hom	intronic	D630003M21Rik	No_aa_change	No_func_change
chr2	158208639	158208639	A	G	hom	intronic	D630003M21Rik	No_aa_change	No_func_change
chr2	158208640	158208640	T	C	hom	intronic	D630003M21Rik	No_aa_change	No_func_change
chr2	158208654	158208654	G	C	hom	intronic	D630003M21Rik	No_aa_change	No_func_change
chr2	158210060	158210060	G	C	hom	intronic	D630003M21Rik	No_aa_change	No_func_change
chr2	158210248	158210248	A	C	hom	intronic	D630003M21Rik	No_aa_change	No_func_change
chr2	158210257	158210257	T	C	hom	intronic	D630003M21Rik	No_aa_change	No_func_change
chr2	158210282	158210282	A	G	hom	intronic	D630003M21Rik	No_aa_change	No_func_change
chr2	158210380	158210380	T	C	hom	intronic	D630003M21Rik	No_aa_change	No_func_change
chr2	158211432	158211432	C	T	hom	intronic	D630003M21Rik	No_aa_change	No_func_change
chr2	158211495	158211495	G	T	hom	intronic	D630003M21Rik	No_aa_change	No_func_change
chr2	158211569	158211569	A	C	hom	intronic	D630003M21Rik	No_aa_change	No_func_change
chr2	158211683	158211683	C	T	hom	exonic	D630003M21Rik	synonymous_SNV	D630003M21Rik:NM_001131021:exon6:c.G1884A:p.V628V,D630003M21Rik:NM_177657:exon6:c.G1884A:p.V628V,
chr2	158211723	158211723	G	A	hom	intronic	D630003M21Rik	No_aa_change	No_func_change
chr2	158211826	158211826	T	A	hom	intronic	D630003M21Rik	No_aa_change	No_func_change
chr2	158211846	158211846	C	A	hom	intronic	D630003M21Rik	No_aa_change	No_func_change
chr2	158213221	158213221	G	A	hom	intronic	D630003M21Rik	No_aa_change	No_func_change
chr2	158213291	158213291	C	T	hom	intronic	D630003M21Rik	No_aa_change	No_func_change
chr2	158213292	158213292	A	G	hom	intronic	D630003M21Rik	No_aa_change	No_func_change
chr2	158213315	158213315	A	G	hom	intronic	D630003M21Rik	No_aa_change	No_func_change
chr2	158213317	158213317	A	G	hom	intronic	D630003M21Rik	No_aa_change	No_func_change
chr2	158213319	158213319	A	G	hom	intronic	D630003M21Rik	No_aa_change	No_func_change
chr2	158213386	158213386	C	G	hom	exonic	D630003M21Rik	synonymous_SNV	D630003M21Rik:NM_001131021:exon5:c.G1830C:p.L610L,D630003M21Rik:NM_177657:exon5:c.G1830C:p.L610L,
chr2	158213476	158213476	G	A	hom	exonic	D630003M21Rik	synonymous_SNV	D630003M21Rik:NM_001131021:exon5:c.C1740T:p.D580D,D630003M21Rik:NM_177657:exon5:c.C1740T:p.D580D,
chr2	158213531	158213531	T	C	hom	intronic	D630003M21Rik	No_aa_change	No_func_change
chr2	158213625	158213625	T	C	hom	intronic	D630003M21Rik	No_aa_change	No_func_change
chr2	158217963	158217963	T	C	hom	intronic	D630003M21Rik	No_aa_change	No_func_change
chr2	158220587	158220587	A	G	hom	exonic	D630003M21Rik	synonymous_SNV	D630003M21Rik:NM_001131021:exon2:c.T12C:p.S4S,D630003M21Rik:NM_177657:exon2:c.T12C:p.S4S,
chr2	158220608	158220608	G	A	hom	intronic	D630003M21Rik	No_aa_change	No_func_change
chr2	158220638	158220638	A	G	hom	intronic	D630003M21Rik	No_aa_change	No_func_change
chr2	158220644	158220644	A	G	hom	intronic	D630003M21Rik	No_aa_change	No_func_change
chr2	158220695	158220695	A	G	hom	intronic	D630003M21Rik	No_aa_change	No_func_change
chr2	158220735	158220735	G	A	hom	intronic	D630003M21Rik	No_aa_change	No_func_change
chr2	158261291	158261291	T	C	hom	intronic	Bpi	No_aa_change	No_func_change
chr2	158262248	158262248	T	C	hom	intronic	Bpi	No_aa_change	No_func_change
chr2	158262292	158262292	C	G	hom	intronic	Bpi	No_aa_change	No_func_change
chr2	158262312	158262312	C	T	hom	intronic	Bpi	No_aa_change	No_func_change
chr2	158262339	158262339	G	C	hom	intronic	Bpi	No_aa_change	No_func_change
chr2	158262346	158262346	T	C	hom	intronic	Bpi	No_aa_change	No_func_change
chr2	158262402	158262402	A	G	hom	exonic	Bpi	nonsynonymous_SNV	Bpi:NM_177850:exon4:c.A424G:p.T142A,
chr2	158262423	158262423	G	A	hom	exonic	Bpi	nonsynonymous_SNV	Bpi:NM_177850:exon4:c.G445A:p.D149N,
chr2	158262473	158262473	T	C	hom	exonic	Bpi	synonymous_SNV	Bpi:NM_177850:exon4:c.T495C:p.I165I,
chr2	158267693	158267693	T	C	hom	intronic	Bpi	No_aa_change	No_func_change
chr2	158268686	158268686	G	A	hom	intronic	Bpi	No_aa_change	No_func_change
chr2	158268886	158268886	C	G	hom	exonic	Bpi	nonsynonymous_SNV	Bpi:NM_177850:exon7:c.C706G:p.L236V,
chr2	158268955	158268955	G	A	hom	intronic	Bpi	No_aa_change	No_func_change
chr2	158268962	158268962	C	T	hom	intronic	Bpi	No_aa_change	No_func_change
chr2	158268981	158268981	A	G	hom	intronic	Bpi	No_aa_change	No_func_change
chr2	158269022	158269022	A	C	hom	intronic	Bpi	No_aa_change	No_func_change
chr2	158271870	158271870	T	C	hom	intronic	Bpi	No_aa_change	No_func_change
chr2	158272068	158272068	T	A	hom	exonic	Bpi	synonymous_SNV	Bpi:NM_177850:exon8:c.T885A:p.A295A,
chr2	158272080	158272080	T	C	hom	exonic	Bpi	synonymous_SNV	Bpi:NM_177850:exon8:c.T897C:p.S299S,
chr2	158272110	158272110	A	G	hom	exonic	Bpi	synonymous_SNV	Bpi:NM_177850:exon8:c.A927G:p.Q309Q,
chr2	158272111	158272111	C	T	hom	exonic	Bpi	synonymous_SNV	Bpi:NM_177850:exon8:c.C928T:p.L310L,
chr2	158272873	158272873	G	A	hom	intronic	Bpi	No_aa_change	No_func_change
chr2	158273346	158273346	C	T	hom	intronic	Bpi	No_aa_change	No_func_change
chr2	158273448	158273448	C	G	hom	intronic	Bpi	No_aa_change	No_func_change
chr2	158274571	158274571	A	G	hom	intronic	Bpi	No_aa_change	No_func_change
chr2	158275745	158275745	A	C	hom	intronic	Bpi	No_aa_change	No_func_change
chr2	158284256	158284256	C	T	hom	exonic	Bpi	nonsynonymous_SNV	Bpi:NM_177850:exon15:c.C1450T:p.H484Y,
chr2	158314362	158314362	T	G	hom	intronic	Lbp	No_aa_change	No_func_change
chr2	158322238	158322238	C	T	hom	intronic	Lbp	No_aa_change	No_func_change
chr2	158324619	158324619	C	T	hom	exonic	Lbp	synonymous_SNV	Lbp:NM_008489:exon10:c.C1092T:p.I364I,
chr2	158324714	158324714	A	T	hom	intronic	Lbp	No_aa_change	No_func_change
chr2	158324717	158324717	T	C	hom	intronic	Lbp	No_aa_change	No_func_change
chr2	158324727	158324727	A	C	hom	intronic	Lbp	No_aa_change	No_func_change
chr2	158324728	158324728	G	C	hom	intronic	Lbp	No_aa_change	No_func_change
chr2	158325430	158325430	C	T	hom	intronic	Lbp	No_aa_change	No_func_change
chr2	158325440	158325440	T	C	hom	intronic	Lbp	No_aa_change	No_func_change
chr2	158325473	158325473	T	A	hom	intronic	Lbp	No_aa_change	No_func_change
chr2	158325507	158325507	A	T	hom	intronic	Lbp	No_aa_change	No_func_change
chr2	158325812	158325812	A	G	hom	intronic	Lbp	No_aa_change	No_func_change
chr2	158327276	158327276	T	G	hom	intronic	Lbp	No_aa_change	No_func_change
chr2	158327281	158327281	T	G	hom	intronic	Lbp	No_aa_change	No_func_change
chr2	158327758	158327758	C	T	hom	intronic	Lbp	No_aa_change	No_func_change
chr2	158328218	158328218	A	G	hom	intronic	Lbp	No_aa_change	No_func_change
chr2	158361357	158361357	G	A	hom	ncRNA_intronic	9430008C03Rik	No_aa_change	No_func_change
chr2	158361429	158361429	G	A	hom	ncRNA_exonic	9430008C03Rik	No_aa_change	No_func_change
chr2	158361445	158361445	G	A	hom	ncRNA_exonic	9430008C03Rik	No_aa_change	No_func_change
chr2	158361676	158361676	C	G	hom	upstream	9430008C03Rik	No_aa_change	No_func_change
chr2	158376181	158376181	C	T	hom	UTR5	Snhg11(NM_175692:c.-19C>T)	No_aa_change	No_func_change
chr2	158376410	158376410	A	G	hom	intronic	Snhg11	No_aa_change	No_func_change
chr2	158376505	158376505	A	G	hom	intronic	Snhg11	No_aa_change	No_func_change
chr2	158376517	158376517	A	G	hom	intronic	Snhg11	No_aa_change	No_func_change
chr2	158376553	158376553	T	A	hom	intronic	Snhg11	No_aa_change	No_func_change
chr2	158376594	158376594	G	A	hom	intronic	Snhg11	No_aa_change	No_func_change
chr2	158377039	158377039	A	T	hom	exonic	Snhg11	nonsynonymous_SNV	Snhg11:NM_175692:exon3:c.A173T:p.Q58L,
chr2	158377111	158377111	G	A	hom	intronic	Snhg11	No_aa_change	No_func_change
chr2	158377205	158377205	T	C	hom	intronic	Snhg11	No_aa_change	No_func_change
chr2	158380613	158380613	G	A	hom	intronic	Snhg11	No_aa_change	No_func_change
chr2	158380661	158380661	G	C	hom	intronic	Snhg11	No_aa_change	No_func_change
chr2	158380694	158380694	A	G	hom	intronic	Snhg11	No_aa_change	No_func_change
chr2	158380697	158380697	C	T	hom	intronic	Snhg11	No_aa_change	No_func_change
chr2	158380773	158380773	A	G	hom	exonic	Snhg11	nonsynonymous_SNV	Snhg11:NM_175692:exon4:c.A209G:p.N70S,
chr2	158380817	158380817	A	G	hom	exonic	Snhg11	nonsynonymous_SNV	Snhg11:NM_175692:exon4:c.A253G:p.I85V,
chr2	158380830	158380830	C	T	hom	UTR3	Snhg11(NM_175692:c.*2C>T)	No_aa_change	No_func_change
chr2	158380870	158380870	G	T	hom	intronic	Snhg11	No_aa_change	No_func_change
chr2	158380953	158380953	A	G	hom	UTR3	Snhg11(NM_175692:c.*38A>G)	No_aa_change	No_func_change
chr2	158381000	158381000	G	A	hom	UTR3	Snhg11(NM_175692:c.*85G>A)	No_aa_change	No_func_change
chr2	158420884	158420884	G	A	hom	exonic	Ralgapb	nonsynonymous_SNV	Ralgapb:NM_001291138:exon2:c.G41A:p.S14N,Ralgapb:NM_001291137:exon2:c.G41A:p.S14N,
chr2	158436451	158436451	T	C	hom	intronic	Ralgapb	No_aa_change	No_func_change
chr2	158443563	158443563	T	C	hom	intronic	Ralgapb	No_aa_change	No_func_change
chr2	158444545	158444545	A	T	hom	intronic	Ralgapb	No_aa_change	No_func_change
chr2	158444623	158444623	A	G	hom	exonic	Ralgapb	synonymous_SNV	Ralgapb:NM_001291138:exon13:c.A1953G:p.K651K,Ralgapb:NM_001291137:exon14:c.A1989G:p.K663K,
chr2	158446030	158446030	G	A	hom	intronic	Ralgapb	No_aa_change	No_func_change
chr2	158446079	158446079	G	A	hom	intronic	Ralgapb	No_aa_change	No_func_change
chr2	158450054	158450054	C	G	hom	intronic	Ralgapb	No_aa_change	No_func_change
chr2	158454096	158454096	G	A	hom	intronic	Ralgapb	No_aa_change	No_func_change
chr2	158461964	158461964	C	T	hom	intronic	Ralgapb	No_aa_change	No_func_change
chr2	158462363	158462363	G	A	hom	intronic	Ralgapb	No_aa_change	No_func_change
chr2	158463993	158463993	G	A	hom	intronic	Ralgapb	No_aa_change	No_func_change
chr2	158466099	158466099	A	G	hom	intronic	Ralgapb	No_aa_change	No_func_change
chr2	158466927	158466927	A	G	hom	exonic	Ralgapb	synonymous_SNV	Ralgapb:NM_001291138:exon22:c.A3354G:p.L1118L,Ralgapb:NM_001291137:exon23:c.A3390G:p.L1130L,
chr2	158473068	158473068	G	A	hom	intronic	Ralgapb	No_aa_change	No_func_change
chr2	158473449	158473449	A	G	hom	intronic	Ralgapb	No_aa_change	No_func_change
chr2	158477906	158477906	G	A	hom	intronic	Ralgapb	No_aa_change	No_func_change
chr2	158477938	158477938	G	T	hom	intronic	Ralgapb	No_aa_change	No_func_change
chr2	158492511	158492511	G	A	hom	intronic	Ralgapb	No_aa_change	No_func_change
chr2	158494799	158494799	G	T	hom	intronic	Ralgapb	No_aa_change	No_func_change
chr2	158495425	158495425	C	T	hom	intronic	Ralgapb	No_aa_change	No_func_change
chr2	158502488	158502488	C	G	hom	upstream	Adig	No_aa_change	No_func_change
chr2	158505901	158505901	C	T	hom	exonic	Adig	synonymous_SNV	Adig:NM_145635:exon2:c.C237T:p.H79H,
chr2	158512687	158512687	T	C	hom	upstream	Arhgap40	No_aa_change	No_func_change
chr2	158526937	158526937	A	T	hom	intronic	Arhgap40	No_aa_change	No_func_change
chr2	158526938	158526938	A	G	hom	intronic	Arhgap40	No_aa_change	No_func_change
chr2	158526948	158526948	T	A	hom	intronic	Arhgap40	No_aa_change	No_func_change
chr2	158527282	158527282	T	C	hom	exonic	Arhgap40	nonsynonymous_SNV	Arhgap40:NM_001145015:exon2:c.T323C:p.L108P,
chr2	158527300	158527300	G	C	hom	intronic	Arhgap40	No_aa_change	No_func_change
chr2	158527476	158527476	A	G	hom	intronic	Arhgap40	No_aa_change	No_func_change
chr2	158531321	158531321	A	G	hom	exonic	Arhgap40	synonymous_SNV	Arhgap40:NM_001145015:exon3:c.A498G:p.Q166Q,
chr2	158538995	158538995	G	A	hom	intronic	Arhgap40	No_aa_change	No_func_change
chr2	158539028	158539028	A	G	hom	intronic	Arhgap40	No_aa_change	No_func_change
chr2	158539623	158539623	C	T	hom	intronic	Arhgap40	No_aa_change	No_func_change
chr2	158549761	158549761	G	A	hom	intronic	Arhgap40	No_aa_change	No_func_change
chr2	158550476	158550476	A	G	hom	intronic	Arhgap40	No_aa_change	No_func_change
chr2	158550594	158550594	A	G	hom	exonic	Arhgap40	nonsynonymous_SNV	Arhgap40:NM_001145015:exon15:c.A1985G:p.H662R,
chr2	158611168	158611168	A	G	hom	UTR5	Slc32a1(NM_009508:c.-74A>G)	No_aa_change	No_func_change
chr2	158613870	158613870	G	A	hom	exonic	Slc32a1	synonymous_SNV	Slc32a1:NM_009508:exon2:c.G444A:p.G148G,
chr2	158614236	158614236	T	C	hom	exonic	Slc32a1	synonymous_SNV	Slc32a1:NM_009508:exon2:c.T810C:p.C270C,
chr2	158614272	158614272	C	T	hom	exonic	Slc32a1	synonymous_SNV	Slc32a1:NM_009508:exon2:c.C846T:p.I282I,
chr2	158614338	158614338	G	A	hom	exonic	Slc32a1	synonymous_SNV	Slc32a1:NM_009508:exon2:c.G912A:p.K304K,
chr2	158615327	158615327	T	A	hom	UTR3	Slc32a1(NM_009508:c.*323T>A)	No_aa_change	No_func_change
chr2	158615615	158615615	C	T	hom	UTR3	Slc32a1(NM_009508:c.*611C>T)	No_aa_change	No_func_change
chr2	158615772	158615772	T	C	hom	downstream	Slc32a1	No_aa_change	No_func_change
chr2	158615777	158615777	A	C	hom	downstream	Slc32a1	No_aa_change	No_func_change
chr2	158615834	158615834	G	A	hom	downstream	Slc32a1	No_aa_change	No_func_change
chr2	158625324	158625324	C	T	hom	exonic	Actr5	synonymous_SNV	Actr5:NM_175419:exon1:c.C183T:p.F61F,
chr2	158625366	158625366	G	T	hom	exonic	Actr5	synonymous_SNV	Actr5:NM_175419:exon1:c.G225T:p.G75G,
chr2	158625570	158625570	A	C	hom	intronic	Actr5	No_aa_change	No_func_change
chr2	158625593	158625593	A	G	hom	intronic	Actr5	No_aa_change	No_func_change
chr2	158625704	158625704	C	G	hom	intronic	Actr5	No_aa_change	No_func_change
chr2	158626105	158626105	T	C	hom	intronic	Actr5	No_aa_change	No_func_change
chr2	158626210	158626210	A	C	hom	intronic	Actr5	No_aa_change	No_func_change
chr2	158626335	158626335	T	C	hom	exonic	Actr5	synonymous_SNV	Actr5:NM_175419:exon2:c.T384C:p.V128V,
chr2	158626386	158626386	T	C	hom	exonic	Actr5	synonymous_SNV	Actr5:NM_175419:exon2:c.T435C:p.R145R,
chr2	158626554	158626554	G	A	hom	exonic	Actr5	synonymous_SNV	Actr5:NM_175419:exon2:c.G603A:p.G201G,
chr2	158626578	158626578	T	C	hom	intronic	Actr5	No_aa_change	No_func_change
chr2	158626705	158626705	G	C	hom	intronic	Actr5	No_aa_change	No_func_change
chr2	158627877	158627877	C	A	hom	intronic	Actr5	No_aa_change	No_func_change
chr2	158627920	158627920	T	G	hom	intronic	Actr5	No_aa_change	No_func_change
chr2	158628005	158628005	G	A	hom	intronic	Actr5	No_aa_change	No_func_change
chr2	158628020	158628020	T	C	hom	intronic	Actr5	No_aa_change	No_func_change
chr2	158628144	158628144	A	G	hom	exonic	Actr5	synonymous_SNV	Actr5:NM_175419:exon3:c.A693G:p.P231P,
chr2	158628165	158628165	A	G	hom	exonic	Actr5	synonymous_SNV	Actr5:NM_175419:exon3:c.A714G:p.T238T,
chr2	158628236	158628236	G	C	hom	intronic	Actr5	No_aa_change	No_func_change
chr2	158628240	158628240	C	G	hom	intronic	Actr5	No_aa_change	No_func_change
chr2	158631398	158631398	A	G	hom	intronic	Actr5	No_aa_change	No_func_change
chr2	158631420	158631420	T	C	hom	intronic	Actr5	No_aa_change	No_func_change
chr2	158631425	158631425	T	C	hom	intronic	Actr5	No_aa_change	No_func_change
chr2	158631428	158631428	T	C	hom	intronic	Actr5	No_aa_change	No_func_change
chr2	158631444	158631444	T	C	hom	intronic	Actr5	No_aa_change	No_func_change
chr2	158631624	158631624	A	C	hom	exonic	Actr5	synonymous_SNV	Actr5:NM_175419:exon4:c.A937C:p.R313R,
chr2	158631824	158631824	A	G	hom	intronic	Actr5	No_aa_change	No_func_change
chr2	158632144	158632144	A	G	hom	intronic	Actr5	No_aa_change	No_func_change
chr2	158632214	158632214	T	C	hom	intronic	Actr5	No_aa_change	No_func_change
chr2	158632486	158632486	T	G	hom	intronic	Actr5	No_aa_change	No_func_change
chr2	158635267	158635267	A	G	hom	intronic	Actr5	No_aa_change	No_func_change
chr2	158635268	158635268	T	G	hom	intronic	Actr5	No_aa_change	No_func_change
chr2	158635309	158635309	C	T	hom	exonic	Actr5	synonymous_SNV	Actr5:NM_175419:exon6:c.C1179T:p.T393T,
chr2	158635330	158635330	A	G	hom	exonic	Actr5	synonymous_SNV	Actr5:NM_175419:exon6:c.A1200G:p.E400E,
chr2	158635420	158635420	A	G	hom	exonic	Actr5	synonymous_SNV	Actr5:NM_175419:exon6:c.A1290G:p.T430T,
chr2	158635484	158635484	G	A	hom	intronic	Actr5	No_aa_change	No_func_change
chr2	158635494	158635494	G	C	hom	intronic	Actr5	No_aa_change	No_func_change
chr2	158635500	158635500	T	C	hom	intronic	Actr5	No_aa_change	No_func_change
chr2	158635501	158635501	G	A	hom	intronic	Actr5	No_aa_change	No_func_change
chr2	158635917	158635917	A	G	hom	intronic	Actr5	No_aa_change	No_func_change
chr2	158635960	158635960	A	G	hom	intronic	Actr5	No_aa_change	No_func_change
chr2	158636172	158636172	T	C	hom	intronic	Actr5	No_aa_change	No_func_change
chr2	158636381	158636381	T	A	hom	intronic	Actr5	No_aa_change	No_func_change
chr2	158638671	158638671	C	T	hom	exonic	Actr5	synonymous_SNV	Actr5:NM_175419:exon9:c.C1608T:p.Y536Y,
chr2	158638855	158638855	A	G	hom	exonic	Actr5	nonsynonymous_SNV	Actr5:NM_175419:exon9:c.A1792G:p.S598G,
chr2	158639130	158639130	A	G	hom	UTR3	Actr5(NM_175419:c.*240A>G)	No_aa_change	No_func_change
chr2	158740626	158740626	C	T	hom	intronic	Ppp1r16b	No_aa_change	No_func_change
chr2	158740779	158740779	T	C	hom	exonic	Ppp1r16b	synonymous_SNV	Ppp1r16b:NM_001159662:exon3:c.T294C:p.N98N,Ppp1r16b:NM_153089:exon3:c.T294C:p.N98N,
chr2	158746344	158746344	T	G	hom	intronic	Ppp1r16b	No_aa_change	No_func_change
chr2	158746351	158746351	C	T	hom	intronic	Ppp1r16b	No_aa_change	No_func_change
chr2	158746359	158746359	G	C	hom	intronic	Ppp1r16b	No_aa_change	No_func_change
chr2	158746365	158746365	A	G	hom	intronic	Ppp1r16b	No_aa_change	No_func_change
chr2	158746377	158746377	G	A	hom	intronic	Ppp1r16b	No_aa_change	No_func_change
chr2	158746471	158746471	A	G	hom	intronic	Ppp1r16b	No_aa_change	No_func_change
chr2	158746482	158746482	G	A	hom	intronic	Ppp1r16b	No_aa_change	No_func_change
chr2	158746507	158746507	T	G	hom	intronic	Ppp1r16b	No_aa_change	No_func_change
chr2	158746592	158746592	C	T	hom	exonic	Ppp1r16b	synonymous_SNV	Ppp1r16b:NM_001159662:exon4:c.C396T:p.N132N,Ppp1r16b:NM_153089:exon4:c.C396T:p.N132N,
chr2	158746721	158746721	C	T	hom	intronic	Ppp1r16b	No_aa_change	No_func_change
chr2	158746746	158746746	T	C	hom	intronic	Ppp1r16b	No_aa_change	No_func_change
chr2	158746754	158746754	C	A	hom	intronic	Ppp1r16b	No_aa_change	No_func_change
chr2	158746765	158746765	C	T	hom	intronic	Ppp1r16b	No_aa_change	No_func_change
chr2	158746791	158746791	G	A	hom	intronic	Ppp1r16b	No_aa_change	No_func_change
chr2	158746812	158746812	T	A	hom	intronic	Ppp1r16b	No_aa_change	No_func_change
chr2	158746815	158746815	C	T	hom	intronic	Ppp1r16b	No_aa_change	No_func_change
chr2	158748995	158748995	A	G	hom	intronic	Ppp1r16b	No_aa_change	No_func_change
chr2	158748999	158748999	C	T	hom	intronic	Ppp1r16b	No_aa_change	No_func_change
chr2	158749010	158749010	G	A	hom	intronic	Ppp1r16b	No_aa_change	No_func_change
chr2	158749078	158749078	T	G	hom	intronic	Ppp1r16b	No_aa_change	No_func_change
chr2	158749087	158749087	G	A	hom	intronic	Ppp1r16b	No_aa_change	No_func_change
chr2	158749088	158749088	A	T	hom	intronic	Ppp1r16b	No_aa_change	No_func_change
chr2	158749109	158749109	G	A	hom	intronic	Ppp1r16b	No_aa_change	No_func_change
chr2	158749122	158749122	C	T	hom	intronic	Ppp1r16b	No_aa_change	No_func_change
chr2	158749131	158749131	T	C	hom	intronic	Ppp1r16b	No_aa_change	No_func_change
chr2	158749138	158749138	C	T	hom	intronic	Ppp1r16b	No_aa_change	No_func_change
chr2	158749263	158749263	A	G	hom	exonic	Ppp1r16b	synonymous_SNV	Ppp1r16b:NM_001159662:exon5:c.A564G:p.A188A,Ppp1r16b:NM_153089:exon5:c.A564G:p.A188A,
chr2	158749295	158749295	T	C	hom	intronic	Ppp1r16b	No_aa_change	No_func_change
chr2	158749306	158749306	T	C	hom	intronic	Ppp1r16b	No_aa_change	No_func_change
chr2	158749307	158749307	G	A	hom	intronic	Ppp1r16b	No_aa_change	No_func_change
chr2	158749315	158749315	A	G	hom	intronic	Ppp1r16b	No_aa_change	No_func_change
chr2	158749316	158749316	T	C	hom	intronic	Ppp1r16b	No_aa_change	No_func_change
chr2	158749346	158749346	T	C	hom	intronic	Ppp1r16b	No_aa_change	No_func_change
chr2	158749387	158749387	C	A	hom	intronic	Ppp1r16b	No_aa_change	No_func_change
chr2	158750858	158750858	G	A	hom	intronic	Ppp1r16b	No_aa_change	No_func_change
chr2	158750860	158750860	A	C	hom	intronic	Ppp1r16b	No_aa_change	No_func_change
chr2	158756760	158756760	T	C	hom	intronic	Ppp1r16b	No_aa_change	No_func_change
chr2	158756807	158756807	T	C	hom	intronic	Ppp1r16b	No_aa_change	No_func_change
chr2	158761869	158761869	T	G	hom	UTR3	Ppp1r16b(NM_153089:c.*6T>G,NM_001159662:c.*6T>G)	No_aa_change	No_func_change
chr2	158767978	158767978	A	G	hom	upstream	Fam83d	No_aa_change	No_func_change
chr2	158768087	158768087	A	T	hom	upstream	Fam83d	No_aa_change	No_func_change
chr2	158768230	158768230	G	T	hom	exonic	Fam83d	synonymous_SNV	Fam83d:NM_027975:exon1:c.G117T:p.L39L,
chr2	158768242	158768242	T	C	hom	exonic	Fam83d	synonymous_SNV	Fam83d:NM_027975:exon1:c.T129C:p.G43G,
chr2	158768353	158768353	G	A	hom	exonic	Fam83d	synonymous_SNV	Fam83d:NM_027975:exon1:c.G240A:p.A80A,
chr2	158768362	158768362	G	C	hom	exonic	Fam83d	synonymous_SNV	Fam83d:NM_027975:exon1:c.G249C:p.A83A,
chr2	158768458	158768458	T	C	hom	exonic	Fam83d	synonymous_SNV	Fam83d:NM_027975:exon1:c.T345C:p.P115P,
chr2	158779740	158779740	G	T	hom	intronic	Fam83d	No_aa_change	No_func_change
chr2	158779748	158779748	A	G	hom	intronic	Fam83d	No_aa_change	No_func_change
chr2	158779769	158779769	T	C	hom	intronic	Fam83d	No_aa_change	No_func_change
chr2	158779801	158779801	C	T	hom	intronic	Fam83d	No_aa_change	No_func_change
chr2	158779825	158779825	T	C	hom	intronic	Fam83d	No_aa_change	No_func_change
chr2	158779841	158779841	A	G	hom	intronic	Fam83d	No_aa_change	No_func_change
chr2	158779950	158779950	A	G	hom	exonic	Fam83d	nonsynonymous_SNV	Fam83d:NM_027975:exon2:c.A580G:p.T194A,
chr2	158780027	158780027	A	G	hom	intronic	Fam83d	No_aa_change	No_func_change
chr2	158780047	158780047	G	A	hom	intronic	Fam83d	No_aa_change	No_func_change
chr2	158780088	158780088	T	C	hom	intronic	Fam83d	No_aa_change	No_func_change
chr2	158783150	158783150	A	C	hom	exonic	Fam83d	synonymous_SNV	Fam83d:NM_027975:exon3:c.A660C:p.T220T,
chr2	158785001	158785001	G	C	hom	intronic	Fam83d	No_aa_change	No_func_change
chr2	158785435	158785435	C	T	hom	exonic	Fam83d	nonsynonymous_SNV	Fam83d:NM_027975:exon4:c.C1043T:p.P348L,
chr2	158785481	158785481	T	C	hom	exonic	Fam83d	synonymous_SNV	Fam83d:NM_027975:exon4:c.T1089C:p.S363S,
chr2	158785568	158785568	C	T	hom	exonic	Fam83d	synonymous_SNV	Fam83d:NM_027975:exon4:c.C1176T:p.P392P,
chr2	158785569	158785569	A	G	hom	exonic	Fam83d	nonsynonymous_SNV	Fam83d:NM_027975:exon4:c.A1177G:p.R393G,
chr2	158785784	158785784	A	G	hom	exonic	Fam83d	synonymous_SNV	Fam83d:NM_027975:exon4:c.A1392G:p.S464S,
chr2	158794740	158794740	G	T	hom	upstream	Dhx35	No_aa_change	No_func_change
chr2	158794742	158794742	G	T	hom	upstream	Dhx35	No_aa_change	No_func_change
chr2	158795030	158795030	G	T	hom	intronic	Dhx35	No_aa_change	No_func_change
chr2	158801505	158801505	C	T	hom	exonic	Dhx35	synonymous_SNV	Dhx35:NM_145742:exon2:c.C171T:p.F57F,
chr2	158801525	158801525	A	G	hom	intronic	Dhx35	No_aa_change	No_func_change
chr2	158801526	158801526	T	C	hom	intronic	Dhx35	No_aa_change	No_func_change
chr2	158801615	158801615	A	G	hom	intronic	Dhx35	No_aa_change	No_func_change
chr2	158801645	158801645	T	G	hom	intronic	Dhx35	No_aa_change	No_func_change
chr2	158806777	158806777	G	T	hom	intronic	Dhx35	No_aa_change	No_func_change
chr2	158817407	158817407	G	A	hom	exonic	Dhx35	synonymous_SNV	Dhx35:NM_145742:exon6:c.G495A:p.P165P,Dhx35:NM_001291144:exon6:c.G30A:p.P10P,
chr2	158817467	158817467	A	G	hom	intronic	Dhx35	No_aa_change	No_func_change
chr2	158817472	158817472	G	C	hom	intronic	Dhx35	No_aa_change	No_func_change
chr2	158817510	158817510	T	C	hom	intronic	Dhx35	No_aa_change	No_func_change
chr2	158817524	158817524	C	T	hom	intronic	Dhx35	No_aa_change	No_func_change
chr2	158817525	158817525	C	G	hom	intronic	Dhx35	No_aa_change	No_func_change
chr2	158817535	158817535	C	T	hom	intronic	Dhx35	No_aa_change	No_func_change
chr2	158817536	158817536	C	T	hom	intronic	Dhx35	No_aa_change	No_func_change
chr2	158818072	158818072	A	G	hom	intronic	Dhx35	No_aa_change	No_func_change
chr2	158818109	158818109	G	A	hom	intronic	Dhx35	No_aa_change	No_func_change
chr2	158818136	158818136	T	A	hom	intronic	Dhx35	No_aa_change	No_func_change
chr2	158818143	158818143	C	T	hom	intronic	Dhx35	No_aa_change	No_func_change
chr2	158818206	158818206	T	C	hom	intronic	Dhx35	No_aa_change	No_func_change
chr2	158818220	158818220	A	G	hom	intronic	Dhx35	No_aa_change	No_func_change
chr2	158818231	158818231	C	T	hom	intronic	Dhx35	No_aa_change	No_func_change
chr2	158818417	158818417	T	C	hom	intronic	Dhx35	No_aa_change	No_func_change
chr2	158818467	158818467	C	T	hom	intronic	Dhx35	No_aa_change	No_func_change
chr2	158820192	158820192	A	G	hom	intronic	Dhx35	No_aa_change	No_func_change
chr2	158820270	158820270	A	G	hom	intronic	Dhx35	No_aa_change	No_func_change
chr2	158820531	158820531	G	A	hom	intronic	Dhx35	No_aa_change	No_func_change
chr2	158820570	158820570	T	C	hom	intronic	Dhx35	No_aa_change	No_func_change
chr2	158820594	158820594	C	T	hom	intronic	Dhx35	No_aa_change	No_func_change
chr2	158820611	158820611	T	C	hom	intronic	Dhx35	No_aa_change	No_func_change
chr2	158820640	158820640	C	T	hom	intronic	Dhx35	No_aa_change	No_func_change
chr2	158826507	158826507	A	G	hom	intronic	Dhx35	No_aa_change	No_func_change
chr2	158826510	158826510	A	T	hom	intronic	Dhx35	No_aa_change	No_func_change
chr2	158826537	158826537	T	C	hom	intronic	Dhx35	No_aa_change	No_func_change
chr2	158826560	158826560	T	C	hom	intronic	Dhx35	No_aa_change	No_func_change
chr2	158828091	158828091	T	C	hom	intronic	Dhx35	No_aa_change	No_func_change
chr2	158829335	158829335	T	C	hom	intronic	Dhx35	No_aa_change	No_func_change
chr2	158829717	158829717	C	T	hom	intronic	Dhx35	No_aa_change	No_func_change
chr2	158829718	158829718	C	T	hom	intronic	Dhx35	No_aa_change	No_func_change
chr2	158831927	158831927	G	A	hom	intronic	Dhx35	No_aa_change	No_func_change
chr2	158834726	158834726	C	T	hom	intronic	Dhx35	No_aa_change	No_func_change
chr2	158834949	158834949	A	G	hom	exonic	Dhx35	synonymous_SNV	Dhx35:NM_145742:exon13:c.A1302G:p.L434L,Dhx35:NM_001291144:exon13:c.A837G:p.L279L,
chr2	158836605	158836605	C	G	hom	intronic	Dhx35	No_aa_change	No_func_change
chr2	158836719	158836719	A	C	hom	intronic	Dhx35	No_aa_change	No_func_change
chr2	158840295	158840295	G	A	hom	intronic	Dhx35	No_aa_change	No_func_change
chr2	158840354	158840354	C	T	hom	intronic	Dhx35	No_aa_change	No_func_change
chr2	158840761	158840761	T	C	hom	intronic	Dhx35	No_aa_change	No_func_change
chr2	158840775	158840775	C	T	hom	intronic	Dhx35	No_aa_change	No_func_change
chr2	158840782	158840782	T	C	hom	intronic	Dhx35	No_aa_change	No_func_change
chr2	158840875	158840875	G	A	hom	intronic	Dhx35	No_aa_change	No_func_change
chr2	158840897	158840897	T	G	hom	intronic	Dhx35	No_aa_change	No_func_change
chr2	158840907	158840907	A	G	hom	intronic	Dhx35	No_aa_change	No_func_change
chr2	158842157	158842157	A	G	hom	intronic	Dhx35	No_aa_change	No_func_change
chr2	158842164	158842164	C	A	hom	intronic	Dhx35	No_aa_change	No_func_change
chr2	158842236	158842236	A	G	hom	intronic	Dhx35	No_aa_change	No_func_change
chr2	158842243	158842243	A	G	hom	intronic	Dhx35	No_aa_change	No_func_change
chr2	158842249	158842249	C	T	hom	intronic	Dhx35	No_aa_change	No_func_change
chr2	158842409	158842409	G	A	hom	intronic	Dhx35	No_aa_change	No_func_change
chr2	158842596	158842596	T	G	hom	intronic	Dhx35	No_aa_change	No_func_change
chr2	158842621	158842621	T	A	hom	intronic	Dhx35	No_aa_change	No_func_change
chr2	158842742	158842742	A	G	hom	intronic	Dhx35	No_aa_change	No_func_change
chr2	158842760	158842760	C	A	hom	intronic	Dhx35	No_aa_change	No_func_change
chr2	158842764	158842764	G	A	hom	intronic	Dhx35	No_aa_change	No_func_change
chr2	158842770	158842770	C	T	hom	intronic	Dhx35	No_aa_change	No_func_change
chr2	158842787	158842787	G	T	hom	intronic	Dhx35	No_aa_change	No_func_change
chr2	158842789	158842789	G	A	hom	intronic	Dhx35	No_aa_change	No_func_change
chr2	158842978	158842978	T	C	hom	intronic	Dhx35	No_aa_change	No_func_change
chr2	158843068	158843068	C	G	hom	intronic	Dhx35	No_aa_change	No_func_change
chr2	158846826	158846826	A	G	hom	intronic	Dhx35	No_aa_change	No_func_change
chr2	158846873	158846873	G	A	hom	intronic	Dhx35	No_aa_change	No_func_change
chr2	158851591	158851591	G	T	hom	intronic	Dhx35	No_aa_change	No_func_change
chr2	158852013	158852013	G	C	hom	intronic	Dhx35	No_aa_change	No_func_change
chr2	158857314	158857314	T	C	hom	UTR3	Dhx35(NM_001291144:c.*190T>C,NM_145742:c.*190T>C)	No_aa_change	No_func_change
chr2	159777735	159777735	T	C	hom	intergenic	Dhx35(dist=919515),4933416E03Rik(dist=169606)	No_aa_change	No_func_change
chr2	159778067	159778067	C	A	hom	intergenic	Dhx35(dist=919847),4933416E03Rik(dist=169274)	No_aa_change	No_func_change
chr2	159778074	159778074	C	T	hom	intergenic	Dhx35(dist=919854),4933416E03Rik(dist=169267)	No_aa_change	No_func_change
chr2	159778103	159778103	C	T	hom	intergenic	Dhx35(dist=919883),4933416E03Rik(dist=169238)	No_aa_change	No_func_change
chr2	159778118	159778118	T	C	hom	intergenic	Dhx35(dist=919898),4933416E03Rik(dist=169223)	No_aa_change	No_func_change
chr2	159778139	159778139	G	A	hom	intergenic	Dhx35(dist=919919),4933416E03Rik(dist=169202)	No_aa_change	No_func_change
chr2	159778165	159778165	A	T	hom	intergenic	Dhx35(dist=919945),4933416E03Rik(dist=169176)	No_aa_change	No_func_change
chr2	159778170	159778170	G	C	hom	intergenic	Dhx35(dist=919950),4933416E03Rik(dist=169171)	No_aa_change	No_func_change
chr2	159978253	159978253	T	C	hom	ncRNA_exonic	4933416E03Rik	No_aa_change	No_func_change
chr2	159978266	159978266	A	G	hom	ncRNA_exonic	4933416E03Rik	No_aa_change	No_func_change
chr2	159978305	159978305	A	C	hom	ncRNA_exonic	4933416E03Rik	No_aa_change	No_func_change
chr2	159978309	159978309	G	A	hom	ncRNA_exonic	4933416E03Rik	No_aa_change	No_func_change
chr2	159978327	159978327	G	C	hom	ncRNA_exonic	4933416E03Rik	No_aa_change	No_func_change
chr2	159978332	159978332	A	G	hom	ncRNA_exonic	4933416E03Rik	No_aa_change	No_func_change
chr2	159978356	159978356	G	A	hom	ncRNA_splicing	4933416E03Rik(NR_040498:exon6:c.708+1G>A)	No_aa_change	No_func_change
chr2	159978384	159978384	C	T	hom	ncRNA_intronic	4933416E03Rik	No_aa_change	No_func_change
chr2	159978386	159978386	A	G	hom	ncRNA_intronic	4933416E03Rik	No_aa_change	No_func_change
chr2	159978396	159978396	T	C	hom	ncRNA_intronic	4933416E03Rik	No_aa_change	No_func_change
chr2	159978411	159978411	A	C	hom	ncRNA_intronic	4933416E03Rik	No_aa_change	No_func_change
chr2	159978422	159978422	A	G	hom	ncRNA_intronic	4933416E03Rik	No_aa_change	No_func_change
chr2	159978428	159978428	G	A	hom	ncRNA_intronic	4933416E03Rik	No_aa_change	No_func_change
chr2	159978495	159978495	A	T	hom	ncRNA_intronic	4933416E03Rik	No_aa_change	No_func_change
chr2	159978521	159978521	A	G	hom	ncRNA_intronic	4933416E03Rik	No_aa_change	No_func_change
chr2	159978522	159978522	A	G	hom	ncRNA_intronic	4933416E03Rik	No_aa_change	No_func_change
chr2	160365555	160365555	T	G	hom	UTR3	Mafb(NM_010658:c.*150A>C)	No_aa_change	No_func_change
chr2	160619886	160619886	T	C	hom	intergenic	Mafb(dist=252821),Top1(dist=26011)	No_aa_change	No_func_change
chr2	160751644	160751644	G	A	hom	exonic	Plcg1	nonsynonymous_SNV	Plcg1:NM_021280:exon9:c.G728A:p.R243H,
chr2	160893945	160893945	T	C	hom	intronic	Lpin3	No_aa_change	No_func_change
chr2	160895213	160895213	A	G	hom	intronic	Lpin3	No_aa_change	No_func_change
chr2	160904065	160904065	T	C	hom	intronic	Lpin3	No_aa_change	No_func_change
chr2	160904718	160904718	T	C	hom	intronic	Lpin3	No_aa_change	No_func_change
chr2	160909625	160909625	C	T	hom	exonic	Emilin3	nonsynonymous_SNV	Emilin3:NM_001291145:exon3:c.G493A:p.E165K,Emilin3:NM_182840:exon3:c.G493A:p.E165K,
chr2	160956881	160956881	A	G	hom	intronic	Chd6	No_aa_change	No_func_change
chr2	160961736	160961736	G	A	hom	intronic	Chd6	No_aa_change	No_func_change
chr2	160983925	160983925	G	T	hom	intronic	Chd6	No_aa_change	No_func_change
chr2	160988168	160988168	A	G	hom	intronic	Chd6	No_aa_change	No_func_change
chr2	161039435	161039435	C	G	hom	intronic	Chd6	No_aa_change	No_func_change
chr2	161698293	161698293	C	T	hom	intronic	Ptprt	No_aa_change	No_func_change
chr2	161718125	161718125	G	A	het	intronic	Ptprt	No_aa_change	No_func_change
chr2	161718261	161718261	C	T	hom	intronic	Ptprt	No_aa_change	No_func_change
chr2	161718576	161718576	C	T	hom	intronic	Ptprt	No_aa_change	No_func_change
chr2	161723515	161723515	C	T	hom	intronic	Ptprt	No_aa_change	No_func_change
chr2	161723543	161723543	C	G	hom	intronic	Ptprt	No_aa_change	No_func_change
chr2	161723579	161723579	A	C	hom	intronic	Ptprt	No_aa_change	No_func_change
chr2	161723755	161723755	C	T	hom	intronic	Ptprt	No_aa_change	No_func_change
chr2	161723830	161723830	T	A	hom	intronic	Ptprt	No_aa_change	No_func_change
chr2	161723855	161723855	A	G	hom	intronic	Ptprt	No_aa_change	No_func_change
chr2	161732662	161732662	A	T	hom	intronic	Ptprt	No_aa_change	No_func_change
chr2	161732663	161732663	T	C	hom	intronic	Ptprt	No_aa_change	No_func_change
chr2	161732729	161732729	C	A	hom	intronic	Ptprt	No_aa_change	No_func_change
chr2	161732738	161732738	G	C	hom	intronic	Ptprt	No_aa_change	No_func_change
chr2	161732819	161732819	C	A	hom	intronic	Ptprt	No_aa_change	No_func_change
chr2	161732824	161732824	T	C	hom	intronic	Ptprt	No_aa_change	No_func_change
chr2	161732838	161732838	A	T	hom	intronic	Ptprt	No_aa_change	No_func_change
chr2	161732928	161732928	G	A	hom	intronic	Ptprt	No_aa_change	No_func_change
chr2	161766064	161766064	T	C	hom	intronic	Ptprt	No_aa_change	No_func_change
chr2	161766180	161766180	T	A	hom	intronic	Ptprt	No_aa_change	No_func_change
chr2	161810323	161810323	T	C	hom	intronic	Ptprt	No_aa_change	No_func_change
chr2	161810426	161810426	A	T	hom	intronic	Ptprt	No_aa_change	No_func_change
chr2	161810680	161810680	G	A	hom	intronic	Ptprt	No_aa_change	No_func_change
chr2	161810719	161810719	T	C	hom	intronic	Ptprt	No_aa_change	No_func_change
chr2	161810736	161810736	C	T	hom	intronic	Ptprt	No_aa_change	No_func_change
chr2	161810789	161810789	C	G	hom	intronic	Ptprt	No_aa_change	No_func_change
chr2	161810800	161810800	G	A	hom	intronic	Ptprt	No_aa_change	No_func_change
chr2	161810858	161810858	C	T	hom	intronic	Ptprt	No_aa_change	No_func_change
chr2	161811834	161811834	G	A	hom	intronic	Ptprt	No_aa_change	No_func_change
chr2	161901357	161901357	C	G	hom	intronic	Ptprt	No_aa_change	No_func_change
chr2	161901363	161901363	C	T	hom	intronic	Ptprt	No_aa_change	No_func_change
chr2	161901381	161901381	G	T	hom	intronic	Ptprt	No_aa_change	No_func_change
chr2	161901406	161901406	A	C	hom	intronic	Ptprt	No_aa_change	No_func_change
chr2	161901587	161901587	A	G	hom	intronic	Ptprt	No_aa_change	No_func_change
chr2	161901599	161901599	G	A	hom	intronic	Ptprt	No_aa_change	No_func_change
chr2	161901614	161901614	G	A	hom	intronic	Ptprt	No_aa_change	No_func_change
chr2	161901622	161901622	T	C	hom	intronic	Ptprt	No_aa_change	No_func_change
chr2	161901674	161901674	A	C	hom	intronic	Ptprt	No_aa_change	No_func_change
chr2	161901713	161901713	G	A	hom	intronic	Ptprt	No_aa_change	No_func_change
chr2	161901726	161901726	C	T	hom	intronic	Ptprt	No_aa_change	No_func_change
chr2	161927420	161927420	C	T	hom	intronic	Ptprt	No_aa_change	No_func_change
chr2	161927468	161927468	C	T	hom	intronic	Ptprt	No_aa_change	No_func_change
chr2	161927492	161927492	T	A	hom	exonic	Ptprt	synonymous_SNV	Ptprt:NM_001291151:exon8:c.A1452T:p.T484T,Ptprt:NM_001291149:exon8:c.A1452T:p.T484T,Ptprt:NM_021464:exon8:c.A1452T:p.T484T,Ptprt:NM_001291150:exon8:c.A1452T:p.T484T,
chr2	161927495	161927495	C	T	hom	exonic	Ptprt	synonymous_SNV	Ptprt:NM_001291151:exon8:c.G1449A:p.Q483Q,Ptprt:NM_001291149:exon8:c.G1449A:p.Q483Q,Ptprt:NM_021464:exon8:c.G1449A:p.Q483Q,Ptprt:NM_001291150:exon8:c.G1449A:p.Q483Q,
chr2	161927717	161927717	C	T	hom	exonic	Ptprt	synonymous_SNV	Ptprt:NM_001291151:exon8:c.G1227A:p.L409L,Ptprt:NM_001291149:exon8:c.G1227A:p.L409L,Ptprt:NM_021464:exon8:c.G1227A:p.L409L,Ptprt:NM_001291150:exon8:c.G1227A:p.L409L,
chr2	161927762	161927762	C	T	hom	exonic	Ptprt	synonymous_SNV	Ptprt:NM_001291151:exon8:c.G1182A:p.P394P,Ptprt:NM_001291149:exon8:c.G1182A:p.P394P,Ptprt:NM_021464:exon8:c.G1182A:p.P394P,Ptprt:NM_001291150:exon8:c.G1182A:p.P394P,
chr2	161927795	161927795	C	T	hom	intronic	Ptprt	No_aa_change	No_func_change
chr2	161927871	161927871	C	T	hom	intronic	Ptprt	No_aa_change	No_func_change
chr2	161927877	161927877	C	T	hom	intronic	Ptprt	No_aa_change	No_func_change
chr2	162135119	162135119	T	A	hom	intronic	Ptprt	No_aa_change	No_func_change
chr2	162135264	162135264	C	T	hom	exonic	Ptprt	synonymous_SNV	Ptprt:NM_001291151:exon7:c.G1113A:p.E371E,Ptprt:NM_001291149:exon7:c.G1113A:p.E371E,Ptprt:NM_021464:exon7:c.G1113A:p.E371E,Ptprt:NM_001291150:exon7:c.G1113A:p.E371E,
chr2	162135401	162135401	G	A	hom	exonic	Ptprt	synonymous_SNV	Ptprt:NM_001291151:exon7:c.C976T:p.L326L,Ptprt:NM_001291149:exon7:c.C976T:p.L326L,Ptprt:NM_021464:exon7:c.C976T:p.L326L,Ptprt:NM_001291150:exon7:c.C976T:p.L326L,
chr2	162135608	162135608	C	A	hom	intronic	Ptprt	No_aa_change	No_func_change
chr2	162135609	162135609	A	G	hom	intronic	Ptprt	No_aa_change	No_func_change
chr2	162135655	162135655	T	C	hom	intronic	Ptprt	No_aa_change	No_func_change
chr2	162135656	162135656	G	T	hom	intronic	Ptprt	No_aa_change	No_func_change
chr2	162135689	162135689	T	A	hom	intronic	Ptprt	No_aa_change	No_func_change
chr2	162665840	162665840	G	A	hom	ncRNA_intronic	9430021M05Rik	No_aa_change	No_func_change
chr2	162665842	162665842	A	G	hom	ncRNA_intronic	9430021M05Rik	No_aa_change	No_func_change
chr2	162948169	162948169	T	C	hom	exonic	L3mbtl1	synonymous_SNV	L3mbtl1:NM_001081338:exon5:c.T363C:p.N121N,
chr2	162949413	162949413	C	A	hom	intronic	L3mbtl1	No_aa_change	No_func_change
chr2	162959406	162959406	A	G	hom	intronic	L3mbtl1	No_aa_change	No_func_change
chr2	162960802	162960802	C	A	hom	intronic	L3mbtl1	No_aa_change	No_func_change
chr2	162961051	162961051	G	A	hom	exonic	L3mbtl1	synonymous_SNV	L3mbtl1:NM_001081338:exon11:c.G1113A:p.E371E,
chr2	162961269	162961269	A	G	hom	intronic	L3mbtl1	No_aa_change	No_func_change
chr2	162974685	162974685	A	G	hom	downstream	L3mbtl1	No_aa_change	No_func_change
chr2	163203438	163203438	T	C	hom	intergenic	Gtsf1l(dist=113837),Tox2(dist=22016)	No_aa_change	No_func_change
chr2	163247894	163247894	G	C	hom	intronic	Tox2	No_aa_change	No_func_change
chr2	163248039	163248039	A	G	hom	intronic	Tox2	No_aa_change	No_func_change
chr2	163339063	163339063	G	A	hom	intronic	Jph2	No_aa_change	No_func_change
chr2	163364112	163364112	C	A	hom	intronic	Jph2	No_aa_change	No_func_change
chr2	163607687	163607687	G	A	hom	intronic	Ttpal	No_aa_change	No_func_change
chr2	163732455	163732455	C	T	hom	intronic	Ada	No_aa_change	No_func_change
chr2	163821187	163821187	C	G	hom	intronic	Wisp2	No_aa_change	No_func_change
chr2	163821191	163821191	C	G	hom	intronic	Wisp2	No_aa_change	No_func_change
chr2	163828793	163828793	T	C	hom	intronic	Wisp2	No_aa_change	No_func_change
chr2	163828883	163828883	T	C	hom	exonic	Wisp2	synonymous_SNV	Wisp2:NM_016873:exon4:c.T309C:p.N103N,
chr2	163829068	163829068	A	G	hom	exonic	Wisp2	nonsynonymous_SNV	Wisp2:NM_016873:exon4:c.A494G:p.Q165R,
chr2	163832054	163832054	T	C	hom	intronic	Wisp2	No_aa_change	No_func_change
chr2	163832085	163832085	C	T	hom	intronic	Wisp2	No_aa_change	No_func_change
chr2	163832166	163832166	T	C	hom	intronic	Wisp2	No_aa_change	No_func_change
chr2	163832284	163832284	C	T	hom	exonic	Wisp2	synonymous_SNV	Wisp2:NM_016873:exon5:c.C603T:p.A201A,
chr2	163832446	163832446	C	T	hom	UTR3	Wisp2(NM_016873:c.*9C>T)	No_aa_change	No_func_change
chr2	163832578	163832578	T	A	hom	UTR3	Wisp2(NM_016873:c.*141T>A)	No_aa_change	No_func_change
chr2	163832585	163832585	G	A	hom	UTR3	Wisp2(NM_016873:c.*148G>A)	No_aa_change	No_func_change
chr2	163832615	163832615	A	G	hom	UTR3	Wisp2(NM_016873:c.*178A>G)	No_aa_change	No_func_change
chr2	163832669	163832669	C	T	hom	UTR3	Wisp2(NM_016873:c.*232C>T)	No_aa_change	No_func_change
chr2	163853733	163853733	A	C	hom	upstream	Kcnk15	No_aa_change	No_func_change
chr2	163853872	163853872	T	C	hom	exonic	Kcnk15	synonymous_SNV	Kcnk15:NM_001030292:exon1:c.T123C:p.G41G,
chr2	163853878	163853878	T	G	hom	exonic	Kcnk15	synonymous_SNV	Kcnk15:NM_001030292:exon1:c.T129G:p.A43A,
chr2	163853881	163853881	T	C	hom	exonic	Kcnk15	synonymous_SNV	Kcnk15:NM_001030292:exon1:c.T132C:p.V44V,
chr2	163854165	163854165	T	G	hom	intronic	Kcnk15	No_aa_change	No_func_change
chr2	163878990	163878990	A	C	hom	intronic	Rims4	No_aa_change	No_func_change
chr2	163879002	163879002	G	T	hom	intronic	Rims4	No_aa_change	No_func_change
chr2	163879012	163879012	A	G	hom	intronic	Rims4	No_aa_change	No_func_change
chr2	163879022	163879022	T	G	hom	intronic	Rims4	No_aa_change	No_func_change
chr2	163879241	163879241	C	G	hom	intronic	Rims4	No_aa_change	No_func_change
chr2	163879358	163879358	T	C	hom	intronic	Rims4	No_aa_change	No_func_change
chr2	163879450	163879450	T	C	hom	intronic	Rims4	No_aa_change	No_func_change
chr2	163879455	163879455	T	C	hom	intronic	Rims4	No_aa_change	No_func_change
chr2	164014231	164014231	A	G	hom	intronic	Ywhab	No_aa_change	No_func_change
chr2	164016261	164016261	G	A	hom	intronic	Ywhab	No_aa_change	No_func_change
chr2	164016575	164016575	A	G	hom	intronic	Ywhab	No_aa_change	No_func_change
chr2	164031125	164031125	G	A	hom	intronic	Pabpc1l	No_aa_change	No_func_change
chr2	164031340	164031340	G	A	hom	intronic	Pabpc1l	No_aa_change	No_func_change
chr2	164032600	164032600	T	C	hom	intronic	Pabpc1l	No_aa_change	No_func_change
chr2	164037080	164037080	A	C	hom	intronic	Pabpc1l	No_aa_change	No_func_change
chr2	164043618	164043618	A	G	hom	exonic	Pabpc1l	synonymous_SNV	Pabpc1l:NM_001114079:exon9:c.A1290G:p.T430T,
chr2	164044334	164044334	G	C	hom	exonic	Pabpc1l	nonsynonymous_SNV	Pabpc1l:NM_001114079:exon10:c.G1383C:p.R461S,
chr2	164058842	164058842	A	C	hom	intronic	Tomm34	No_aa_change	No_func_change
chr2	164099882	164099882	A	G	hom	intronic	Stk4	No_aa_change	No_func_change
chr2	164100691	164100691	C	A	hom	intronic	Stk4	No_aa_change	No_func_change
chr2	164199424	164199424	A	G	hom	intronic	Wfdc15a	No_aa_change	No_func_change
chr2	164255924	164255924	T	A	hom	exonic	Svs3b	nonsynonymous_SNV	Svs3b:NM_173377:exon2:c.A476T:p.Y159F,
chr2	164256289	164256289	T	G	hom	exonic	Svs3b	synonymous_SNV	Svs3b:NM_173377:exon2:c.A111C:p.S37S,
chr2	164256809	164256809	T	G	hom	upstream	Svs3b	No_aa_change	No_func_change
chr2	165445826	165445826	A	G	hom	intronic	Slc13a3	No_aa_change	No_func_change
chr2	178073428	178073428	C	G	hom	intronic	Zfp931	No_aa_change	No_func_change
chr2	179415624	179415624	G	A	hom	intronic	4930591A17Rik	No_aa_change	No_func_change
chr2	179442636	179442636	T	G	hom	exonic	Cdh4	synonymous_SNV	Cdh4:NM_009867:exon1:c.T15G:p.S5S,
chr2	179444707	179444707	G	A	hom	exonic	Cdh4	nonsynonymous_SNV	Cdh4:NM_009867:exon2:c.G65A:p.R22H,
chr2	179444780	179444780	G	A	hom	exonic	Cdh4	synonymous_SNV	Cdh4:NM_009867:exon2:c.G138A:p.P46P,
chr2	179923836	179923836	A	T	hom	intronic	Taf4a	No_aa_change	No_func_change
chr2	180042605	180042605	A	T	hom	UTR5	Ss18l1(NM_178750:c.-195A>T)	No_aa_change	No_func_change
chr2	180055272	180055272	A	G	hom	intronic	Ss18l1	No_aa_change	No_func_change
chr2	180055810	180055810	G	A	hom	exonic	Ss18l1	synonymous_SNV	Ss18l1:NM_178750:exon5:c.G486A:p.G162G,
chr2	180057507	180057507	G	A	hom	intronic	Ss18l1	No_aa_change	No_func_change
chr2	180058033	180058033	G	A	hom	intronic	Ss18l1	No_aa_change	No_func_change
chr2	180062028	180062028	C	T	hom	exonic	Ss18l1	synonymous_SNV	Ss18l1:NM_178750:exon9:c.C1053T:p.Y351Y,
chr2	180063507	180063507	G	A	hom	intronic	Ss18l1	No_aa_change	No_func_change
chr2	180078895	180078895	C	T	hom	intronic	Mtg2	No_aa_change	No_func_change
chr2	180100956	180100956	C	T	hom	exonic	Hrh3	nonsynonymous_SNV	Hrh3:NM_133849:exon3:c.G878A:p.G293D,
chr2	180102696	180102696	G	A	hom	intronic	Hrh3	No_aa_change	No_func_change
chr2	180137108	180137108	C	T	hom	exonic	Osbpl2	synonymous_SNV	Osbpl2:NM_144500:exon2:c.C33T:p.V11V,
chr2	180138237	180138237	T	C	hom	exonic	Osbpl2	nonsynonymous_SNV	Osbpl2:NM_144500:exon3:c.T62C:p.I21T,
chr2	180145032	180145032	A	G	hom	intronic	Osbpl2	No_aa_change	No_func_change
chr2	180159010	180159010	C	T	hom	intronic	Osbpl2	No_aa_change	No_func_change
chr2	180171976	180171976	T	A	hom	intronic	Adrm1	No_aa_change	No_func_change
chr2	180173083	180173083	C	T	hom	intronic	Adrm1	No_aa_change	No_func_change
chr2	180175542	180175542	C	A	hom	intronic	Adrm1	No_aa_change	No_func_change
chr2	180176028	180176028	G	A	hom	intronic	Adrm1	No_aa_change	No_func_change
chr2	180177683	180177683	T	C	hom	intronic	Lama5	No_aa_change	No_func_change
chr2	180177795	180177795	T	C	hom	exonic	Lama5	synonymous_SNV	Lama5:NM_001081171:exon74:c.A10380G:p.P3460P,
chr2	180179104	180179104	C	A	hom	exonic	Lama5	nonsynonymous_SNV	Lama5:NM_001081171:exon69:c.G9553T:p.V3185L,
chr2	180179777	180179777	A	T	hom	ncRNA_exonic	Mir7005	No_aa_change	No_func_change
chr2	180180069	180180069	T	C	hom	intronic	Lama5	No_aa_change	No_func_change
chr2	180180393	180180393	T	G	hom	exonic	Lama5	nonsynonymous_SNV	Lama5:NM_001081171:exon64:c.A8721C:p.E2907D,
chr2	180180856	180180856	G	A	hom	exonic	Lama5	synonymous_SNV	Lama5:NM_001081171:exon62:c.C8502T:p.A2834A,
chr2	180180925	180180925	C	T	hom	exonic	Lama5	synonymous_SNV	Lama5:NM_001081171:exon62:c.G8433A:p.V2811V,
chr2	180180988	180180988	C	T	hom	intronic	Lama5	No_aa_change	No_func_change
chr2	180181025	180181025	C	T	hom	intronic	Lama5	No_aa_change	No_func_change
chr2	180182260	180182260	C	T	hom	intronic	Lama5	No_aa_change	No_func_change
chr2	180182344	180182344	A	G	hom	intronic	Lama5	No_aa_change	No_func_change
chr2	180183275	180183275	T	C	hom	intronic	Lama5	No_aa_change	No_func_change
chr2	180185697	180185697	C	T	hom	exonic	Lama5	nonsynonymous_SNV	Lama5:NM_001081171:exon50:c.G6691A:p.A2231T,
chr2	180185816	180185816	G	T	hom	exonic	Lama5	nonsynonymous_SNV	Lama5:NM_001081171:exon49:c.C6652A:p.Q2218K,
chr2	180185999	180185999	A	G	hom	intronic	Lama5	No_aa_change	No_func_change
chr2	180186669	180186669	T	C	hom	exonic	Lama5	nonsynonymous_SNV	Lama5:NM_001081171:exon48:c.A6395G:p.H2132R,
chr2	180188124	180188124	C	T	hom	intronic	Lama5	No_aa_change	No_func_change
chr2	180188222	180188222	C	T	hom	intronic	Lama5	No_aa_change	No_func_change
chr2	180188828	180188828	C	T	hom	intronic	Lama5	No_aa_change	No_func_change
chr2	180189717	180189717	A	G	hom	intronic	Lama5	No_aa_change	No_func_change
chr2	180190134	180190134	T	C	hom	intronic	Lama5	No_aa_change	No_func_change
chr2	180190338	180190338	C	T	hom	exonic	Lama5	nonsynonymous_SNV	Lama5:NM_001081171:exon39:c.G5209A:p.V1737M,
chr2	180191142	180191142	T	C	hom	intronic	Lama5	No_aa_change	No_func_change
chr2	180192188	180192188	C	T	hom	exonic	Lama5	synonymous_SNV	Lama5:NM_001081171:exon34:c.G4368A:p.E1456E,
chr2	180192334	180192334	C	T	hom	intronic	Lama5	No_aa_change	No_func_change
chr2	180192543	180192543	T	C	hom	intronic	Lama5	No_aa_change	No_func_change
chr2	180192639	180192639	A	G	hom	intronic	Lama5	No_aa_change	No_func_change
chr2	180193093	180193093	A	T	hom	intronic	Lama5	No_aa_change	No_func_change
chr2	180193123	180193123	G	A	hom	intronic	Lama5	No_aa_change	No_func_change
chr2	180193141	180193141	G	A	hom	intronic	Lama5	No_aa_change	No_func_change
chr2	180193187	180193187	G	T	hom	intronic	Lama5	No_aa_change	No_func_change
chr2	180193220	180193220	G	A	hom	intronic	Lama5	No_aa_change	No_func_change
chr2	180193230	180193230	C	T	hom	intronic	Lama5	No_aa_change	No_func_change
chr2	180193480	180193480	A	G	hom	exonic	Lama5	synonymous_SNV	Lama5:NM_001081171:exon31:c.T3918C:p.F1306F,
chr2	180193486	180193486	A	G	hom	exonic	Lama5	synonymous_SNV	Lama5:NM_001081171:exon31:c.T3912C:p.Y1304Y,
chr2	180193586	180193586	G	C	hom	intronic	Lama5	No_aa_change	No_func_change
chr2	180193812	180193812	G	A	hom	exonic	Lama5	synonymous_SNV	Lama5:NM_001081171:exon30:c.C3747T:p.P1249P,
chr2	180193921	180193921	T	C	hom	intronic	Lama5	No_aa_change	No_func_change
chr2	180194208	180194208	A	G	hom	intronic	Lama5	No_aa_change	No_func_change
chr2	180194218	180194218	T	C	hom	intronic	Lama5	No_aa_change	No_func_change
chr2	180194235	180194235	G	C	hom	intronic	Lama5	No_aa_change	No_func_change
chr2	180194274	180194274	T	C	hom	intronic	Lama5	No_aa_change	No_func_change
chr2	180194415	180194415	T	G	hom	intronic	Lama5	No_aa_change	No_func_change
chr2	180194483	180194483	G	A	hom	intronic	Lama5	No_aa_change	No_func_change
chr2	180194546	180194546	A	G	hom	exonic	Lama5	nonsynonymous_SNV	Lama5:NM_001081171:exon28:c.T3511C:p.Y1171H,
chr2	180194610	180194610	A	G	hom	intronic	Lama5	No_aa_change	No_func_change
chr2	180194641	180194641	C	G	hom	intronic	Lama5	No_aa_change	No_func_change
chr2	180194645	180194645	T	C	hom	intronic	Lama5	No_aa_change	No_func_change
chr2	180194913	180194913	A	G	hom	intronic	Lama5	No_aa_change	No_func_change
chr2	180195032	180195032	G	A	hom	intronic	Lama5	No_aa_change	No_func_change
chr2	180195042	180195042	T	C	hom	intronic	Lama5	No_aa_change	No_func_change
chr2	180195271	180195271	C	T	hom	exonic	Lama5	nonsynonymous_SNV	Lama5:NM_001081171:exon26:c.G3172A:p.D1058N,
chr2	180195539	180195539	A	G	hom	intronic	Lama5	No_aa_change	No_func_change
chr2	180195749	180195749	A	G	hom	intronic	Lama5	No_aa_change	No_func_change
chr2	180195762	180195762	C	T	hom	intronic	Lama5	No_aa_change	No_func_change
chr2	180196549	180196549	T	C	hom	exonic	Lama5	synonymous_SNV	Lama5:NM_001081171:exon21:c.A2532G:p.Q844Q,
chr2	180197842	180197842	C	T	hom	intronic	Lama5	No_aa_change	No_func_change
chr2	180198343	180198343	G	A	hom	exonic	Lama5	synonymous_SNV	Lama5:NM_001081171:exon16:c.C2100T:p.G700G,
chr2	180198362	180198362	G	T	hom	exonic	Lama5	nonsynonymous_SNV	Lama5:NM_001081171:exon16:c.C2081A:p.T694N,
chr2	180199042	180199042	T	A	hom	exonic	Lama5	synonymous_SNV	Lama5:NM_001081171:exon13:c.A1662T:p.V554V,
chr2	180199168	180199168	G	A	hom	exonic	Lama5	nonsynonymous_SNV	Lama5:NM_001081171:exon12:c.C1618T:p.H540Y,
chr2	180201321	180201321	C	T	hom	intronic	Lama5	No_aa_change	No_func_change
chr2	180201380	180201380	G	A	hom	intronic	Lama5	No_aa_change	No_func_change
chr2	180201417	180201417	C	T	hom	intronic	Lama5	No_aa_change	No_func_change
chr2	180201504	180201504	G	A	hom	exonic	Lama5	synonymous_SNV	Lama5:NM_001081171:exon11:c.C1449T:p.P483P,
chr2	180201595	180201595	C	T	hom	intronic	Lama5	No_aa_change	No_func_change
chr2	180202519	180202519	T	C	hom	intronic	Lama5	No_aa_change	No_func_change
chr2	180207329	180207329	A	G	hom	intronic	Lama5	No_aa_change	No_func_change
chr2	180207382	180207382	T	C	hom	intronic	Lama5	No_aa_change	No_func_change
chr2	180207387	180207387	T	C	hom	intronic	Lama5	No_aa_change	No_func_change
chr2	180207407	180207407	A	T	hom	intronic	Lama5	No_aa_change	No_func_change
chr2	180207423	180207423	C	T	hom	intronic	Lama5	No_aa_change	No_func_change
chr2	180207503	180207503	T	C	hom	intronic	Lama5	No_aa_change	No_func_change
chr2	180208406	180208406	T	G	hom	intronic	Lama5	No_aa_change	No_func_change
chr2	180208416	180208416	T	C	hom	intronic	Lama5	No_aa_change	No_func_change
chr2	180208479	180208479	A	G	hom	intronic	Lama5	No_aa_change	No_func_change
chr2	180208537	180208537	G	A	hom	intronic	Lama5	No_aa_change	No_func_change
chr2	180277711	180277711	G	A	hom	UTR3	Rbbp8nl(NM_173031:c.*232C>T)	No_aa_change	No_func_change
chr2	180281543	180281543	C	G	hom	intronic	Rbbp8nl	No_aa_change	No_func_change
chr2	180389001	180389001	A	T	hom	ncRNA_intronic	Gm6307	No_aa_change	No_func_change
chr2	180464752	180464752	T	C	hom	exonic	Slco4a1	synonymous_SNV	Slco4a1:NM_148933:exon2:c.T726C:p.G242G,
chr2	180464758	180464758	G	A	hom	exonic	Slco4a1	synonymous_SNV	Slco4a1:NM_148933:exon2:c.G732A:p.T244T,
chr2	180464850	180464850	A	G	hom	intronic	Slco4a1	No_aa_change	No_func_change
chr2	180465773	180465773	G	A	hom	intronic	Slco4a1	No_aa_change	No_func_change
chr2	180467213	180467213	T	C	hom	intronic	Slco4a1	No_aa_change	No_func_change
chr2	180467276	180467276	C	T	hom	intronic	Slco4a1	No_aa_change	No_func_change
chr2	180467323	180467323	T	C	hom	intronic	Slco4a1	No_aa_change	No_func_change
chr2	180467359	180467359	C	T	hom	intronic	Slco4a1	No_aa_change	No_func_change
chr2	180467361	180467361	T	C	hom	intronic	Slco4a1	No_aa_change	No_func_change
chr2	180467371	180467371	G	A	hom	intronic	Slco4a1	No_aa_change	No_func_change
chr2	180467763	180467763	T	C	hom	intronic	Slco4a1	No_aa_change	No_func_change
chr2	180467769	180467769	A	T	hom	intronic	Slco4a1	No_aa_change	No_func_change
chr2	180470892	180470892	T	C	hom	intronic	Slco4a1	No_aa_change	No_func_change
chr2	180471947	180471947	G	C	hom	intronic	Slco4a1	No_aa_change	No_func_change
chr2	180472019	180472019	G	T	hom	intronic	Slco4a1	No_aa_change	No_func_change
chr2	180472044	180472044	T	C	hom	intronic	Slco4a1	No_aa_change	No_func_change
chr2	180472049	180472049	T	C	hom	intronic	Slco4a1	No_aa_change	No_func_change
chr2	180472278	180472278	G	C	hom	intronic	Slco4a1	No_aa_change	No_func_change
chr2	180472350	180472350	G	A	hom	intronic	Slco4a1	No_aa_change	No_func_change
chr2	180472351	180472351	T	C	hom	intronic	Slco4a1	No_aa_change	No_func_change
chr2	180473199	180473199	C	G	hom	intronic	Slco4a1	No_aa_change	No_func_change
chr2	180473693	180473693	C	T	hom	intronic	Slco4a1	No_aa_change	No_func_change
chr2	180474060	180474060	A	G	hom	intronic	Slco4a1	No_aa_change	No_func_change
chr2	180474074	180474074	C	A	hom	intronic	Slco4a1	No_aa_change	No_func_change
chr2	180474340	180474340	A	G	hom	UTR3	Slco4a1(NM_148933:c.*96A>G)	No_aa_change	No_func_change
chr2	180474386	180474386	C	T	hom	UTR3	Slco4a1(NM_148933:c.*142C>T)	No_aa_change	No_func_change
chr2	180545548	180545548	T	C	hom	downstream	Ntsr1	No_aa_change	No_func_change
chr2	180584594	180584594	A	G	hom	intronic	Mrgbp	No_aa_change	No_func_change
chr2	180603205	180603205	A	G	hom	intronic	Col9a3	No_aa_change	No_func_change
chr2	180640400	180640400	C	T	hom	exonic	Tcfl5	nonsynonymous_SNV	Tcfl5:NM_178254:exon3:c.G862A:p.A288T,
chr2	180670447	180670447	T	C	hom	intronic	Dido1	No_aa_change	No_func_change
chr2	180687637	180687637	C	T	hom	exonic	Dido1	nonsynonymous_SNV	Dido1:NM_177852:exon4:c.G991A:p.D331N,Dido1:NM_011805:exon4:c.G991A:p.D331N,Dido1:NM_001291433:exon4:c.G991A:p.D331N,Dido1:NM_001291432:exon4:c.G991A:p.D331N,Dido1:NM_175551:exon4:c.G991A:p.D331N,
chr2	180824561	180824561	C	T	hom	intergenic	Bhlhe23(dist=47661),Mir124a-3(dist=69479)	No_aa_change	No_func_change
chr2	181103934	181103934	A	G	hom	intronic	Kcnq2	No_aa_change	No_func_change
chr2	181108890	181108890	C	T	hom	UTR3	Kcnq2(NM_001006680:c.*695G>A,NM_001006679:c.*111G>A)	No_aa_change	No_func_change
chr2	181109565	181109565	C	T	hom	UTR3	Kcnq2(NM_001006680:c.*20G>A)	No_aa_change	No_func_change
chr2	181109613	181109613	G	A	hom	exonic	Kcnq2	nonsynonymous_SNV	Kcnq2:NM_001006680:exon6:c.C989T:p.A330V,
chr2	181109812	181109812	T	C	hom	intronic	Kcnq2	No_aa_change	No_func_change
chr2	181109888	181109888	T	C	hom	intronic	Kcnq2	No_aa_change	No_func_change
chr2	181110002	181110002	C	G	hom	intronic	Kcnq2	No_aa_change	No_func_change
chr2	181111799	181111799	A	C	hom	intronic	Kcnq2	No_aa_change	No_func_change
chr2	181111924	181111924	T	G	hom	intronic	Kcnq2	No_aa_change	No_func_change
chr2	181112240	181112240	G	A	hom	intronic	Kcnq2	No_aa_change	No_func_change
chr2	181113092	181113092	A	G	hom	exonic	Kcnq2	synonymous_SNV	Kcnq2:NM_010611:exon4:c.T661C:p.L221L,Kcnq2:NM_001006680:exon4:c.T661C:p.L221L,Kcnq2:NM_001006668:exon4:c.T661C:p.L221L,Kcnq2:NM_001006679:exon4:c.T661C:p.L221L,Kcnq2:NM_001003825:exon4:c.T661C:p.L221L,Kcnq2:NM_001006677:exon4:c.T661C:p.L221L,Kcnq2:NM_001006674:exon4:c.T661C:p.L221L,Kcnq2:NM_001006678:exon4:c.T661C:p.L221L,Kcnq2:NM_001006676:exon4:c.T661C:p.L221L,Kcnq2:NM_001006675:exon4:c.T661C:…
chr2	181113284	181113284	A	C	hom	intronic	Kcnq2	No_aa_change	No_func_change
chr2	181113322	181113322	A	C	hom	intronic	Kcnq2	No_aa_change	No_func_change
chr2	181113492	181113492	T	C	hom	intronic	Kcnq2	No_aa_change	No_func_change
chr2	181113827	181113827	A	G	hom	intronic	Kcnq2	No_aa_change	No_func_change
chr2	181113896	181113896	C	T	hom	intronic	Kcnq2	No_aa_change	No_func_change
chr2	181114631	181114631	A	G	hom	intronic	Kcnq2	No_aa_change	No_func_change
chr2	181114749	181114749	C	T	hom	intronic	Kcnq2	No_aa_change	No_func_change
chr2	181134740	181134740	C	G	hom	intronic	Kcnq2	No_aa_change	No_func_change
chr2	181148416	181148416	T	C	hom	intronic	Eef1a2	No_aa_change	No_func_change
chr2	181153119	181153119	C	T	hom	intronic	Eef1a2	No_aa_change	No_func_change
chr2	181153971	181153971	C	T	hom	intronic	Eef1a2	No_aa_change	No_func_change
chr2	181187875	181187875	T	C	hom	exonic	Ppdpf	nonsynonymous_SNV	Ppdpf:NM_025598:exon3:c.T122C:p.L41P,
chr2	181188026	181188026	C	T	hom	exonic	Ppdpf	synonymous_SNV	Ppdpf:NM_025598:exon4:c.C156T:p.G52G,
chr2	181188068	181188068	G	A	hom	exonic	Ppdpf	synonymous_SNV	Ppdpf:NM_025598:exon4:c.G198A:p.P66P,
chr2	181188292	181188292	T	C	hom	exonic	Ppdpf	nonsynonymous_SNV	Ppdpf:NM_025598:exon5:c.T341C:p.L114P,
chr2	181188312	181188312	T	A	hom	UTR3	Ppdpf(NM_025598:c.*13T>A)	No_aa_change	No_func_change
chr2	181195758	181195758	G	A	hom	UTR3	Ptk6(NM_009184:c.*11C>T)	No_aa_change	No_func_change
chr2	181196134	181196134	A	G	hom	intronic	Ptk6	No_aa_change	No_func_change
chr2	181197232	181197232	A	G	hom	intronic	Ptk6	No_aa_change	No_func_change
chr2	181198349	181198349	C	A	hom	intronic	Ptk6	No_aa_change	No_func_change
chr2	181198450	181198450	C	T	hom	exonic	Ptk6	synonymous_SNV	Ptk6:NM_009184:exon5:c.G762A:p.A254A,
chr2	181198459	181198459	G	A	hom	exonic	Ptk6	synonymous_SNV	Ptk6:NM_009184:exon5:c.C753T:p.Y251Y,
chr2	181227698	181227698	G	A	hom	UTR3	Helz2(NM_183162:c.*1047C>T)	No_aa_change	No_func_change
chr2	181232123	181232123	C	T	hom	exonic	Helz2	nonsynonymous_SNV	Helz2:NM_183162:exon9:c.G6577A:p.D2193N,
chr2	181232891	181232891	G	A	hom	exonic	Helz2	nonsynonymous_SNV	Helz2:NM_183162:exon9:c.C5809T:p.L1937F,
chr2	181234960	181234960	T	C	hom	exonic	Helz2	nonsynonymous_SNV	Helz2:NM_183162:exon9:c.A3740G:p.E1247G,
chr2	181237408	181237408	C	T	hom	exonic	Helz2	nonsynonymous_SNV	Helz2:NM_183162:exon6:c.G2416A:p.E806K,
chr2	181237546	181237546	G	A	hom	exonic	Helz2	nonsynonymous_SNV	Helz2:NM_183162:exon6:c.C2278T:p.R760C,
chr2	181237754	181237754	C	T	hom	exonic	Helz2	synonymous_SNV	Helz2:NM_183162:exon6:c.G2070A:p.A690A,
chr2	181239059	181239059	C	T	hom	intronic	Helz2	No_aa_change	No_func_change
chr2	181239716	181239716	G	A	hom	intronic	Helz2	No_aa_change	No_func_change
chr2	181255463	181255463	G	A	hom	intronic	Gmeb2	No_aa_change	No_func_change
chr2	181255747	181255747	T	C	hom	intronic	Gmeb2	No_aa_change	No_func_change
chr2	181255788	181255788	C	T	hom	intronic	Gmeb2	No_aa_change	No_func_change
chr2	181306890	181306890	G	A	hom	intronic	Stmn3	No_aa_change	No_func_change
chr2	181307615	181307615	G	A	hom	intronic	Stmn3	No_aa_change	No_func_change
chr2	181309085	181309085	G	A	hom	intronic	Stmn3	No_aa_change	No_func_change
chr2	181309199	181309199	A	G	hom	exonic	Stmn3	synonymous_SNV	Stmn3:NM_009133:exon2:c.T63C:p.I21I,
chr2	181314328	181314328	A	G	hom	UTR5	Stmn3(NM_009133:c.-116T>C)	No_aa_change	No_func_change
chr2	181320887	181320887	G	A	hom	UTR5	Rtel1(NM_001166668:c.-69G>A,NM_001166667:c.-69G>A,NM_001166666:c.-69G>A,NM_001166665:c.-69G>A,NM_001001882:c.-69G>A)	No_aa_change	No_func_change
chr2	181321097	181321097	G	A	hom	intronic	Rtel1	No_aa_change	No_func_change
chr2	181321108	181321108	A	G	hom	intronic	Rtel1	No_aa_change	No_func_change
chr2	181321162	181321162	T	C	hom	intronic	Rtel1	No_aa_change	No_func_change
chr2	181322182	181322182	A	G	hom	intronic	Rtel1	No_aa_change	No_func_change
chr2	181322249	181322249	A	T	hom	intronic	Rtel1	No_aa_change	No_func_change
chr2	181322341	181322341	A	T	hom	exonic	Rtel1	synonymous_SNV	Rtel1:NM_001166667:exon3:c.A132T:p.T44T,Rtel1:NM_001166665:exon3:c.A132T:p.T44T,Rtel1:NM_001166666:exon3:c.A132T:p.T44T,Rtel1:NM_001166668:exon3:c.A132T:p.T44T,Rtel1:NM_001001882:exon3:c.A132T:p.T44T,
chr2	181322492	181322492	G	A	hom	exonic	Rtel1	nonsynonymous_SNV	Rtel1:NM_001166667:exon3:c.G283A:p.A95T,Rtel1:NM_001166665:exon3:c.G283A:p.A95T,Rtel1:NM_001166666:exon3:c.G283A:p.A95T,Rtel1:NM_001166668:exon3:c.G283A:p.A95T,Rtel1:NM_001001882:exon3:c.G283A:p.A95T,
chr2	181322495	181322495	A	G	hom	exonic	Rtel1	nonsynonymous_SNV	Rtel1:NM_001166667:exon3:c.A286G:p.S96G,Rtel1:NM_001166665:exon3:c.A286G:p.S96G,Rtel1:NM_001166666:exon3:c.A286G:p.S96G,Rtel1:NM_001166668:exon3:c.A286G:p.S96G,Rtel1:NM_001001882:exon3:c.A286G:p.S96G,
chr2	181322584	181322584	T	C	hom	intronic	Rtel1	No_aa_change	No_func_change
chr2	181322717	181322717	A	G	hom	intronic	Rtel1	No_aa_change	No_func_change
chr2	181322902	181322902	G	A	hom	intronic	Rtel1	No_aa_change	No_func_change
chr2	181322912	181322912	T	C	hom	intronic	Rtel1	No_aa_change	No_func_change
chr2	181322954	181322954	G	T	hom	intronic	Rtel1	No_aa_change	No_func_change
chr2	181322960	181322960	C	A	hom	intronic	Rtel1	No_aa_change	No_func_change
chr2	181322980	181322980	C	G	hom	intronic	Rtel1	No_aa_change	No_func_change
chr2	181323001	181323001	T	C	hom	intronic	Rtel1	No_aa_change	No_func_change
chr2	181323059	181323059	T	A	hom	intronic	Rtel1	No_aa_change	No_func_change
chr2	181328500	181328500	T	A	hom	intronic	Rtel1	No_aa_change	No_func_change
chr2	181336101	181336101	C	A	hom	intronic	Rtel1	No_aa_change	No_func_change
chr2	181341246	181341246	C	G	hom	intronic	Rtel1	No_aa_change	No_func_change
chr2	181341270	181341270	C	T	hom	intronic	Rtel1	No_aa_change	No_func_change
chr2	181356425	181356425	C	T	hom	UTR3	Rtel1(NM_001166668:c.*335C>T,NM_001166667:c.*335C>T,NM_001166666:c.*335C>T,NM_001166665:c.*335C>T,NM_001001882:c.*335C>T)	No_aa_change	No_func_change
chr2	181364796	181364796	C	T	hom	intronic	Arfrp1	No_aa_change	No_func_change
chr2	181378738	181378738	T	A	hom	intronic	Zgpat	No_aa_change	No_func_change
chr2	181382609	181382609	T	C	hom	intronic	Lime1	No_aa_change	No_func_change
chr2	181411570	181411570	G	A	hom	UTR3	Zbtb46(NM_028125:c.*43C>T)	No_aa_change	No_func_change
chr2	181423313	181423313	C	T	hom	intronic	Zbtb46	No_aa_change	No_func_change
chr2	181423316	181423316	T	C	hom	intronic	Zbtb46	No_aa_change	No_func_change
chr2	181423329	181423329	A	G	hom	intronic	Zbtb46	No_aa_change	No_func_change
chr2	181423456	181423456	T	C	hom	exonic	Zbtb46	synonymous_SNV	Zbtb46:NM_027656:exon1:c.A900G:p.L300L,Zbtb46:NM_028125:exon2:c.A900G:p.L300L,
chr2	181424074	181424074	A	G	hom	exonic	Zbtb46	synonymous_SNV	Zbtb46:NM_027656:exon1:c.T282C:p.H94H,Zbtb46:NM_028125:exon2:c.T282C:p.H94H,
chr2	181493581	181493581	G	A	hom	exonic	Abhd16b	nonsynonymous_SNV	Abhd16b:NM_183181:exon1:c.G275A:p.R92H,
chr2	181510514	181510514	C	T	hom	intronic	Tpd52l2	No_aa_change	No_func_change
chr2	181511369	181511369	T	C	hom	intronic	Tpd52l2	No_aa_change	No_func_change
chr2	181550816	181550816	T	A	hom	UTR3	Dnajc5(NM_001271585:c.*1440T>A,NM_001271584:c.*1440T>A,NM_016775:c.*1440T>A)	No_aa_change	No_func_change
chr2	181550858	181550858	G	A	hom	UTR3	Dnajc5(NM_001271585:c.*1482G>A,NM_001271584:c.*1482G>A,NM_016775:c.*1482G>A)	No_aa_change	No_func_change
chr2	181550983	181550983	G	C	hom	UTR3	Dnajc5(NM_001271585:c.*1607G>C,NM_001271584:c.*1607G>C,NM_016775:c.*1607G>C)	No_aa_change	No_func_change
chr2	181551092	181551092	C	T	hom	UTR3	Dnajc5(NM_001271585:c.*1716C>T,NM_001271584:c.*1716C>T,NM_016775:c.*1716C>T)	No_aa_change	No_func_change
chr2	181569147	181569147	G	A	hom	downstream	Uckl1	No_aa_change	No_func_change
chr2	181573026	181573026	A	G	hom	intronic	Uckl1	No_aa_change	No_func_change
chr2	181573050	181573050	T	C	hom	intronic	Uckl1	No_aa_change	No_func_change
chr2	181592331	181592331	G	T	hom	intronic	Znf512b	No_aa_change	No_func_change
chr2	181631431	181631431	G	C	hom	intronic	Prpf6	No_aa_change	No_func_change
chr2	181669997	181669997	G	A	hom	UTR3	Sox18(NM_009236:c.*206C>T)	No_aa_change	No_func_change
chr2	181689595	181689595	T	C	hom	exonic	Rgs19	nonsynonymous_SNV	Rgs19:NM_001291207:exon4:c.A178G:p.K60E,Rgs19:NM_001291209:exon5:c.A244G:p.K82E,Rgs19:NM_001291206:exon5:c.A244G:p.K82E,Rgs19:NM_026446:exon5:c.A244G:p.K82E,Rgs19:NM_001291208:exon4:c.A178G:p.K60E,Rgs19:NM_001291205:exon5:c.A325G:p.K109E,
chr2	181782742	181782742	G	T	hom	intronic	Myt1	No_aa_change	No_func_change
chr2	181797063	181797063	G	A	hom	exonic	Myt1	nonsynonymous_SNV	Myt1:NM_001171680:exon1:c.G20A:p.R7H,
chr2	181801218	181801218	G	A	hom	intronic	Myt1	No_aa_change	No_func_change
chr2	181801221	181801221	G	A	hom	intronic	Myt1	No_aa_change	No_func_change
chr2	181804843	181804843	C	T	hom	intronic	Myt1	No_aa_change	No_func_change
chr2	181805213	181805213	T	C	hom	intronic	Myt1	No_aa_change	No_func_change
chr2	181807525	181807525	A	G	hom	exonic	Myt1	synonymous_SNV	Myt1:NM_001171616:exon12:c.A1998G:p.Q666Q,Myt1:NM_008665:exon13:c.A2112G:p.Q704Q,Myt1:NM_001171680:exon7:c.A1755G:p.Q585Q,Myt1:NM_001171615:exon13:c.A2238G:p.Q746Q,
chr2	181917510	181917510	G	A	hom	intergenic	Polr3k(dist=46684),Gm14496(dist=73716)	No_aa_change	No_func_change
chr2	182000394	182000394	A	C	hom	exonic	Gm14496	synonymous_SNV	Gm14496:NM_001205282:exon6:c.A1857C:p.R619R,
chr3	5860579	5860579	A	G	hom	intergenic	Pex2(dist=284331),1700008P02Rik(dist=754834)	No_aa_change	No_func_change
chr3	5860672	5860672	T	C	hom	intergenic	Pex2(dist=284424),1700008P02Rik(dist=754741)	No_aa_change	No_func_change
chr3	33816245	33816245	G	A	hom	intronic	Ccdc39	No_aa_change	No_func_change
chr3	34020330	34020330	A	G	hom	intronic	Fxr1	No_aa_change	No_func_change
chr3	64632867	64632867	A	G	hom	ncRNA_exonic	Vmn2r-ps11	No_aa_change	No_func_change
chr3	68988109	68988109	A	T	hom	intronic	Ift80	No_aa_change	No_func_change
chr3	74710022	74710022	C	T	hom	intergenic	Gm20356(dist=692745),Zbbx(dist=327885)	No_aa_change	No_func_change
chr3	74710045	74710045	G	A	hom	intergenic	Gm20356(dist=692768),Zbbx(dist=327862)	No_aa_change	No_func_change
chr3	74710150	74710150	T	C	hom	intergenic	Gm20356(dist=692873),Zbbx(dist=327757)	No_aa_change	No_func_change
chr3	74710167	74710167	C	T	hom	intergenic	Gm20356(dist=692890),Zbbx(dist=327740)	No_aa_change	No_func_change
chr3	74710172	74710172	C	T	hom	intergenic	Gm20356(dist=692895),Zbbx(dist=327735)	No_aa_change	No_func_change
chr3	74710216	74710216	T	C	hom	intergenic	Gm20356(dist=692939),Zbbx(dist=327691)	No_aa_change	No_func_change
chr3	74710228	74710228	G	A	hom	intergenic	Gm20356(dist=692951),Zbbx(dist=327679)	No_aa_change	No_func_change
chr3	74814858	74814858	T	C	hom	intergenic	Gm20356(dist=797581),Zbbx(dist=223049)	No_aa_change	No_func_change
chr3	74815166	74815166	A	G	hom	intergenic	Gm20356(dist=797889),Zbbx(dist=222741)	No_aa_change	No_func_change
chr3	74815288	74815288	C	T	hom	intergenic	Gm20356(dist=798011),Zbbx(dist=222619)	No_aa_change	No_func_change
chr3	74850847	74850847	T	C	hom	intergenic	Gm20356(dist=833570),Zbbx(dist=187060)	No_aa_change	No_func_change
chr3	75037889	75037889	C	G	hom	downstream	Zbbx	No_aa_change	No_func_change
chr3	75037960	75037960	C	T	hom	UTR3	Zbbx(NM_172515:c.*3G>A)	No_aa_change	No_func_change
chr3	75052193	75052193	T	G	hom	intronic	Zbbx	No_aa_change	No_func_change
chr3	75052685	75052685	G	C	hom	intronic	Zbbx	No_aa_change	No_func_change
chr3	75052687	75052687	A	G	hom	intronic	Zbbx	No_aa_change	No_func_change
chr3	75061246	75061246	A	T	hom	intronic	Zbbx	No_aa_change	No_func_change
chr3	75061247	75061247	G	A	hom	intronic	Zbbx	No_aa_change	No_func_change
chr3	75071716	75071716	A	C	hom	exonic	Zbbx	nonsynonymous_SNV	Zbbx:NM_172515:exon13:c.T1423G:p.S475A,
chr3	75071723	75071723	C	T	hom	exonic	Zbbx	synonymous_SNV	Zbbx:NM_172515:exon13:c.G1416A:p.K472K,
chr3	75071754	75071754	A	G	hom	exonic	Zbbx	nonsynonymous_SNV	Zbbx:NM_172515:exon13:c.T1385C:p.L462P,
chr3	75092978	75092978	T	A	hom	intronic	Zbbx	No_aa_change	No_func_change
chr3	75093041	75093041	C	T	hom	intronic	Zbbx	No_aa_change	No_func_change
chr3	75112200	75112200	T	C	hom	exonic	Zbbx	nonsynonymous_SNV	Zbbx:NM_172515:exon5:c.A202G:p.I68V,
chr3	75257770	75257770	A	G	hom	exonic	Serpini2	nonsynonymous_SNV	Serpini2:NM_026460:exon5:c.T823C:p.F275L,
chr3	75614614	75614614	C	T	hom	exonic	Serpini1	synonymous_SNV	Serpini1:NM_009250:exon3:c.C411T:p.N137N,
chr3	75897851	75897851	A	T	hom	intronic	Golim4	No_aa_change	No_func_change
chr3	75902507	75902507	T	C	hom	intronic	Golim4	No_aa_change	No_func_change
chr3	75902529	75902529	G	A	hom	intronic	Golim4	No_aa_change	No_func_change
chr3	75902589	75902589	G	A	hom	intronic	Golim4	No_aa_change	No_func_change
chr3	75903310	75903310	T	G	hom	exonic	Golim4	nonsynonymous_SNV	Golim4:NM_001291069:exon6:c.A537C:p.R179S,Golim4:NM_175193:exon6:c.A537C:p.R179S,
chr3	76041374	76041374	G	A	hom	intergenic	Golim4(dist=84425),Fstl5(dist=33187)	No_aa_change	No_func_change
chr3	76041579	76041579	A	G	hom	intergenic	Golim4(dist=84630),Fstl5(dist=32982)	No_aa_change	No_func_change
chr3	76318242	76318242	T	C	hom	intronic	Fstl5	No_aa_change	No_func_change
chr3	76321916	76321916	A	C	hom	intronic	Fstl5	No_aa_change	No_func_change
chr3	76322350	76322350	C	A	hom	intronic	Fstl5	No_aa_change	No_func_change
chr3	76322458	76322458	T	G	hom	intronic	Fstl5	No_aa_change	No_func_change
chr3	76429637	76429637	C	T	hom	intronic	Fstl5	No_aa_change	No_func_change
chr3	76429930	76429930	T	G	hom	intronic	Fstl5	No_aa_change	No_func_change
chr3	76482411	76482411	A	G	hom	intronic	Fstl5	No_aa_change	No_func_change
chr3	76536503	76536503	T	C	hom	intronic	Fstl5	No_aa_change	No_func_change
chr3	76589154	76589154	A	G	hom	intronic	Fstl5	No_aa_change	No_func_change
chr3	76589244	76589244	G	A	hom	intronic	Fstl5	No_aa_change	No_func_change
chr3	76593215	76593215	T	G	hom	intronic	Fstl5	No_aa_change	No_func_change
chr3	76593248	76593248	C	A	hom	intronic	Fstl5	No_aa_change	No_func_change
chr3	76593310	76593310	C	T	hom	intronic	Fstl5	No_aa_change	No_func_change
chr3	76628741	76628741	C	G	hom	intronic	Fstl5	No_aa_change	No_func_change
chr3	76628976	76628976	C	G	hom	exonic	Fstl5	nonsynonymous_SNV	Fstl5:NM_178673:exon12:c.C1403G:p.T468R,Fstl5:NM_001253719:exon12:c.C1403G:p.T468R,
chr3	76708152	76708152	C	T	hom	exonic	Fstl5	nonsynonymous_SNV	Fstl5:NM_178673:exon16:c.C2519T:p.T840I,Fstl5:NM_001253719:exon16:c.C2519T:p.T840I,
chr3	77675840	77675840	C	T	hom	intergenic	Fstl5(dist=965835),Rapgef2(dist=1386689)	No_aa_change	No_func_change
chr3	77675864	77675864	A	G	hom	intergenic	Fstl5(dist=965859),Rapgef2(dist=1386665)	No_aa_change	No_func_change
chr3	78006428	78006428	G	A	hom	intergenic	Fstl5(dist=1296423),Rapgef2(dist=1056101)	No_aa_change	No_func_change
chr3	78006441	78006441	A	G	hom	intergenic	Fstl5(dist=1296436),Rapgef2(dist=1056088)	No_aa_change	No_func_change
chr3	78006456	78006456	A	C	hom	intergenic	Fstl5(dist=1296451),Rapgef2(dist=1056073)	No_aa_change	No_func_change
chr3	78006865	78006865	A	C	hom	intergenic	Fstl5(dist=1296860),Rapgef2(dist=1055664)	No_aa_change	No_func_change
chr3	78006867	78006867	T	C	hom	intergenic	Fstl5(dist=1296862),Rapgef2(dist=1055662)	No_aa_change	No_func_change
chr3	78006883	78006883	G	A	hom	intergenic	Fstl5(dist=1296878),Rapgef2(dist=1055646)	No_aa_change	No_func_change
chr3	78086075	78086075	G	T	hom	intergenic	Fstl5(dist=1376070),Rapgef2(dist=976454)	No_aa_change	No_func_change
chr3	78086275	78086275	C	T	hom	intergenic	Fstl5(dist=1376270),Rapgef2(dist=976254)	No_aa_change	No_func_change
chr3	78086585	78086585	C	T	hom	intergenic	Fstl5(dist=1376580),Rapgef2(dist=975944)	No_aa_change	No_func_change
chr3	78087000	78087000	C	T	hom	intergenic	Fstl5(dist=1376995),Rapgef2(dist=975529)	No_aa_change	No_func_change
chr3	78134888	78134888	C	T	hom	intergenic	Fstl5(dist=1424883),Rapgef2(dist=927641)	No_aa_change	No_func_change
chr3	78325224	78325224	G	C	hom	intergenic	Fstl5(dist=1615219),Rapgef2(dist=737305)	No_aa_change	No_func_change
chr3	78891153	78891153	A	G	hom	intergenic	NONE(dist=NONE),Rapgef2(dist=171376)	No_aa_change	No_func_change
chr3	78892248	78892248	T	C	hom	intergenic	NONE(dist=NONE),Rapgef2(dist=170281)	No_aa_change	No_func_change
chr3	78917249	78917249	A	G	hom	intergenic	NONE(dist=NONE),Rapgef2(dist=145280)	No_aa_change	No_func_change
chr3	78917772	78917772	T	A	hom	intergenic	NONE(dist=NONE),Rapgef2(dist=144757)	No_aa_change	No_func_change
chr3	78917850	78917850	A	G	hom	intergenic	NONE(dist=NONE),Rapgef2(dist=144679)	No_aa_change	No_func_change
chr3	78917957	78917957	C	T	hom	intergenic	NONE(dist=NONE),Rapgef2(dist=144572)	No_aa_change	No_func_change
chr3	78917974	78917974	T	C	hom	intergenic	NONE(dist=NONE),Rapgef2(dist=144555)	No_aa_change	No_func_change
chr3	78917978	78917978	G	A	hom	intergenic	NONE(dist=NONE),Rapgef2(dist=144551)	No_aa_change	No_func_change
chr3	78918471	78918471	A	G	hom	intergenic	NONE(dist=NONE),Rapgef2(dist=144058)	No_aa_change	No_func_change
chr3	79069034	79069034	T	C	hom	exonic	Rapgef2	synonymous_SNV	Rapgef2:NM_001099624:exon22:c.A4014G:p.T1338T,
chr3	79074195	79074195	C	T	hom	intronic	Rapgef2	No_aa_change	No_func_change
chr3	79074291	79074291	C	G	hom	intronic	Rapgef2	No_aa_change	No_func_change
chr3	79078833	79078833	G	A	hom	intronic	Rapgef2	No_aa_change	No_func_change
chr3	79081340	79081340	T	C	hom	intronic	Rapgef2	No_aa_change	No_func_change
chr3	79082676	79082676	C	T	hom	intronic	Rapgef2	No_aa_change	No_func_change
chr3	79091653	79091653	T	C	hom	intronic	Rapgef2	No_aa_change	No_func_change
chr3	79091668	79091668	C	T	hom	intronic	Rapgef2	No_aa_change	No_func_change
chr3	79092214	79092214	C	T	hom	intronic	Rapgef2	No_aa_change	No_func_change
chr3	79092329	79092329	T	C	hom	intronic	Rapgef2	No_aa_change	No_func_change
chr3	79092955	79092955	G	A	hom	intronic	Rapgef2	No_aa_change	No_func_change
chr3	79094106	79094106	A	G	hom	intronic	Rapgef2	No_aa_change	No_func_change
chr3	79094262	79094262	G	C	hom	intronic	Rapgef2	No_aa_change	No_func_change
chr3	79094274	79094274	G	A	hom	intronic	Rapgef2	No_aa_change	No_func_change
chr3	79094502	79094502	C	G	hom	intronic	Rapgef2	No_aa_change	No_func_change
chr3	79094675	79094675	A	G	hom	intronic	Rapgef2	No_aa_change	No_func_change
chr3	79098238	79098238	A	G	hom	exonic	Rapgef2	synonymous_SNV	Rapgef2:NM_001099624:exon5:c.T642C:p.T214T,
chr3	79103767	79103767	A	C	hom	intronic	Rapgef2	No_aa_change	No_func_change
chr3	79103866	79103866	G	C	hom	intronic	Rapgef2	No_aa_change	No_func_change
chr3	79104224	79104224	G	A	hom	intronic	Rapgef2	No_aa_change	No_func_change
chr3	79111941	79111941	G	A	hom	intronic	Rapgef2	No_aa_change	No_func_change
chr3	79112002	79112002	A	C	hom	intronic	Rapgef2	No_aa_change	No_func_change
chr3	79112038	79112038	C	T	hom	intronic	Rapgef2	No_aa_change	No_func_change
chr3	79112325	79112325	G	C	hom	intronic	Rapgef2	No_aa_change	No_func_change
chr3	79112331	79112331	A	G	hom	intronic	Rapgef2	No_aa_change	No_func_change
chr3	79112410	79112410	T	A	hom	intronic	Rapgef2	No_aa_change	No_func_change
chr3	79144663	79144663	T	C	hom	intronic	Rapgef2	No_aa_change	No_func_change
chr3	79169620	79169620	G	A	hom	intergenic	Rapgef2(dist=23745),4921511C10Rik(dist=43299)	No_aa_change	No_func_change
chr3	79172876	79172876	A	T	hom	intergenic	Rapgef2(dist=27001),4921511C10Rik(dist=40043)	No_aa_change	No_func_change
chr3	79173237	79173237	G	A	hom	intergenic	Rapgef2(dist=27362),4921511C10Rik(dist=39682)	No_aa_change	No_func_change
chr3	79173387	79173387	T	G	hom	intergenic	Rapgef2(dist=27512),4921511C10Rik(dist=39532)	No_aa_change	No_func_change
chr3	79345291	79345291	C	T	hom	upstream	Gm17359	No_aa_change	No_func_change
chr3	79345605	79345605	G	A	hom	intronic	Gm17359	No_aa_change	No_func_change
chr3	79480798	79480798	C	T	hom	exonic	Fnip2	synonymous_SNV	Fnip2:NM_001162999:exon13:c.G2535A:p.S845S,
chr3	79603159	79603159	A	C	hom	UTR3	Ppid(NM_026352:c.*40A>C)	No_aa_change	No_func_change
chr3	79613515	79613515	T	C	hom	intronic	Etfdh	No_aa_change	No_func_change
chr3	79660158	79660158	C	A	hom	intronic	Rxfp1	No_aa_change	No_func_change
chr3	79666386	79666386	C	A	hom	intronic	Rxfp1	No_aa_change	No_func_change
chr3	79666598	79666598	T	C	hom	intronic	Rxfp1	No_aa_change	No_func_change
chr3	79667415	79667415	A	T	hom	intronic	Rxfp1	No_aa_change	No_func_change
chr3	79667764	79667764	C	T	hom	intronic	Rxfp1	No_aa_change	No_func_change
chr3	79667919	79667919	A	C	hom	intronic	Rxfp1	No_aa_change	No_func_change
chr3	79670649	79670649	C	T	hom	intronic	Rxfp1	No_aa_change	No_func_change
chr3	79670768	79670768	C	G	hom	intronic	Rxfp1	No_aa_change	No_func_change
chr3	79682349	79682349	A	C	hom	intronic	Rxfp1	No_aa_change	No_func_change
chr3	79686611	79686611	G	A	hom	intronic	Rxfp1	No_aa_change	No_func_change
chr3	79686652	79686652	T	C	hom	intronic	Rxfp1	No_aa_change	No_func_change
chr3	79686658	79686658	T	C	hom	intronic	Rxfp1	No_aa_change	No_func_change
chr3	79686659	79686659	T	A	hom	intronic	Rxfp1	No_aa_change	No_func_change
chr3	79686768	79686768	C	A	hom	intronic	Rxfp1	No_aa_change	No_func_change
chr3	79687001	79687001	G	T	hom	intronic	Rxfp1	No_aa_change	No_func_change
chr3	79687007	79687007	T	G	hom	intronic	Rxfp1	No_aa_change	No_func_change
chr3	79687034	79687034	G	A	hom	intronic	Rxfp1	No_aa_change	No_func_change
chr3	79687040	79687040	G	A	hom	intronic	Rxfp1	No_aa_change	No_func_change
chr3	79737965	79737965	C	G	hom	upstream	Rxfp1	No_aa_change	No_func_change
chr3	79737967	79737967	C	G	hom	upstream	Rxfp1	No_aa_change	No_func_change
chr3	79821382	79821382	T	A	hom	intronic	Tmem144	No_aa_change	No_func_change
chr3	79822829	79822829	C	G	hom	intronic	Tmem144	No_aa_change	No_func_change
chr3	79832194	79832194	A	C	hom	intronic	Tmem144	No_aa_change	No_func_change
chr3	79832202	79832202	A	G	hom	intronic	Tmem144	No_aa_change	No_func_change
chr3	79832215	79832215	A	G	hom	intronic	Tmem144	No_aa_change	No_func_change
chr3	79832254	79832254	T	C	hom	intronic	Tmem144	No_aa_change	No_func_change
chr3	79833803	79833803	C	A	hom	intronic	Tmem144	No_aa_change	No_func_change
chr3	79833839	79833839	A	G	hom	intronic	Tmem144	No_aa_change	No_func_change
chr3	79833869	79833869	A	G	hom	intronic	Tmem144	No_aa_change	No_func_change
chr3	79836158	79836158	C	A	hom	intronic	Tmem144	No_aa_change	No_func_change
chr3	79836466	79836466	G	C	hom	intronic	Tmem144	No_aa_change	No_func_change
chr3	79836468	79836468	C	T	hom	intronic	Tmem144	No_aa_change	No_func_change
chr3	79836472	79836472	T	C	hom	intronic	Tmem144	No_aa_change	No_func_change
chr3	79836481	79836481	T	C	hom	intronic	Tmem144	No_aa_change	No_func_change
chr3	79836486	79836486	T	A	hom	intronic	Tmem144	No_aa_change	No_func_change
chr3	79838990	79838990	C	T	hom	intronic	Tmem144	No_aa_change	No_func_change
chr3	79839110	79839110	C	T	hom	intronic	Tmem144	No_aa_change	No_func_change
chr3	79839196	79839196	C	T	hom	exonic	Tmem144	synonymous_SNV	Tmem144:NM_027495:exon2:c.G51A:p.A17A,
chr3	79839418	79839418	G	A	hom	intronic	Tmem144	No_aa_change	No_func_change
chr3	79886028	79886028	T	G	hom	UTR5	Fam198b(NM_133187:c.-199T>G)	No_aa_change	No_func_change
chr3	79886277	79886277	T	C	hom	exonic	Fam198b	synonymous_SNV	Fam198b:NM_133187:exon1:c.T51C:p.S17S,
chr3	80691212	80691212	C	G	hom	intronic	Gria2	No_aa_change	No_func_change
chr3	80691230	80691230	C	G	hom	intronic	Gria2	No_aa_change	No_func_change
chr3	80691286	80691286	C	T	hom	intronic	Gria2	No_aa_change	No_func_change
chr3	80692386	80692386	A	G	hom	exonic	Gria2	synonymous_SNV	Gria2:NM_001083806:exon13:c.T2190C:p.N730N,Gria2:NM_013540:exon13:c.T2190C:p.N730N,Gria2:NM_001039195:exon13:c.T2190C:p.N730N,
chr3	80692593	80692593	G	C	hom	intronic	Gria2	No_aa_change	No_func_change
chr3	80692596	80692596	T	C	hom	intronic	Gria2	No_aa_change	No_func_change
chr3	80692597	80692597	A	G	hom	intronic	Gria2	No_aa_change	No_func_change
chr3	80707317	80707317	A	T	hom	intronic	Gria2	No_aa_change	No_func_change
chr3	80707318	80707318	G	T	hom	intronic	Gria2	No_aa_change	No_func_change
chr3	80722172	80722172	G	A	hom	exonic	Gria2	synonymous_SNV	Gria2:NM_001083806:exon6:c.C742T:p.L248L,Gria2:NM_013540:exon6:c.C742T:p.L248L,Gria2:NM_001039195:exon6:c.C742T:p.L248L,
chr3	80726716	80726716	T	C	hom	intronic	Gria2	No_aa_change	No_func_change
chr3	80850809	80850809	A	G	hom	intronic	Glrb	No_aa_change	No_func_change
chr3	80851279	80851279	A	C	hom	intronic	Glrb	No_aa_change	No_func_change
chr3	80851285	80851285	A	G	hom	intronic	Glrb	No_aa_change	No_func_change
chr3	80851289	80851289	T	C	hom	intronic	Glrb	No_aa_change	No_func_change
chr3	80851300	80851300	G	C	hom	intronic	Glrb	No_aa_change	No_func_change
chr3	80855677	80855677	C	G	hom	intronic	Glrb	No_aa_change	No_func_change
chr3	80856071	80856071	T	C	hom	intronic	Glrb	No_aa_change	No_func_change
chr3	80879517	80879517	T	G	hom	intronic	Glrb	No_aa_change	No_func_change
chr3	80911827	80911827	T	C	hom	intronic	Glrb	No_aa_change	No_func_change
chr3	80911952	80911952	G	A	hom	intronic	Glrb	No_aa_change	No_func_change
chr3	80912179	80912179	C	T	hom	intronic	Glrb	No_aa_change	No_func_change
chr3	80912237	80912237	T	C	hom	intronic	Glrb	No_aa_change	No_func_change
chr3	81001149	81001149	A	T	hom	intergenic	Glrb(dist=87489),Pdgfc(dist=35267)	No_aa_change	No_func_change
chr3	81037726	81037726	C	G	hom	intronic	Pdgfc	No_aa_change	No_func_change
chr3	81141484	81141484	A	G	hom	exonic	Pdgfc	synonymous_SNV	Pdgfc:NM_019971:exon2:c.A198G:p.T66T,
chr3	81174750	81174750	A	G	hom	intronic	Pdgfc	No_aa_change	No_func_change
chr3	81174855	81174855	T	C	hom	exonic	Pdgfc	synonymous_SNV	Pdgfc:NM_019971:exon3:c.T354C:p.S118S,
chr3	81208989	81208989	T	G	hom	intronic	Pdgfc	No_aa_change	No_func_change
chr3	81922310	81922310	C	A	hom	intergenic	Pdgfc(dist=708279),Ctso(dist=10306)	No_aa_change	No_func_change
chr3	81960396	81960396	A	T	hom	intronic	Tdo2	No_aa_change	No_func_change
chr3	81961509	81961509	C	T	hom	exonic	Tdo2	synonymous_SNV	Tdo2:NM_019911:exon10:c.G900A:p.E300E,
chr3	81962934	81962934	T	C	hom	intronic	Tdo2	No_aa_change	No_func_change
chr3	81963871	81963871	G	A	hom	intronic	Tdo2	No_aa_change	No_func_change
chr3	81967173	81967173	C	T	hom	intronic	Tdo2	No_aa_change	No_func_change
chr3	81968069	81968069	A	G	hom	intronic	Tdo2	No_aa_change	No_func_change
chr3	81968235	81968235	T	A	hom	exonic	Tdo2	synonymous_SNV	Tdo2:NM_019911:exon6:c.A468T:p.L156L,
chr3	81969692	81969692	A	G	hom	intronic	Tdo2	No_aa_change	No_func_change
chr3	81969694	81969694	A	C	hom	intronic	Tdo2	No_aa_change	No_func_change
chr3	81975086	81975086	C	T	hom	intronic	Tdo2	No_aa_change	No_func_change
chr3	81975130	81975130	A	T	hom	intronic	Tdo2	No_aa_change	No_func_change
chr3	81975413	81975413	C	A	hom	exonic	Tdo2	nonsynonymous_SNV	Tdo2:NM_019911:exon2:c.G52T:p.V18L,
chr3	82004730	82004730	T	G	hom	intronic	Asic5	No_aa_change	No_func_change
chr3	82006367	82006367	T	C	hom	intronic	Asic5	No_aa_change	No_func_change
chr3	82008449	82008449	G	A	hom	intronic	Asic5	No_aa_change	No_func_change
chr3	82014260	82014260	C	T	hom	intronic	Asic5	No_aa_change	No_func_change
chr3	82060972	82060972	G	A	hom	intronic	Gucy1b3	No_aa_change	No_func_change
chr3	82074402	82074402	G	C	hom	intronic	Gucy1b3	No_aa_change	No_func_change
chr3	82094548	82094548	C	T	hom	UTR3	Gucy1a3(NM_021896:c.*147G>A)	No_aa_change	No_func_change
chr3	82094703	82094703	T	C	hom	exonic	Gucy1a3	nonsynonymous_SNV	Gucy1a3:NM_021896:exon9:c.A2068G:p.I690V,
chr3	82097427	82097427	T	C	hom	intronic	Gucy1a3	No_aa_change	No_func_change
chr3	82105999	82105999	C	T	hom	exonic	Gucy1a3	synonymous_SNV	Gucy1a3:NM_021896:exon6:c.G1335A:p.E445E,
chr3	82241379	82241379	G	A	hom	intergenic	Gucy1a3(dist=95502),Map9(dist=116693)	No_aa_change	No_func_change
chr3	82363717	82363717	T	C	hom	intronic	Map9	No_aa_change	No_func_change
chr3	82371230	82371230	A	G	hom	exonic	Map9	nonsynonymous_SNV	Map9:NM_001081230:exon5:c.A536G:p.Q179R,
chr3	82374190	82374190	T	C	hom	exonic	Map9	nonsynonymous_SNV	Map9:NM_001081230:exon6:c.T791C:p.V264A,
chr3	82374197	82374197	A	G	hom	exonic	Map9	nonsynonymous_SNV	Map9:NM_001081230:exon6:c.A798G:p.I266M,
chr3	82376808	82376808	G	T	hom	intronic	Map9	No_aa_change	No_func_change
chr3	82380310	82380310	G	A	hom	intronic	Map9	No_aa_change	No_func_change
chr3	82382012	82382012	G	A	hom	intronic	Map9	No_aa_change	No_func_change
chr3	82383093	82383093	A	G	hom	intronic	Map9	No_aa_change	No_func_change
chr3	82383403	82383403	T	C	hom	intronic	Map9	No_aa_change	No_func_change
chr3	82383722	82383722	A	G	hom	intronic	Map9	No_aa_change	No_func_change
chr3	82391113	82391113	C	A	hom	intronic	Map9	No_aa_change	No_func_change
chr3	82541560	82541560	A	G	hom	intronic	Npy2r	No_aa_change	No_func_change
chr3	82672214	82672214	A	G	hom	intergenic	Npy2r(dist=124129),Rbm46(dist=164309)	No_aa_change	No_func_change
chr3	82672439	82672439	G	A	hom	intergenic	Npy2r(dist=124354),Rbm46(dist=164084)	No_aa_change	No_func_change
chr3	83007730	83007730	C	T	hom	upstream	Fgg	No_aa_change	No_func_change
chr3	83007950	83007950	C	G	hom	exonic	Fgg	nonsynonymous_SNV	Fgg:NM_133862:exon1:c.C43G:p.L15V,
chr3	83008301	83008301	G	T	hom	intronic	Fgg	No_aa_change	No_func_change
chr3	83008572	83008572	C	T	hom	intronic	Fgg	No_aa_change	No_func_change
chr3	83008790	83008790	C	T	hom	intronic	Fgg	No_aa_change	No_func_change
chr3	83010112	83010112	A	G	hom	exonic	Fgg	synonymous_SNV	Fgg:NM_133862:exon5:c.A447G:p.L149L,
chr3	83010316	83010316	C	T	hom	intronic	Fgg	No_aa_change	No_func_change
chr3	83010430	83010430	A	G	hom	intronic	Fgg	No_aa_change	No_func_change
chr3	83014181	83014181	C	T	hom	exonic	Fgg	synonymous_SNV	Fgg:NM_133862:exon9:c.C1170T:p.D390D,
chr3	83026204	83026204	A	G	hom	UTR5	Fga(NM_001111048:c.-11A>G,NM_010196:c.-11A>G)	No_aa_change	No_func_change
chr3	83026233	83026233	A	G	hom	exonic	Fga	nonsynonymous_SNV	Fga:NM_010196:exon1:c.A19G:p.T7A,Fga:NM_001111048:exon1:c.A19G:p.T7A,
chr3	83028572	83028572	A	G	hom	exonic	Fga	synonymous_SNV	Fga:NM_010196:exon2:c.A105G:p.V35V,Fga:NM_001111048:exon2:c.A105G:p.V35V,
chr3	83029228	83029228	C	T	hom	exonic	Fga	synonymous_SNV	Fga:NM_010196:exon3:c.C330T:p.I110I,Fga:NM_001111048:exon3:c.C330T:p.I110I,
chr3	83031592	83031592	G	A	hom	exonic	Fga	nonsynonymous_SNV	Fga:NM_010196:exon5:c.G1273A:p.V425M,Fga:NM_001111048:exon5:c.G1273A:p.V425M,
chr3	83034101	83034101	A	G	hom	downstream	Fga	No_aa_change	No_func_change
chr3	83043799	83043799	C	T	hom	exonic	Fgb	synonymous_SNV	Fgb:NM_181849:exon6:c.G906A:p.A302A,
chr3	83043801	83043801	C	A	hom	exonic	Fgb	nonsynonymous_SNV	Fgb:NM_181849:exon6:c.G904T:p.A302S,
chr3	83043811	83043811	G	A	hom	exonic	Fgb	synonymous_SNV	Fgb:NM_181849:exon6:c.C894T:p.T298T,
chr3	83043826	83043826	G	A	hom	exonic	Fgb	synonymous_SNV	Fgb:NM_181849:exon6:c.C879T:p.F293F,
chr3	83044256	83044256	C	T	hom	exonic	Fgb	synonymous_SNV	Fgb:NM_181849:exon5:c.G765A:p.P255P,
chr3	83046847	83046847	G	A	hom	exonic	Fgb	nonsynonymous_SNV	Fgb:NM_181849:exon2:c.C83T:p.T28M,
chr3	83047056	83047056	G	A	hom	intronic	Fgb	No_aa_change	No_func_change
chr3	83049880	83049880	C	T	hom	upstream	Fgb	No_aa_change	No_func_change
chr3	83067991	83067991	G	A	hom	intronic	Plrg1	No_aa_change	No_func_change
chr3	83069148	83069148	G	A	hom	intronic	Plrg1	No_aa_change	No_func_change
chr3	83127826	83127826	C	G	hom	intergenic	Plrg1(dist=55535),1700028M03Rik(dist=427541)	No_aa_change	No_func_change
chr3	83837524	83837524	A	G	hom	exonic	Tlr2	synonymous_SNV	Tlr2:NM_011905:exon3:c.T1251C:p.S417S,
chr3	83838529	83838529	C	A	hom	exonic	Tlr2	nonsynonymous_SNV	Tlr2:NM_011905:exon3:c.G246T:p.M82I,
chr3	83900519	83900519	T	C	hom	intronic	D930015E06Rik	No_aa_change	No_func_change
chr3	83901171	83901171	C	T	hom	intronic	D930015E06Rik	No_aa_change	No_func_change
chr3	83932845	83932845	A	C	hom	exonic	D930015E06Rik	nonsynonymous_SNV	D930015E06Rik:NM_172681:exon17:c.T1687G:p.S563A,
chr3	84116215	84116215	A	G	hom	intronic	Mnd1	No_aa_change	No_func_change
chr3	84116238	84116238	A	T	hom	intronic	Mnd1	No_aa_change	No_func_change
chr3	84116384	84116384	C	T	hom	intronic	Mnd1	No_aa_change	No_func_change
chr3	84116645	84116645	A	C	hom	intronic	Mnd1	No_aa_change	No_func_change
chr3	84134421	84134421	T	A	hom	intronic	Mnd1	No_aa_change	No_func_change
chr3	84134427	84134427	A	C	hom	intronic	Mnd1	No_aa_change	No_func_change
chr3	84141447	84141447	G	C	hom	intronic	Mnd1	No_aa_change	No_func_change
chr3	84142004	84142004	G	C	hom	intronic	Mnd1	No_aa_change	No_func_change
chr3	84155631	84155631	A	G	hom	intronic	Mnd1	No_aa_change	No_func_change
chr3	84155737	84155737	G	T	hom	UTR5	Mnd1(NM_029797:c.-73C>A)	No_aa_change	No_func_change
chr3	84155800	84155800	A	G	hom	upstream	Mnd1	No_aa_change	No_func_change
chr3	84167628	84167628	C	A	hom	intronic	Trim2	No_aa_change	No_func_change
chr3	84171422	84171422	G	C	hom	intronic	Trim2	No_aa_change	No_func_change
chr3	84171444	84171444	C	A	hom	intronic	Trim2	No_aa_change	No_func_change
chr3	84171627	84171627	G	A	hom	intronic	Trim2	No_aa_change	No_func_change
chr3	84172961	84172961	A	C	hom	intronic	Trim2	No_aa_change	No_func_change
chr3	84175204	84175204	T	A	hom	intronic	Trim2	No_aa_change	No_func_change
chr3	84175299	84175299	A	G	hom	intronic	Trim2	No_aa_change	No_func_change
chr3	84191309	84191309	C	T	hom	intronic	Trim2	No_aa_change	No_func_change
chr3	84192180	84192180	A	G	hom	exonic	Trim2	synonymous_SNV	Trim2:NM_001271728:exon5:c.T606C:p.D202D,Trim2:NM_030706:exon5:c.T657C:p.D219D,Trim2:NM_001271727:exon5:c.T606C:p.D202D,Trim2:NM_001271725:exon5:c.T684C:p.D228D,Trim2:NM_001271726:exon5:c.T606C:p.D202D,
chr3	84193050	84193050	A	G	hom	intronic	Trim2	No_aa_change	No_func_change
chr3	84208315	84208315	A	G	hom	exonic	Trim2	synonymous_SNV	Trim2:NM_001271728:exon3:c.T231C:p.L77L,Trim2:NM_030706:exon3:c.T282C:p.L94L,Trim2:NM_001271727:exon3:c.T231C:p.L77L,Trim2:NM_001271725:exon3:c.T309C:p.L103L,Trim2:NM_001271726:exon3:c.T231C:p.L77L,
chr3	84220518	84220518	C	A	hom	intronic	Trim2	No_aa_change	No_func_change
chr3	84270814	84270814	G	A	hom	intronic	Trim2	No_aa_change	No_func_change
chr3	84291048	84291048	C	T	hom	intronic	Trim2	No_aa_change	No_func_change
chr3	84451661	84451661	G	A	hom	intronic	Fhdc1	No_aa_change	No_func_change
chr3	84453456	84453456	A	T	hom	intronic	Fhdc1	No_aa_change	No_func_change
chr3	84453599	84453599	G	C	hom	intronic	Fhdc1	No_aa_change	No_func_change
chr3	84454540	84454540	C	T	hom	intronic	Fhdc1	No_aa_change	No_func_change
chr3	84454594	84454594	C	T	hom	intronic	Fhdc1	No_aa_change	No_func_change
chr3	84454629	84454629	G	A	hom	intronic	Fhdc1	No_aa_change	No_func_change
chr3	84454639	84454639	G	A	hom	intronic	Fhdc1	No_aa_change	No_func_change
chr3	84454649	84454649	C	T	hom	intronic	Fhdc1	No_aa_change	No_func_change
chr3	84454654	84454654	T	C	hom	intronic	Fhdc1	No_aa_change	No_func_change
chr3	84454662	84454662	T	C	hom	intronic	Fhdc1	No_aa_change	No_func_change
chr3	84454688	84454688	C	T	hom	intronic	Fhdc1	No_aa_change	No_func_change
chr3	84454760	84454760	A	C	hom	intronic	Fhdc1	No_aa_change	No_func_change
chr3	84454956	84454956	A	C	hom	intronic	Fhdc1	No_aa_change	No_func_change
chr3	84455056	84455056	G	A	hom	exonic	Fhdc1	synonymous_SNV	Fhdc1:NM_001033301:exon7:c.C856T:p.L286L,Fhdc1:NM_001205355:exon7:c.C856T:p.L286L,
chr3	84455091	84455091	G	A	hom	intronic	Fhdc1	No_aa_change	No_func_change
chr3	84456866	84456866	C	T	hom	intronic	Fhdc1	No_aa_change	No_func_change
chr3	84456981	84456981	A	G	hom	intronic	Fhdc1	No_aa_change	No_func_change
chr3	84457155	84457155	A	G	hom	intronic	Fhdc1	No_aa_change	No_func_change
chr3	84464062	84464062	C	G	hom	intronic	Fhdc1	No_aa_change	No_func_change
chr3	84464110	84464110	G	A	hom	intronic	Fhdc1	No_aa_change	No_func_change
chr3	84464198	84464198	G	T	hom	intronic	Fhdc1	No_aa_change	No_func_change
chr3	84464436	84464436	C	A	hom	intronic	Fhdc1	No_aa_change	No_func_change
chr3	84464507	84464507	G	C	hom	intronic	Fhdc1	No_aa_change	No_func_change
chr3	84465343	84465343	G	C	hom	intronic	Fhdc1	No_aa_change	No_func_change
chr3	84465595	84465595	A	G	hom	intronic	Fhdc1	No_aa_change	No_func_change
chr3	84473947	84473947	T	G	hom	intronic	Fhdc1	No_aa_change	No_func_change
chr3	84474461	84474461	A	T	hom	exonic	Fhdc1	synonymous_SNV	Fhdc1:NM_001033301:exon2:c.T180A:p.P60P,Fhdc1:NM_001205355:exon2:c.T180A:p.P60P,
chr3	84497669	84497669	C	T	hom	UTR3	Arfip1(NM_001081093:c.*67G>A,NM_001293801:c.*67G>A)	No_aa_change	No_func_change
chr3	84498035	84498035	T	C	hom	intronic	Arfip1	No_aa_change	No_func_change
chr3	84515569	84515569	G	A	hom	intronic	Arfip1	No_aa_change	No_func_change
chr3	84519296	84519296	C	T	hom	intronic	Arfip1	No_aa_change	No_func_change
chr3	84519320	84519320	G	A	hom	intronic	Arfip1	No_aa_change	No_func_change
chr3	84519412	84519412	T	C	hom	intronic	Arfip1	No_aa_change	No_func_change
chr3	84519584	84519584	T	C	hom	exonic	Arfip1	synonymous_SNV	Arfip1:NM_001081093:exon6:c.A531G:p.K177K,Arfip1:NM_001293801:exon5:c.A435G:p.K145K,
chr3	84519695	84519695	C	T	hom	exonic	Arfip1	synonymous_SNV	Arfip1:NM_001081093:exon6:c.G420A:p.R140R,Arfip1:NM_001293801:exon5:c.G324A:p.R108R,
chr3	84519719	84519719	T	C	hom	intronic	Arfip1	No_aa_change	No_func_change
chr3	84519744	84519744	G	T	hom	intronic	Arfip1	No_aa_change	No_func_change
chr3	84519776	84519776	G	A	hom	intronic	Arfip1	No_aa_change	No_func_change
chr3	84519786	84519786	G	A	hom	intronic	Arfip1	No_aa_change	No_func_change
chr3	84519792	84519792	T	G	hom	intronic	Arfip1	No_aa_change	No_func_change
chr3	84527826	84527826	T	C	hom	intronic	Arfip1	No_aa_change	No_func_change
chr3	84547898	84547898	G	A	hom	intronic	Arfip1	No_aa_change	No_func_change
chr3	84547919	84547919	G	A	hom	intronic	Arfip1	No_aa_change	No_func_change
chr3	84553015	84553015	A	G	hom	intronic	Arfip1	No_aa_change	No_func_change
chr3	84553336	84553336	C	T	hom	intronic	Arfip1	No_aa_change	No_func_change
chr3	84594044	84594044	A	G	hom	exonic	Tigd4	synonymous_SNV	Tigd4:NM_207278:exon1:c.A267G:p.E89E,
chr3	84595578	84595578	T	C	hom	UTR3	Tigd4(NM_207278:c.*259T>C)	No_aa_change	No_func_change
chr3	84595962	84595962	T	A	hom	UTR3	Tigd4(NM_207278:c.*643T>A)	No_aa_change	No_func_change
chr3	84596091	84596091	G	T	hom	UTR3	Tigd4(NM_207278:c.*772G>T)	No_aa_change	No_func_change
chr3	84903453	84903453	G	A	hom	intronic	Fbxw7	No_aa_change	No_func_change
chr3	84903756	84903756	A	G	hom	exonic	Fbxw7	nonsynonymous_SNV	Fbxw7:NM_001177774:exon3:c.A187G:p.N63D,Fbxw7:NM_001177773:exon4:c.A187G:p.N63D,
chr3	84903911	84903911	A	G	hom	exonic	Fbxw7	synonymous_SNV	Fbxw7:NM_001177774:exon3:c.A342G:p.E114E,Fbxw7:NM_001177773:exon4:c.A342G:p.E114E,
chr3	84954904	84954904	A	G	hom	exonic	Fbxw7	synonymous_SNV	Fbxw7:NM_001177774:exon4:c.A540G:p.E180E,Fbxw7:NM_080428:exon2:c.A297G:p.E99E,Fbxw7:NM_001177773:exon5:c.A540G:p.E180E,
chr3	84970773	84970773	T	G	hom	intronic	Fbxw7	No_aa_change	No_func_change
chr3	84977178	84977178	C	A	hom	intronic	Fbxw7	No_aa_change	No_func_change
chr3	85653863	85653863	G	T	hom	UTR3	Pet112(NM_144896:c.*11G>T)	No_aa_change	No_func_change
chr3	85653921	85653921	A	C	hom	UTR3	Pet112(NM_144896:c.*69A>C)	No_aa_change	No_func_change
chr3	85661347	85661347	A	G	hom	intronic	Fam160a1	No_aa_change	No_func_change
chr3	85672072	85672072	A	G	hom	intronic	Fam160a1	No_aa_change	No_func_change
chr3	85915732	85915732	A	G	hom	intergenic	Glt28d2(dist=28214),Prss48(dist=78078)	No_aa_change	No_func_change
chr3	85994027	85994027	C	T	hom	exonic	Prss48	nonsynonymous_SNV	Prss48:NM_001001650:exon6:c.G732A:p.M244I,
chr3	86000505	86000505	C	T	hom	exonic	Prss48	nonsynonymous_SNV	Prss48:NM_001001650:exon3:c.G128A:p.G43D,
chr3	86002331	86002331	C	T	hom	intronic	Prss48	No_aa_change	No_func_change
chr3	86002541	86002541	T	G	hom	upstream	Prss48	No_aa_change	No_func_change
chr3	86120840	86120840	T	C	hom	intronic	Sh3d19	No_aa_change	No_func_change
chr3	86137944	86137944	A	C	hom	UTR3	Rps3a1(NM_016959:c.*45T>G)	No_aa_change	No_func_change
chr3	86138052	86138052	G	A	hom	exonic	Rps3a1	synonymous_SNV	Rps3a1:NM_016959:exon6:c.C732T:p.D244D,
chr3	86138202	86138202	C	A	hom	intronic	Rps3a1	No_aa_change	No_func_change
chr3	86139069	86139069	A	G	hom	exonic	Rps3a1	synonymous_SNV	Rps3a1:NM_016959:exon4:c.T534C:p.T178T,
chr3	86139413	86139413	A	G	hom	intronic	Rps3a1	No_aa_change	No_func_change
chr3	86141160	86141160	A	C	hom	intronic	Rps3a1	No_aa_change	No_func_change
chr3	86141269	86141269	G	A	hom	exonic	Rps3a1	synonymous_SNV	Rps3a1:NM_016959:exon3:c.C324T:p.D108D,
chr3	86141523	86141523	T	C	hom	intronic	Rps3a1	No_aa_change	No_func_change
chr3	86141546	86141546	A	G	hom	intronic	Rps3a1	No_aa_change	No_func_change
chr3	86225363	86225363	A	G	hom	exonic	Lrba	synonymous_SNV	Lrba:NM_030695:exon2:c.A75G:p.E25E,Lrba:NM_001077687:exon2:c.A75G:p.E25E,Lrba:NM_001077688:exon2:c.A75G:p.E25E,
chr3	86263263	86263263	C	T	hom	intronic	Lrba	No_aa_change	No_func_change
chr3	86263266	86263266	C	T	hom	intronic	Lrba	No_aa_change	No_func_change
chr3	86291533	86291533	A	G	hom	intronic	Lrba	No_aa_change	No_func_change
chr3	86295255	86295255	A	G	hom	intronic	Lrba	No_aa_change	No_func_change
chr3	86295443	86295443	G	C	hom	intronic	Lrba	No_aa_change	No_func_change
chr3	86304117	86304117	T	G	hom	intronic	Lrba	No_aa_change	No_func_change
chr3	86304126	86304126	G	A	hom	intronic	Lrba	No_aa_change	No_func_change
chr3	86304225	86304225	T	G	hom	intronic	Lrba	No_aa_change	No_func_change
chr3	86304333	86304333	C	T	hom	exonic	Lrba	nonsynonymous_SNV	Lrba:NM_030695:exon10:c.C1259T:p.T420M,Lrba:NM_001077687:exon10:c.C1259T:p.T420M,Lrba:NM_001077688:exon10:c.C1259T:p.T420M,
chr3	86304466	86304466	G	A	hom	intronic	Lrba	No_aa_change	No_func_change
chr3	86304526	86304526	T	C	hom	intronic	Lrba	No_aa_change	No_func_change
chr3	86304564	86304564	C	T	hom	intronic	Lrba	No_aa_change	No_func_change
chr3	86304813	86304813	C	T	hom	intronic	Lrba	No_aa_change	No_func_change
chr3	86304815	86304815	A	C	hom	intronic	Lrba	No_aa_change	No_func_change
chr3	86304817	86304817	T	C	hom	intronic	Lrba	No_aa_change	No_func_change
chr3	86309753	86309753	G	A	hom	intronic	Lrba	No_aa_change	No_func_change
chr3	86309786	86309786	T	C	hom	intronic	Lrba	No_aa_change	No_func_change
chr3	86310491	86310491	T	C	hom	exonic	Lrba	synonymous_SNV	Lrba:NM_030695:exon13:c.T1707C:p.C569C,Lrba:NM_001077687:exon13:c.T1707C:p.C569C,Lrba:NM_001077688:exon13:c.T1707C:p.C569C,
chr3	86310563	86310563	A	T	hom	intronic	Lrba	No_aa_change	No_func_change
chr3	86310564	86310564	C	T	hom	intronic	Lrba	No_aa_change	No_func_change
chr3	86310623	86310623	C	T	hom	intronic	Lrba	No_aa_change	No_func_change
chr3	86315198	86315198	T	G	hom	intronic	Lrba	No_aa_change	No_func_change
chr3	86315224	86315224	T	G	hom	intronic	Lrba	No_aa_change	No_func_change
chr3	86318038	86318038	T	C	hom	intronic	Lrba	No_aa_change	No_func_change
chr3	86319683	86319683	A	T	hom	intronic	Lrba	No_aa_change	No_func_change
chr3	86319733	86319733	G	T	hom	intronic	Lrba	No_aa_change	No_func_change
chr3	86320448	86320448	G	A	hom	intronic	Lrba	No_aa_change	No_func_change
chr3	86320702	86320702	T	C	hom	intronic	Lrba	No_aa_change	No_func_change
chr3	86323786	86323786	G	A	hom	exonic	Lrba	synonymous_SNV	Lrba:NM_030695:exon18:c.G2223A:p.K741K,Lrba:NM_001077687:exon18:c.G2223A:p.K741K,Lrba:NM_001077688:exon18:c.G2223A:p.K741K,
chr3	86323848	86323848	T	C	hom	intronic	Lrba	No_aa_change	No_func_change
chr3	86324889	86324889	A	C	hom	intronic	Lrba	No_aa_change	No_func_change
chr3	86324891	86324891	T	C	hom	intronic	Lrba	No_aa_change	No_func_change
chr3	86324922	86324922	A	G	hom	intronic	Lrba	No_aa_change	No_func_change
chr3	86325177	86325177	T	C	hom	intronic	Lrba	No_aa_change	No_func_change
chr3	86325415	86325415	T	C	hom	intronic	Lrba	No_aa_change	No_func_change
chr3	86325444	86325444	T	C	hom	intronic	Lrba	No_aa_change	No_func_change
chr3	86325527	86325527	G	A	hom	intronic	Lrba	No_aa_change	No_func_change
chr3	86325593	86325593	C	T	hom	intronic	Lrba	No_aa_change	No_func_change
chr3	86325656	86325656	T	C	hom	intronic	Lrba	No_aa_change	No_func_change
chr3	86325826	86325826	A	G	hom	intronic	Lrba	No_aa_change	No_func_change
chr3	86325910	86325910	T	C	hom	intronic	Lrba	No_aa_change	No_func_change
chr3	86327936	86327936	C	T	hom	intronic	Lrba	No_aa_change	No_func_change
chr3	86328065	86328065	A	C	hom	intronic	Lrba	No_aa_change	No_func_change
chr3	86348196	86348196	A	G	hom	exonic	Lrba	synonymous_SNV	Lrba:NM_030695:exon23:c.A2844G:p.G948G,Lrba:NM_001077687:exon23:c.A2844G:p.G948G,Lrba:NM_001077688:exon23:c.A2844G:p.G948G,
chr3	86351071	86351071	T	A	hom	intronic	Lrba	No_aa_change	No_func_change
chr3	86351813	86351813	C	A	hom	intronic	Lrba	No_aa_change	No_func_change
chr3	86359873	86359873	C	A	hom	exonic	Lrba	synonymous_SNV	Lrba:NM_030695:exon30:c.C4869A:p.V1623V,Lrba:NM_001077687:exon30:c.C4869A:p.V1623V,Lrba:NM_001077688:exon30:c.C4869A:p.V1623V,
chr3	86805884	86805884	C	T	hom	intronic	Dclk2	No_aa_change	No_func_change
chr3	86831594	86831594	C	G	hom	intronic	Dclk2	No_aa_change	No_func_change
chr3	86831693	86831693	A	G	hom	intronic	Dclk2	No_aa_change	No_func_change
chr3	86831697	86831697	T	C	hom	intronic	Dclk2	No_aa_change	No_func_change
chr3	86836221	86836221	G	T	hom	intronic	Dclk2	No_aa_change	No_func_change
chr3	86919677	86919677	T	G	hom	intronic	Dclk2	No_aa_change	No_func_change
chr3	86920030	86920030	G	A	hom	exonic	Dclk2	synonymous_SNV	Dclk2:NM_001195496:exon1:c.C141T:p.S47S,Dclk2:NM_001195497:exon1:c.C141T:p.S47S,Dclk2:NM_001195499:exon1:c.C141T:p.S47S,Dclk2:NM_027539:exon1:c.C141T:p.S47S,Dclk2:NM_001195500:exon1:c.C141T:p.S47S,Dclk2:NM_001195498:exon1:c.C141T:p.S47S,
chr3	86988168	86988168	T	C	hom	intronic	Cd1d2	No_aa_change	No_func_change
chr3	86999457	86999457	G	A	hom	upstream	Cd1d1	No_aa_change	No_func_change
chr3	87023853	87023853	G	A	hom	intergenic	Cd1d1(dist=24513),Kirrel(dist=54739)	No_aa_change	No_func_change
chr3	87088349	87088349	A	G	hom	intronic	Kirrel	No_aa_change	No_func_change
chr3	87207546	87207546	T	C	hom	intergenic	Kirrel(dist=32799),Fcrls(dist=43419)	No_aa_change	No_func_change
chr3	87207684	87207684	A	G	hom	intergenic	Kirrel(dist=32937),Fcrls(dist=43281)	No_aa_change	No_func_change
chr3	87207686	87207686	A	G	hom	intergenic	Kirrel(dist=32939),Fcrls(dist=43279)	No_aa_change	No_func_change
chr3	87208000	87208000	T	C	hom	intergenic	Kirrel(dist=33253),Fcrls(dist=42965)	No_aa_change	No_func_change
chr3	87208187	87208187	T	C	hom	intergenic	Kirrel(dist=33440),Fcrls(dist=42778)	No_aa_change	No_func_change
chr3	87247678	87247678	C	A	hom	intergenic	Kirrel(dist=72931),Fcrls(dist=3287)	No_aa_change	No_func_change
chr3	87247704	87247704	T	C	hom	intergenic	Kirrel(dist=72957),Fcrls(dist=3261)	No_aa_change	No_func_change
chr3	87247717	87247717	T	C	hom	intergenic	Kirrel(dist=72970),Fcrls(dist=3248)	No_aa_change	No_func_change
chr3	87247735	87247735	T	C	hom	intergenic	Kirrel(dist=72988),Fcrls(dist=3230)	No_aa_change	No_func_change
chr3	87251190	87251190	G	A	hom	UTR3	Fcrls(NM_030707:c.*187C>T)	No_aa_change	No_func_change
chr3	87251218	87251218	T	G	hom	UTR3	Fcrls(NM_030707:c.*159A>C)	No_aa_change	No_func_change
chr3	87251254	87251254	T	C	hom	UTR3	Fcrls(NM_030707:c.*123A>G)	No_aa_change	No_func_change
chr3	87251268	87251268	T	G	hom	UTR3	Fcrls(NM_030707:c.*109A>C)	No_aa_change	No_func_change
chr3	87252259	87252259	T	C	hom	intronic	Fcrls	No_aa_change	No_func_change
chr3	87252692	87252692	T	C	hom	exonic	Fcrls	synonymous_SNV	Fcrls:NM_030707:exon7:c.A1254G:p.E418E,
chr3	87252695	87252695	A	C	hom	exonic	Fcrls	synonymous_SNV	Fcrls:NM_030707:exon7:c.T1251G:p.V417V,
chr3	87256439	87256439	T	A	hom	intronic	Fcrls	No_aa_change	No_func_change
chr3	87256464	87256464	A	G	hom	intronic	Fcrls	No_aa_change	No_func_change
chr3	87257047	87257047	G	T	hom	intronic	Fcrls	No_aa_change	No_func_change
chr3	87257052	87257052	G	C	hom	intronic	Fcrls	No_aa_change	No_func_change
chr3	87257094	87257094	G	A	hom	intronic	Fcrls	No_aa_change	No_func_change
chr3	87257112	87257112	C	T	hom	intronic	Fcrls	No_aa_change	No_func_change
chr3	87257113	87257113	G	A	hom	intronic	Fcrls	No_aa_change	No_func_change
chr3	87257122	87257122	C	T	hom	intronic	Fcrls	No_aa_change	No_func_change
chr3	87257145	87257145	A	G	hom	intronic	Fcrls	No_aa_change	No_func_change
chr3	87257333	87257333	A	G	hom	exonic	Fcrls	synonymous_SNV	Fcrls:NM_030707:exon5:c.T885C:p.S295S,
chr3	87257389	87257389	T	C	hom	exonic	Fcrls	nonsynonymous_SNV	Fcrls:NM_030707:exon5:c.A829G:p.S277G,
chr3	87257483	87257483	T	C	hom	exonic	Fcrls	synonymous_SNV	Fcrls:NM_030707:exon5:c.A735G:p.T245T,
chr3	87257495	87257495	A	G	hom	exonic	Fcrls	synonymous_SNV	Fcrls:NM_030707:exon5:c.T723C:p.T241T,
chr3	87257519	87257519	A	C	hom	exonic	Fcrls	synonymous_SNV	Fcrls:NM_030707:exon5:c.T699G:p.L233L,
chr3	87257573	87257573	T	C	hom	exonic	Fcrls	synonymous_SNV	Fcrls:NM_030707:exon5:c.A645G:p.R215R,
chr3	87257588	87257588	C	T	hom	exonic	Fcrls	synonymous_SNV	Fcrls:NM_030707:exon5:c.G630A:p.E210E,
chr3	87257744	87257744	C	A	hom	intronic	Fcrls	No_aa_change	No_func_change
chr3	87257829	87257829	G	A	hom	intronic	Fcrls	No_aa_change	No_func_change
chr3	87257837	87257837	G	T	hom	intronic	Fcrls	No_aa_change	No_func_change
chr3	87258615	87258615	C	G	hom	intronic	Fcrls	No_aa_change	No_func_change
chr3	87258641	87258641	A	G	hom	intronic	Fcrls	No_aa_change	No_func_change
chr3	87258742	87258742	T	A	hom	intronic	Fcrls	No_aa_change	No_func_change
chr3	87258787	87258787	A	G	hom	intronic	Fcrls	No_aa_change	No_func_change
chr3	87258810	87258810	T	C	hom	intronic	Fcrls	No_aa_change	No_func_change
chr3	87259167	87259167	A	T	hom	intronic	Fcrls	No_aa_change	No_func_change
chr3	87259463	87259463	G	A	hom	exonic	Fcrls	synonymous_SNV	Fcrls:NM_030707:exon3:c.C222T:p.R74R,
chr3	87259565	87259565	C	T	hom	exonic	Fcrls	synonymous_SNV	Fcrls:NM_030707:exon3:c.G120A:p.G40G,
chr3	87259715	87259715	T	C	hom	intronic	Fcrls	No_aa_change	No_func_change
chr3	87259722	87259722	T	G	hom	intronic	Fcrls	No_aa_change	No_func_change
chr3	87259777	87259777	T	C	hom	intronic	Fcrls	No_aa_change	No_func_change
chr3	87261946	87261946	A	G	hom	intronic	Fcrls	No_aa_change	No_func_change
chr3	87261977	87261977	A	T	hom	intronic	Fcrls	No_aa_change	No_func_change
chr3	87262002	87262002	G	T	hom	intronic	Fcrls	No_aa_change	No_func_change
chr3	87262006	87262006	T	C	hom	intronic	Fcrls	No_aa_change	No_func_change
chr3	87262036	87262036	T	C	hom	intronic	Fcrls	No_aa_change	No_func_change
chr3	87262070	87262070	T	C	hom	intronic	Fcrls	No_aa_change	No_func_change
chr3	87262101	87262101	G	C	hom	intronic	Fcrls	No_aa_change	No_func_change
chr3	87262309	87262309	G	A	hom	intronic	Fcrls	No_aa_change	No_func_change
chr3	87262378	87262378	G	C	hom	intronic	Fcrls	No_aa_change	No_func_change
chr3	87263482	87263482	C	A	hom	UTR5	Fcrls(NM_030707:c.-7G>T)	No_aa_change	No_func_change
chr3	87263542	87263542	A	G	hom	upstream	Fcrls	No_aa_change	No_func_change
chr3	87263658	87263658	C	T	hom	upstream	Fcrls	No_aa_change	No_func_change
chr3	87357985	87357985	C	T	hom	UTR5	Cd5l(NM_009690:c.-17C>T)	No_aa_change	No_func_change
chr3	87358097	87358097	T	C	hom	intronic	Cd5l	No_aa_change	No_func_change
chr3	87360754	87360754	C	A	hom	intronic	Cd5l	No_aa_change	No_func_change
chr3	87360759	87360759	A	G	hom	intronic	Cd5l	No_aa_change	No_func_change
chr3	87360773	87360773	G	A	hom	intronic	Cd5l	No_aa_change	No_func_change
chr3	87360939	87360939	G	A	hom	intronic	Cd5l	No_aa_change	No_func_change
chr3	87360940	87360940	C	T	hom	intronic	Cd5l	No_aa_change	No_func_change
chr3	87361002	87361002	G	A	hom	intronic	Cd5l	No_aa_change	No_func_change
chr3	87361183	87361183	A	G	hom	intronic	Cd5l	No_aa_change	No_func_change
chr3	87367497	87367497	A	G	hom	intronic	Cd5l	No_aa_change	No_func_change
chr3	87367745	87367745	A	G	hom	exonic	Cd5l	nonsynonymous_SNV	Cd5l:NM_009690:exon4:c.A590G:p.N197S,
chr3	87367980	87367980	G	C	hom	intronic	Cd5l	No_aa_change	No_func_change
chr3	87368510	87368510	A	G	hom	exonic	Cd5l	synonymous_SNV	Cd5l:NM_009690:exon5:c.A786G:p.L262L,
chr3	87368531	87368531	T	C	hom	exonic	Cd5l	synonymous_SNV	Cd5l:NM_009690:exon5:c.T807C:p.S269S,
chr3	87368854	87368854	C	T	hom	intronic	Cd5l	No_aa_change	No_func_change
chr3	87368877	87368877	C	A	hom	intronic	Cd5l	No_aa_change	No_func_change
chr3	87368951	87368951	A	G	hom	intronic	Cd5l	No_aa_change	No_func_change
chr3	87370082	87370082	T	C	hom	intronic	Cd5l	No_aa_change	No_func_change
chr3	87370096	87370096	C	A	hom	intronic	Cd5l	No_aa_change	No_func_change
chr3	87370438	87370438	C	A	hom	UTR3	Cd5l(NM_009690:c.*221C>A)	No_aa_change	No_func_change
chr3	87370518	87370518	C	G	hom	UTR3	Cd5l(NM_009690:c.*301C>G)	No_aa_change	No_func_change
chr3	87381205	87381205	G	A	hom	intronic	Fcrl1	No_aa_change	No_func_change
chr3	87381649	87381649	A	G	hom	intronic	Fcrl1	No_aa_change	No_func_change
chr3	87384370	87384370	A	G	hom	intronic	Fcrl1	No_aa_change	No_func_change
chr3	87384403	87384403	A	G	hom	intronic	Fcrl1	No_aa_change	No_func_change
chr3	87384435	87384435	C	T	hom	intronic	Fcrl1	No_aa_change	No_func_change
chr3	87384529	87384529	A	G	hom	intronic	Fcrl1	No_aa_change	No_func_change
chr3	87384839	87384839	C	G	hom	exonic	Fcrl1	nonsynonymous_SNV	Fcrl1:NM_178165:exon3:c.C304G:p.P102A,Fcrl1:NM_001136236:exon3:c.C304G:p.P102A,Fcrl1:NM_153090:exon4:c.C364G:p.P122A,
chr3	87385323	87385323	C	T	hom	intronic	Fcrl1	No_aa_change	No_func_change
chr3	87385394	87385394	C	T	hom	intronic	Fcrl1	No_aa_change	No_func_change
chr3	87385409	87385409	T	A	hom	intronic	Fcrl1	No_aa_change	No_func_change
chr3	87385561	87385561	T	C	hom	intronic	Fcrl1	No_aa_change	No_func_change
chr3	87385615	87385615	A	G	hom	intronic	Fcrl1	No_aa_change	No_func_change
chr3	87385732	87385732	T	C	hom	exonic	Fcrl1	nonsynonymous_SNV	Fcrl1:NM_178165:exon5:c.T695C:p.L232P,Fcrl1:NM_153090:exon6:c.T755C:p.L252P,
chr3	87385803	87385803	T	A	hom	intronic	Fcrl1	No_aa_change	No_func_change
chr3	87385825	87385825	T	C	hom	intronic	Fcrl1	No_aa_change	No_func_change
chr3	87385849	87385849	T	C	hom	intronic	Fcrl1	No_aa_change	No_func_change
chr3	87385860	87385860	T	C	hom	intronic	Fcrl1	No_aa_change	No_func_change
chr3	87386616	87386616	G	A	hom	intronic	Fcrl1	No_aa_change	No_func_change
chr3	87386643	87386643	A	C	hom	intronic	Fcrl1	No_aa_change	No_func_change
chr3	87386650	87386650	T	C	hom	intronic	Fcrl1	No_aa_change	No_func_change
chr3	87386711	87386711	C	T	hom	intronic	Fcrl1	No_aa_change	No_func_change
chr3	87386753	87386753	A	G	hom	exonic	Fcrl1	synonymous_SNV	Fcrl1:NM_178165:exon6:c.A750G:p.Q250Q,Fcrl1:NM_001136236:exon5:c.A621G:p.Q207Q,Fcrl1:NM_153090:exon7:c.A810G:p.Q270Q,
chr3	87386829	87386829	T	G	hom	intronic	Fcrl1	No_aa_change	No_func_change
chr3	87389141	87389141	G	A	hom	intronic	Fcrl1	No_aa_change	No_func_change
chr3	87389172	87389172	G	A	hom	intronic	Fcrl1	No_aa_change	No_func_change
chr3	87389222	87389222	A	G	hom	intronic	Fcrl1	No_aa_change	No_func_change
chr3	87389373	87389373	C	G	hom	exonic	Fcrl1	synonymous_SNV	Fcrl1:NM_178165:exon7:c.C801G:p.T267T,Fcrl1:NM_001136236:exon6:c.C672G:p.T224T,Fcrl1:NM_153090:exon8:c.C861G:p.T287T,
chr3	87389383	87389383	C	T	hom	exonic	Fcrl1	nonsynonymous_SNV	Fcrl1:NM_178165:exon7:c.C811T:p.P271S,Fcrl1:NM_001136236:exon6:c.C682T:p.P228S,Fcrl1:NM_153090:exon8:c.C871T:p.P291S,
chr3	87389464	87389464	A	G	hom	intronic	Fcrl1	No_aa_change	No_func_change
chr3	87389473	87389473	C	T	hom	intronic	Fcrl1	No_aa_change	No_func_change
chr3	87389684	87389684	G	A	hom	intronic	Fcrl1	No_aa_change	No_func_change
chr3	87389849	87389849	T	G	hom	intronic	Fcrl1	No_aa_change	No_func_change
chr3	87390063	87390063	A	T	hom	intronic	Fcrl1	No_aa_change	No_func_change
chr3	87390080	87390080	A	G	hom	intronic	Fcrl1	No_aa_change	No_func_change
chr3	87390306	87390306	G	T	hom	intronic	Fcrl1	No_aa_change	No_func_change
chr3	87390394	87390394	T	G	hom	intronic	Fcrl1	No_aa_change	No_func_change
chr3	87390447	87390447	G	A	hom	intronic	Fcrl1	No_aa_change	No_func_change
chr3	87391035	87391035	T	C	hom	intronic	Fcrl1	No_aa_change	No_func_change
chr3	87391049	87391049	T	C	hom	intronic	Fcrl1	No_aa_change	No_func_change
chr3	87391070	87391070	G	A	hom	intronic	Fcrl1	No_aa_change	No_func_change
chr3	87391084	87391084	T	C	hom	intronic	Fcrl1	No_aa_change	No_func_change
chr3	87391133	87391133	A	G	hom	intronic	Fcrl1	No_aa_change	No_func_change
chr3	87391417	87391417	G	A	hom	UTR3	Fcrl1(NM_178165:c.*126G>A,NM_001136236:c.*126G>A,NM_153090:c.*126G>A)	No_aa_change	No_func_change
chr3	87435723	87435723	C	T	hom	upstream	Fcrl5	No_aa_change	No_func_change
chr3	87435748	87435748	C	T	hom	upstream	Fcrl5	No_aa_change	No_func_change
chr3	87440335	87440335	C	G	hom	intronic	Fcrl5	No_aa_change	No_func_change
chr3	87443487	87443487	G	A	hom	intronic	Fcrl5	No_aa_change	No_func_change
[truncated: 17,044 more rows]
