# Supplementary material for: Whole Genome Sequence of Multiple Myeloma-Prone C57BL/KaLwRij Mouse Strain Suggests the Origin of Disease Involves Multiple Cell Types
Source: PLoS One. 2015 May 28;10(5):e0127828. doi: 10.1371/journal.pone.0127828 (PMC4447437; doi:10.1371/journal.pone.0127828)
Supplement: S6 Table — (XLSX) [file pone.0127828.s014.xlsx]

## Sheet: Sheet3
S6 Table. KaLwRij germline Indels
chr	start	end	ref	var	genotypes	region	gene	mt_type	amino_change
chr1	7150569	7150569	-	TTCC	hom	intronic	Pcmtd1	No_aa_change	No_func_change
chr1	16437642	16437642	-	GAGGAG	hom	intronic	Stau2	No_aa_change	No_func_change
chr1	22346625	22346625	T	-	hom	intronic	Rims1	No_aa_change	No_func_change
chr1	37835743	37835744	GT	-	hom	intronic	Tsga10	No_aa_change	No_func_change
chr1	51769128	51769129	TG	-	hom	intronic	Myo1b	No_aa_change	No_func_change
chr1	58466161	58466161	-	T	hom	intronic	Orc2	No_aa_change	No_func_change
chr1	58976803	58976803	-	C	hom	intronic	Stradb	No_aa_change	No_func_change
chr1	58994149	58994149	-	T	hom	intronic	Stradb	No_aa_change	No_func_change
chr1	60994760	60994760	T	-	hom	intronic	Icos	No_aa_change	No_func_change
chr1	65026747	65026747	A	-	hom	intronic	Akr1cl	No_aa_change	No_func_change
chr1	72088526	72088529	ATTT	-	hom	intergenic	4933417E11Rik(dist=83331),Mreg(dist=70704)	No_aa_change	No_func_change
chr1	74885238	74885238	-	G	hom	UTR5	Fev(NM_153111:c.-29_-28insC)	No_aa_change	No_func_change
chr1	75175230	75175230	C	-	hom	intronic	Abcb6	No_aa_change	No_func_change
chr1	75177539	75177539	C	-	hom	intronic	Abcb6	No_aa_change	No_func_change
chr1	78015500	78015503	CTTT	-	het	intergenic	Epha4(dist=500412),Pax3(dist=85764)	No_aa_change	No_func_change
chr1	82652299	82652299	G	-	hom	intronic	Col4a3	No_aa_change	No_func_change
chr1	87584361	87584361	C	-	hom	intronic	Neu2	No_aa_change	No_func_change
chr1	87844020	87844020	-	TAAA	hom	intronic	Sag	No_aa_change	No_func_change
chr1	98717742	98717742	-	T	hom	intergenic	Slco6d1(dist=208362),Cntnap5b(dist=1055023)	No_aa_change	No_func_change
chr1	103242170	103242170	A	-	hom	intergenic	NONE(dist=NONE),Cdh20(dist=1526649)	No_aa_change	No_func_change
chr1	110949080	110949080	T	-	hom	intronic	Cdh19	No_aa_change	No_func_change
chr1	120341002	120341002	G	-	hom	UTR5	C1ql2(NM_207233:c.-116del-)	No_aa_change	No_func_change
chr1	126695547	126695547	-	G	hom	intronic	Nckap5	No_aa_change	No_func_change
chr1	142125294	142125294	-	T	hom	intergenic	4930590L20Rik(dist=1468892),Cdc73(dist=1482205)	No_aa_change	No_func_change
chr1	144249105	144249105	G	-	hom	upstream	Rgs1	No_aa_change	No_func_change
chr1	150679723	150679723	-	TTTCC	hom	intronic	Hmcn1	No_aa_change	No_func_change
chr1	150690458	150690465	ATCTATCT	-	hom	intronic	Hmcn1	No_aa_change	No_func_change
chr1	156442595	156442595	-	T	hom	intronic	Soat1	No_aa_change	No_func_change
chr1	156612782	156612805	TTCCTTCCTTCCTTCCTTCCTTCC	-	hom	intronic	Abl2	No_aa_change	No_func_change
chr1	164404736	164404736	A	-	hom	intronic	Nme7	No_aa_change	No_func_change
chr1	169930240	169930240	-	G	hom	intronic	1700084C01Rik	No_aa_change	No_func_change
chr1	170005406	170005406	C	-	hom	intronic	Ddr2	No_aa_change	No_func_change
chr1	170005412	170005412	-	G	hom	intronic	Ddr2	No_aa_change	No_func_change
chr1	171279111	171279111	-	G	hom	intronic	Ppox	No_aa_change	No_func_change
chr1	171389612	171389612	C	-	hom	intronic	Arhgap30	No_aa_change	No_func_change
chr1	173349126	173349126	G	-	hom	intronic	Cadm3	No_aa_change	No_func_change
chr1	173977452	173977456	AAGAA	-	hom	intronic	Ifi202b	No_aa_change	No_func_change
chr1	178455943	178455946	AACC	-	hom	intronic	Efcab2	No_aa_change	No_func_change
chr1	183299443	183299443	A	-	hom	intronic	Aida	No_aa_change	No_func_change
chr1	183703344	183703344	-	AACC	hom	intergenic	Hhipl2(dist=266291),1700056E22Rik(dist=329688)	No_aa_change	No_func_change
chr1	184795309	184795309	-	AC	hom	intronic	41699	No_aa_change	No_func_change
chr1	184802194	184802195	AC	-	hom	intronic	41699	No_aa_change	No_func_change
chr1	184803158	184803158	-	CGTT	hom	intronic	41699	No_aa_change	No_func_change
chr1	184905189	184905189	-	T	hom	intronic	Mark1	No_aa_change	No_func_change
chr1	184915914	184915914	-	T	hom	intronic	Mark1	No_aa_change	No_func_change
chr1	185196087	185196092	AATAAT	-	hom	intergenic	Mark1(dist=196538),Rab3gap2(dist=8076)	No_aa_change	No_func_change
chr1	185196323	185196323	-	GCATCCTATCCAACAACTGA	hom	intergenic	Mark1(dist=196774),Rab3gap2(dist=7845)	No_aa_change	No_func_change
chr1	185196344	185196344	-	CATCCTACCCAACAACTGGA	hom	intergenic	Mark1(dist=196795),Rab3gap2(dist=7824)	No_aa_change	No_func_change
chr1	185196868	185196868	-	A	hom	intergenic	Mark1(dist=197319),Rab3gap2(dist=7300)	No_aa_change	No_func_change
chr1	185246872	185246872	-	T	hom	intronic	Rab3gap2	No_aa_change	No_func_change
chr1	185247660	185247673	CTGAGGCCAAAGTA	-	hom	intronic	Rab3gap2	No_aa_change	No_func_change
chr1	185249852	185249852	T	-	hom	intronic	Rab3gap2	No_aa_change	No_func_change
chr1	185251641	185251641	-	C	hom	intronic	Rab3gap2	No_aa_change	No_func_change
chr1	185251837	185251837	-	TG	hom	intronic	Rab3gap2	No_aa_change	No_func_change
chr1	185252203	185252203	-	TGTGGGGCAGGGGCTG	hom	intronic	Rab3gap2	No_aa_change	No_func_change
chr1	185258467	185258467	-	T	hom	intronic	Rab3gap2	No_aa_change	No_func_change
chr1	185259243	185259251	GTCAGTTCC	-	hom	intronic	Rab3gap2	No_aa_change	No_func_change
chr1	185259284	185259285	GA	-	hom	intronic	Rab3gap2	No_aa_change	No_func_change
chr1	185287256	185287294	TGGACACTCCTCCCAAGGCGCGCACTTCTGCCTCCCACG	-	hom	intronic	Iars2	No_aa_change	No_func_change
chr1	185341122	185341122	C	-	hom	intronic	Bpnt1	No_aa_change	No_func_change
chr1	185345302	185345302	G	-	hom	intronic	Bpnt1	No_aa_change	No_func_change
chr1	185348975	185348977	ACT	-	hom	intronic	Bpnt1	No_aa_change	No_func_change
chr1	185348982	185348984	TTC	-	hom	intronic	Bpnt1	No_aa_change	No_func_change
chr1	185352065	185352065	A	-	hom	intronic	Bpnt1	No_aa_change	No_func_change
chr1	185352385	185352385	-	AGA	hom	intronic	Bpnt1	No_aa_change	No_func_change
chr1	185362927	185362929	GTC	-	hom	upstream	Eprs	No_aa_change	No_func_change
chr1	185367773	185367773	-	TATGTATGTATGTA	hom	intronic	Eprs	No_aa_change	No_func_change
chr1	185369469	185369469	-	A	hom	intronic	Eprs	No_aa_change	No_func_change
chr1	185369691	185369693	TTT	-	hom	intronic	Eprs	No_aa_change	No_func_change
chr1	185369694	185369694	-	TA	hom	intronic	Eprs	No_aa_change	No_func_change
chr1	185369704	185369704	-	TGTTT	hom	intronic	Eprs	No_aa_change	No_func_change
chr1	185370673	185370673	-	AATG	hom	intronic	Eprs	No_aa_change	No_func_change
chr1	185371225	185371225	-	GGTCATATACTACTGTGCTGGATGTGCCTTTATGTATGTGTGCATAGGCAG	hom	intronic	Eprs	No_aa_change	No_func_change
chr1	185386876	185386880	TTTGT	-	hom	intronic	Eprs	No_aa_change	No_func_change
chr1	185395924	185395927	TTTG	-	hom	intronic	Eprs	No_aa_change	No_func_change
chr1	185399451	185399480	TGTTTTGCTGTTTTTTGTTTTGCTGTTTTT	-	hom	intronic	Eprs	No_aa_change	No_func_change
chr1	185411644	185411644	-	T	hom	intronic	Eprs	No_aa_change	No_func_change
chr1	185420006	185420006	-	CATTCCGTGTACCATGTGCCATTCCATGTGC	hom	intronic	Eprs	No_aa_change	No_func_change
chr1	185877911	185877911	-	T	hom	ncRNA_intronic	Mir297c	No_aa_change	No_func_change
chr1	185878746	185878746	-	TATAT	hom	ncRNA_intronic	Mir297c	No_aa_change	No_func_change
chr1	186089602	186089602	-	CA	hom	intronic	Lyplal1	No_aa_change	No_func_change
chr1	186100459	186100462	ATTC	-	hom	intronic	Lyplal1	No_aa_change	No_func_change
chr1	187048393	187048393	C	-	hom	downstream	Spata17	No_aa_change	No_func_change
chr1	187048622	187048625	CACA	-	hom	intronic	Spata17	No_aa_change	No_func_change
chr1	187183077	187183077	-	CTAACTTT	hom	intronic	Spata17	No_aa_change	No_func_change
chr1	187215035	187215040	TATATA	-	hom	intronic	Spata17	No_aa_change	No_func_change
chr1	188358750	188358750	-	T	hom	intronic	Ush2a	No_aa_change	No_func_change
chr1	188437044	188437044	-	G	hom	intronic	Ush2a	No_aa_change	No_func_change
chr1	188451991	188451991	-	C	hom	intronic	Ush2a	No_aa_change	No_func_change
chr1	188617563	188617563	-	AAGCAAGC	hom	intronic	Ush2a	No_aa_change	No_func_change
chr1	188628350	188628373	AAATATATATATATATATACATAT	-	hom	intronic	Ush2a	No_aa_change	No_func_change
chr1	188628388	188628425	ACATACATACATACATACATACATACATACATACATAC	-	hom	intronic	Ush2a	No_aa_change	No_func_change
chr1	188648429	188648431	AGT	-	hom	intronic	Ush2a	No_aa_change	No_func_change
chr1	188734505	188734508	TAGT	-	hom	intronic	Ush2a	No_aa_change	No_func_change
chr1	188874509	188874509	-	TCTCTCTCTCGT	hom	intronic	Ush2a	No_aa_change	No_func_change
chr1	188875059	188875059	-	T	hom	intronic	Ush2a	No_aa_change	No_func_change
chr2	11253965	11253968	AGAA	-	hom	intronic	Prkcq	No_aa_change	No_func_change
chr2	20289821	20289826	ATCAGT	-	hom	upstream	Etl4	No_aa_change	No_func_change
chr2	20316872	20316872	-	CTTGCTTGCTTC	hom	intronic	Etl4	No_aa_change	No_func_change
chr2	22589770	22589770	C	-	hom	intergenic	Myo3a(dist=166400),Gad2(dist=32557)	No_aa_change	No_func_change
chr2	25630681	25630681	-	CAGCAGGCGGCTTATAAGTGTTGTATC	hom	intergenic	Fcna(dist=2707),Lcn8(dist=22437)	No_aa_change	No_func_change
chr2	26988070	26988094	TGCTCCTAGCCTTGGGTCTGATCTT	-	hom	intronic	Adamts13	No_aa_change	No_func_change
chr2	30237779	30237779	-	C	hom	UTR5	Lrrc8a(NM_177725:c.-17397_-17396insC)	No_aa_change	No_func_change
chr2	34467793	34467793	-	TGCT	hom	intronic	Mapkap1	No_aa_change	No_func_change
chr2	51148927	51148928	AT	-	hom	UTR5	Rnd3(NM_028810:c.-53_-54delAT)	No_aa_change	No_func_change
chr2	84957490	84957490	-	AAGA	hom	intronic	Slc43a3	No_aa_change	No_func_change
chr2	85841815	85841815	-	TGTG	hom	upstream	Olfr1019	No_aa_change	No_func_change
chr2	90917709	90917709	-	A	hom	exonic	Ptpmt1	unknown	UNKNOWN
chr2	112781380	112781380	T	-	hom	intronic	Ryr3	No_aa_change	No_func_change
chr2	112825681	112825710	GGTCTGAGAGGGCAGAGTTGTGCGCTGTGT	-	hom	intronic	Ryr3	No_aa_change	No_func_change
chr2	119860021	119860021	-	GCAA	hom	intergenic	Tyro3(dist=41918),Mga(dist=37207)	No_aa_change	No_func_change
chr2	121243773	121243776	AAAG	-	hom	intronic	Trp53bp1	No_aa_change	No_func_change
chr2	129362651	129362651	-	TTTC	hom	intergenic	Il1a(dist=52679),Il1b(dist=1929)	No_aa_change	No_func_change
chr2	143987973	143987976	TCTA	-	hom	intronic	Rrbp1	No_aa_change	No_func_change
chr2	146224670	146224671	TC	-	hom	UTR3	Insm1(NM_016889:c.*839_*840delTC)	No_aa_change	No_func_change
chr2	154592021	154592021	C	-	hom	intronic	Pxmp4	No_aa_change	No_func_change
chr2	156705682	156705685	ATTT	-	hom	intronic	Dlgap4	No_aa_change	No_func_change
chr2	156707250	156707250	-	CC	hom	intronic	Dlgap4	No_aa_change	No_func_change
chr2	156707261	156707261	T	-	hom	intronic	Dlgap4	No_aa_change	No_func_change
chr2	156707266	156707266	G	-	hom	intronic	Dlgap4	No_aa_change	No_func_change
chr2	156711461	156711461	-	CTAG	hom	intronic	Dlgap4	No_aa_change	No_func_change
chr2	156721862	156721862	C	-	hom	UTR5	Dlgap4(NM_001042487:c.-210del-)	No_aa_change	No_func_change
chr2	156721933	156721933	-	TG	hom	UTR5	Dlgap4(NM_001042487:c.-139_-138insTG)	No_aa_change	No_func_change
chr2	156748747	156748750	GTGC	-	hom	intronic	Dlgap4	No_aa_change	No_func_change
chr2	156748799	156748799	-	G	hom	intronic	Dlgap4	No_aa_change	No_func_change
chr2	156789705	156789705	T	-	hom	intergenic	Myl9(dist=8048),Tgif2(dist=50302)	No_aa_change	No_func_change
chr2	156806782	156806791	TTGAAGAAAA	-	hom	intergenic	Myl9(dist=25125),Tgif2(dist=33216)	No_aa_change	No_func_change
chr2	156833430	156833430	-	GAGGCGAGAT	hom	intergenic	Myl9(dist=51773),Tgif2(dist=6577)	No_aa_change	No_func_change
chr2	156844391	156844391	-	A	hom	intronic	Tgif2	No_aa_change	No_func_change
chr2	156844417	156844417	-	C	hom	intronic	Tgif2	No_aa_change	No_func_change
chr2	156857079	156857079	A	-	hom	ncRNA_intronic	5430405H02Rik	No_aa_change	No_func_change
chr2	156857145	156857145	-	AAAAAC	hom	ncRNA_intronic	5430405H02Rik	No_aa_change	No_func_change
chr2	156865492	156865492	-	A	hom	intronic	1110008F13Rik	No_aa_change	No_func_change
chr2	156879406	156879406	-	AAAAATGGAGA	hom	intronic	Sla2	No_aa_change	No_func_change
chr2	156890501	156890501	-	TGTG	hom	intergenic	Sla2(dist=3423),Ndrg3(dist=36841)	No_aa_change	No_func_change
chr2	156906597	156906597	-	AAAAAACAAAAACAAAAACAAAAAC	hom	intergenic	Sla2(dist=19519),Ndrg3(dist=20745)	No_aa_change	No_func_change
chr2	156929641	156929641	-	GA	hom	intronic	Ndrg3	No_aa_change	No_func_change
chr2	156931336	156931383	TGTGTGTCTGTGTGTCTGTGTGTGTGTGTGTGTCTGTGTGTGTGTGTC	-	hom	intronic	Ndrg3	No_aa_change	No_func_change
chr2	156940277	156940277	-	TCTC	hom	intronic	Ndrg3	No_aa_change	No_func_change
chr2	157036977	157036978	TC	-	hom	intronic	Soga1	No_aa_change	No_func_change
chr2	157161455	157161455	A	-	hom	intronic	Rbl1	No_aa_change	No_func_change
chr2	157214897	157214897	-	A	hom	intronic	Mroh8	No_aa_change	No_func_change
chr2	158186426	158186426	A	-	hom	intronic	D630003M21Rik	No_aa_change	No_func_change
chr2	158186446	158186446	A	-	hom	intronic	D630003M21Rik	No_aa_change	No_func_change
chr2	158195114	158195117	AATA	-	hom	ncRNA_intronic	1700060C20Rik	No_aa_change	No_func_change
chr2	158201296	158201296	T	-	hom	intronic	D630003M21Rik	No_aa_change	No_func_change
chr2	158201298	158201298	T	-	hom	intronic	D630003M21Rik	No_aa_change	No_func_change
chr2	158205651	158205651	A	-	hom	intronic	D630003M21Rik	No_aa_change	No_func_change
chr2	158209910	158209914	CTCTG	-	hom	intronic	D630003M21Rik	No_aa_change	No_func_change
chr2	158210063	158210063	C	-	hom	intronic	D630003M21Rik	No_aa_change	No_func_change
chr2	158211721	158211721	-	A	hom	intronic	D630003M21Rik	No_aa_change	No_func_change
chr2	158220771	158220772	AG	-	hom	intronic	D630003M21Rik	No_aa_change	No_func_change
chr2	158220774	158220778	CCTCT	-	hom	intronic	D630003M21Rik	No_aa_change	No_func_change
chr2	158220782	158220792	GCTTCCTTCGT	-	hom	intronic	D630003M21Rik	No_aa_change	No_func_change
chr2	158262265	158262265	G	-	hom	intronic	Bpi	No_aa_change	No_func_change
chr2	158262549	158262550	CC	-	hom	intronic	Bpi	No_aa_change	No_func_change
chr2	158268944	158268945	CA	-	hom	intronic	Bpi	No_aa_change	No_func_change
chr2	158272875	158272875	G	-	hom	intronic	Bpi	No_aa_change	No_func_change
chr2	158274968	158274971	ACAC	-	hom	intronic	Bpi	No_aa_change	No_func_change
chr2	158275001	158275010	ACACACTTAC	-	hom	intronic	Bpi	No_aa_change	No_func_change
chr2	158275741	158275743	ACA	-	hom	intronic	Bpi	No_aa_change	No_func_change
chr2	158322246	158322251	GGCCTG	-	hom	intronic	Lbp	No_aa_change	No_func_change
chr2	158326109	158326109	-	CT	hom	intronic	Lbp	No_aa_change	No_func_change
chr2	158327263	158327263	T	-	hom	intronic	Lbp	No_aa_change	No_func_change
chr2	158327268	158327271	TTTT	-	hom	intronic	Lbp	No_aa_change	No_func_change
chr2	158328446	158328446	G	-	hom	intronic	Lbp	No_aa_change	No_func_change
chr2	158361650	158361651	TT	-	hom	upstream	9430008C03Rik	No_aa_change	No_func_change
chr2	158381111	158381111	-	CC	hom	UTR3	Snhg11(NM_175692:c.*196_*197insCC)	No_aa_change	No_func_change
chr2	158402676	158402676	-	TTTT	hom	intergenic	Snhg11(dist=16531),Ralgapb(dist=7177)	No_aa_change	No_func_change
chr2	158436984	158436985	TT	-	hom	intronic	Ralgapb	No_aa_change	No_func_change
chr2	158482618	158482618	-	TTAAC	hom	intronic	Ralgapb	No_aa_change	No_func_change
chr2	158527071	158527071	C	-	hom	intronic	Arhgap40	No_aa_change	No_func_change
chr2	158549729	158549729	-	GG	hom	intronic	Arhgap40	No_aa_change	No_func_change
chr2	158550743	158550743	-	ACAGGCC	hom	downstream	Arhgap40	No_aa_change	No_func_change
chr2	158550744	158550744	-	GCCC	hom	downstream	Arhgap40	No_aa_change	No_func_change
chr2	158615836	158615837	GC	-	hom	downstream	Slc32a1	No_aa_change	No_func_change
chr2	158625695	158625696	GA	-	hom	intronic	Actr5	No_aa_change	No_func_change
chr2	158626113	158626113	-	CA	hom	intronic	Actr5	No_aa_change	No_func_change
chr2	158626116	158626117	GA	-	hom	intronic	Actr5	No_aa_change	No_func_change
chr2	158626194	158626194	-	GT	hom	intronic	Actr5	No_aa_change	No_func_change
chr2	158626220	158626224	TTAAA	-	hom	intronic	Actr5	No_aa_change	No_func_change
chr2	158627978	158627978	-	CTC	hom	intronic	Actr5	No_aa_change	No_func_change
chr2	158627985	158627985	-	CC	hom	intronic	Actr5	No_aa_change	No_func_change
chr2	158628303	158628303	-	TGACTCCGTTAGCAGTG	hom	intronic	Actr5	No_aa_change	No_func_change
chr2	158631435	158631435	-	T	hom	intronic	Actr5	No_aa_change	No_func_change
chr2	158635925	158635927	GGA	-	hom	intronic	Actr5	No_aa_change	No_func_change
chr2	158636169	158636169	-	C	hom	intronic	Actr5	No_aa_change	No_func_change
chr2	158696249	158696250	GT	-	hom	intronic	Ppp1r16b	No_aa_change	No_func_change
chr2	158740828	158740828	C	-	hom	intronic	Ppp1r16b	No_aa_change	No_func_change
chr2	158746414	158746416	TTT	-	hom	intronic	Ppp1r16b	No_aa_change	No_func_change
chr2	158746419	158746424	CTCGTT	-	hom	intronic	Ppp1r16b	No_aa_change	No_func_change
chr2	158746828	158746847	TCTCTCTCTCTCTCTCTCTC	-	hom	intronic	Ppp1r16b	No_aa_change	No_func_change
chr2	158746880	158746939	TGTATGTGTGTGTGTGTCTTTACTGCTTTCTCTCTCTCTCTGTGTGTATGTGTCTTTACT	-	hom	intronic	Ppp1r16b	No_aa_change	No_func_change
chr2	158749449	158749449	-	A	hom	intronic	Ppp1r16b	No_aa_change	No_func_change
chr2	158768068	158768068	-	T	hom	upstream	Fam83d	No_aa_change	No_func_change
chr2	158780100	158780100	-	TGCTGGTGCTGGTGCTGGTGCTGGTGCTGATGCTGA	hom	intronic	Fam83d	No_aa_change	No_func_change
chr2	158801540	158801550	GTCACTGAAGG	-	hom	intronic	Dhx35	No_aa_change	No_func_change
chr2	158801564	158801592	CGGTTCCACAAGTTATAGTGTTACAGGAG	-	hom	intronic	Dhx35	No_aa_change	No_func_change
chr2	158815592	158815592	-	T	hom	intronic	Dhx35	No_aa_change	No_func_change
chr2	158817278	158817278	-	TCTGGGATCAC	hom	intronic	Dhx35	No_aa_change	No_func_change
chr2	158817531	158817531	G	-	hom	intronic	Dhx35	No_aa_change	No_func_change
chr2	158817539	158817545	CACCAGG	-	hom	intronic	Dhx35	No_aa_change	No_func_change
chr2	158820324	158820331	AGGATTGC	-	hom	intronic	Dhx35	No_aa_change	No_func_change
chr2	158820463	158820465	CTT	-	hom	intronic	Dhx35	No_aa_change	No_func_change
chr2	158826282	158826282	-	TTAATGTGAATAATAT	hom	intronic	Dhx35	No_aa_change	No_func_change
chr2	158828098	158828098	-	T	hom	intronic	Dhx35	No_aa_change	No_func_change
chr2	158834714	158834722	GTCCTTCCT	-	hom	intronic	Dhx35	No_aa_change	No_func_change
chr2	158840527	158840529	CTT	-	hom	intronic	Dhx35	No_aa_change	No_func_change
chr2	158840780	158840780	-	AT	hom	intronic	Dhx35	No_aa_change	No_func_change
chr2	159978260	159978260	T	-	hom	ncRNA_exonic	4933416E03Rik	No_aa_change	No_func_change
chr2	159978355	159978355	G	-	hom	ncRNA_exonic	4933416E03Rik	No_aa_change	No_func_change
chr2	160909472	160909472	-	CA	hom	intronic	Emilin3	No_aa_change	No_func_change
chr2	161041593	161041593	-	AT	hom	intronic	Chd6	No_aa_change	No_func_change
chr2	161686899	161686899	T	-	hom	intronic	Ptprt	No_aa_change	No_func_change
chr2	161698115	161698118	GGGG	-	hom	intronic	Ptprt	No_aa_change	No_func_change
chr2	161718335	161718335	C	-	hom	intronic	Ptprt	No_aa_change	No_func_change
chr2	161723867	161723867	-	CTA	hom	intronic	Ptprt	No_aa_change	No_func_change
chr2	161723886	161723886	C	-	hom	intronic	Ptprt	No_aa_change	No_func_change
chr2	161723888	161723926	CAACAAGACTAGTTATCACTCAACAAGACTAGTTATCAC	-	hom	intronic	Ptprt	No_aa_change	No_func_change
chr2	161766612	161766612	A	-	hom	intronic	Ptprt	No_aa_change	No_func_change
chr2	161810701	161810703	TGT	-	hom	intronic	Ptprt	No_aa_change	No_func_change
chr2	161810705	161810714	CCATACATGT	-	hom	intronic	Ptprt	No_aa_change	No_func_change
chr2	161811917	161811917	-	TC	hom	intronic	Ptprt	No_aa_change	No_func_change
chr2	161901666	161901669	CAAC	-	hom	intronic	Ptprt	No_aa_change	No_func_change
chr2	161901676	161901676	T	-	hom	intronic	Ptprt	No_aa_change	No_func_change
chr2	162330871	162330871	A	-	hom	intronic	Ptprt	No_aa_change	No_func_change
chr2	162983416	162983418	TCT	-	het	intergenic	L3mbtl1(dist=8894),Sgk2(dist=4063)	No_aa_change	No_func_change
chr2	163146753	163146753	-	CTTGCTTGCTTGCTTGCTTGCTTGCTTG	hom	intergenic	Gtsf1l(dist=57152),Tox2(dist=78701)	No_aa_change	No_func_change
chr2	163550417	163550418	GT	-	hom	intronic	Hnf4a	No_aa_change	No_func_change
chr2	163832636	163832636	-	GATTTAGCCTG	hom	UTR3	Wisp2(NM_016873:c.*199_*200insGATTTAGCCTG)	No_aa_change	No_func_change
chr2	163879018	163879018	-	T	hom	intronic	Rims4	No_aa_change	No_func_change
chr2	164025692	164025692	A	-	hom	intronic	Pabpc1l	No_aa_change	No_func_change
chr2	164045701	164045701	C	-	hom	intronic	Pabpc1l	No_aa_change	No_func_change
chr2	164098262	164098262	-	CAGTTGTGAGGTCGCTGAA	hom	intronic	Stk4	No_aa_change	No_func_change
chr2	167094096	167094096	-	AAAAG	hom	intergenic	1500012F01Rik(dist=28234),Kcnb1(dist=1873)	No_aa_change	No_func_change
chr2	168535267	168535270	AAGA	-	hom	intronic	Nfatc2	No_aa_change	No_func_change
chr2	178389429	178389429	-	A	het	intronic	Sycp2	No_aa_change	No_func_change
chr2	180028680	180028680	G	-	hom	intronic	Lsm14b	No_aa_change	No_func_change
chr2	180140988	180141000	CTGATGTTTCAGT	-	hom	intronic	Osbpl2	No_aa_change	No_func_change
chr2	180144716	180144716	-	G	hom	intronic	Osbpl2	No_aa_change	No_func_change
chr2	180187082	180187082	-	C	hom	intronic	Lama5	No_aa_change	No_func_change
chr2	180194306	180194306	C	-	hom	intronic	Lama5	No_aa_change	No_func_change
chr2	180196591	180196591	G	-	hom	intronic	Lama5	No_aa_change	No_func_change
chr2	180467826	180467826	-	TTGTA	hom	intronic	Slco4a1	No_aa_change	No_func_change
chr2	180473206	180473209	AGTG	-	hom	intronic	Slco4a1	No_aa_change	No_func_change
chr2	181108443	181108443	-	AA	hom	intronic	Kcnq2	No_aa_change	No_func_change
chr2	181111870	181111870	-	AAGAGA	hom	intronic	Kcnq2	No_aa_change	No_func_change
chr2	181111872	181111872	-	TGCCCG	hom	intronic	Kcnq2	No_aa_change	No_func_change
chr2	181134752	181134752	-	T	hom	intronic	Kcnq2	No_aa_change	No_func_change
chr2	181148362	181148373	TGTGTGTGTGTG	-	hom	intronic	Eef1a2	No_aa_change	No_func_change
chr2	181150743	181150743	-	GGATGGGTGGA	hom	intronic	Eef1a2	No_aa_change	No_func_change
chr2	181187934	181187934	-	G	hom	intronic	Ppdpf	No_aa_change	No_func_change
chr2	181198899	181198899	-	AAAACAAACAAAAC	hom	intronic	Ptk6	No_aa_change	No_func_change
chr2	181199331	181199337	TATTTAT	-	hom	intronic	Ptk6	No_aa_change	No_func_change
chr2	181209303	181209303	-	AGGAAGGG	hom	intronic	Srms	No_aa_change	No_func_change
chr2	181260411	181260448	ACAGTAGAGGACCTTCTCAGCCTGACACGGGCCTGGTG	-	hom	intronic	Gmeb2	No_aa_change	No_func_change
chr2	181306867	181306867	-	G	hom	intronic	Stmn3	No_aa_change	No_func_change
chr2	181322534	181322534	-	C	hom	intronic	Rtel1	No_aa_change	No_func_change
chr2	181323013	181323013	-	TAT	hom	intronic	Rtel1	No_aa_change	No_func_change
chr2	181323014	181323014	-	CAT	hom	intronic	Rtel1	No_aa_change	No_func_change
chr2	181341693	181341693	-	TTTGACCTGAATGTAGTGTTGGCCTCA	hom	intronic	Rtel1	No_aa_change	No_func_change
chr2	181395280	181395281	GG	-	hom	intronic	Zbtb46	No_aa_change	No_func_change
chr2	181423282	181423282	-	AT	hom	intronic	Zbtb46	No_aa_change	No_func_change
chr2	181423286	181423286	-	AA	hom	intronic	Zbtb46	No_aa_change	No_func_change
chr2	181423301	181423301	-	AATAAACAAATG	hom	intronic	Zbtb46	No_aa_change	No_func_change
chr2	181511691	181511691	-	TTT	hom	intronic	Tpd52l2	No_aa_change	No_func_change
chr2	181550999	181550999	-	G	hom	UTR3	Dnajc5(NM_001271585:c.*1623_*1624insG,NM_001271584:c.*1623_*1624insG,NM_016775:c.*1623_*1624insG)	No_aa_change	No_func_change
chr2	181782455	181782455	T	-	hom	intronic	Myt1	No_aa_change	No_func_change
chr2	181797506	181797508	GAG	-	hom	exonic	Myt1	nonframeshift_deletion	Myt1:NM_001171680:exon1:c.463_465del:p.155_155del,Myt1:NM_001171616:exon7:c.820_822del:p.274_274del,Myt1:NM_001171615:exon7:c.946_948del:p.316_316del,Myt1:NM_008665:exon7:c.820_822del:p.274_274del,
chr2	181797589	181797589	-	GAGGAG	hom	exonic	Myt1	nonframeshift_insertion	Myt1:NM_001171680:exon1:c.546_547insGAGGAG:p.E182delinsEEE,Myt1:NM_001171616:exon7:c.903_904insGAGGAG:p.E301delinsEEE,Myt1:NM_001171615:exon7:c.1029_1030insGAGGAG:p.E343delinsEEE,Myt1:NM_008665:exon7:c.903_904insGAGGAG:p.E301delinsEEE,
chr2	181917740	181917750	TCAGGTATCTC	-	hom	intergenic	Polr3k(dist=46914),Gm14496(dist=73476)	No_aa_change	No_func_change
chr3	5397881	5397884	ATAG	-	hom	intronic	Zfhx4	No_aa_change	No_func_change
chr3	5860765	5860769	GGGGG	-	hom	intergenic	Pex2(dist=284517),1700008P02Rik(dist=754644)	No_aa_change	No_func_change
chr3	40673005	40673009	TATGC	-	hom	intronic	Intu	No_aa_change	No_func_change
chr3	57717738	57717738	-	TT	hom	intergenic	Ankub1(dist=25201),Rnf13(dist=18328)	No_aa_change	No_func_change
chr3	59930411	59930411	A	-	hom	intronic	C130079G13Rik	No_aa_change	No_func_change
chr3	66264217	66264224	AGATAGAT	-	hom	intronic	Veph1	No_aa_change	No_func_change
chr3	74814745	74814745	A	-	hom	intergenic	Gm20356(dist=797468),Zbbx(dist=223162)	No_aa_change	No_func_change
chr3	74815370	74815370	A	-	het	intergenic	Gm20356(dist=798093),Zbbx(dist=222537)	No_aa_change	No_func_change
chr3	75037883	75037887	GATAC	-	hom	downstream	Zbbx	No_aa_change	No_func_change
chr3	75040178	75040181	CCTG	-	hom	intronic	Zbbx	No_aa_change	No_func_change
chr3	75052206	75052209	GGGG	-	hom	intronic	Zbbx	No_aa_change	No_func_change
chr3	75052297	75052300	AATA	-	hom	intronic	Zbbx	No_aa_change	No_func_change
chr3	75242364	75242364	-	A	hom	UTR3	Serpini2(NM_026460:c.*143_*144insT)	No_aa_change	No_func_change
chr3	75252645	75252645	-	A	hom	intronic	Serpini2	No_aa_change	No_func_change
chr3	75894744	75894744	-	ATTATC	hom	intronic	Golim4	No_aa_change	No_func_change
chr3	76322031	76322032	TT	-	hom	intronic	Fstl5	No_aa_change	No_func_change
chr3	76410386	76410386	T	-	hom	intronic	Fstl5	No_aa_change	No_func_change
chr3	76588879	76588879	-	T	hom	intronic	Fstl5	No_aa_change	No_func_change
chr3	76620542	76620542	T	-	hom	intronic	Fstl5	No_aa_change	No_func_change
chr3	78135345	78135359	ACAAAACAAAACAAA	-	hom	intergenic	Fstl5(dist=1425340),Rapgef2(dist=927170)	No_aa_change	No_func_change
chr3	78891097	78891097	-	TTGC	hom	intergenic	NONE(dist=NONE),Rapgef2(dist=171432)	No_aa_change	No_func_change
chr3	78917138	78917138	G	-	hom	intergenic	NONE(dist=NONE),Rapgef2(dist=145391)	No_aa_change	No_func_change
chr3	78918310	78918342	CTCGGTTGCTGAGGAGTCCCTATCCCAACTCGG	-	hom	intergenic	NONE(dist=NONE),Rapgef2(dist=144187)	No_aa_change	No_func_change
chr3	78918499	78918499	-	A	hom	intergenic	NONE(dist=NONE),Rapgef2(dist=144030)	No_aa_change	No_func_change
chr3	78918514	78918514	-	TAG	hom	intergenic	NONE(dist=NONE),Rapgef2(dist=144015)	No_aa_change	No_func_change
chr3	78980007	78980007	-	CA	hom	intergenic	NONE(dist=NONE),Rapgef2(dist=82522)	No_aa_change	No_func_change
chr3	79074464	79074464	-	A	hom	intronic	Rapgef2	No_aa_change	No_func_change
chr3	79094727	79094727	G	-	hom	intronic	Rapgef2	No_aa_change	No_func_change
chr3	79104316	79104316	-	AAGCAGCTGTGTTCCCT	hom	intronic	Rapgef2	No_aa_change	No_func_change
chr3	79112317	79112317	G	-	hom	intronic	Rapgef2	No_aa_change	No_func_change
chr3	79345764	79345764	-	T	hom	intronic	Gm17359	No_aa_change	No_func_change
chr3	79605922	79605923	GT	-	hom	intronic	Etfdh	No_aa_change	No_func_change
chr3	79613550	79613550	A	-	hom	intronic	Etfdh	No_aa_change	No_func_change
chr3	79644534	79644534	-	ACAC	hom	downstream	Rxfp1	No_aa_change	No_func_change
chr3	79657491	79657491	A	-	hom	intronic	Rxfp1	No_aa_change	No_func_change
chr3	79686753	79686753	-	TTTGATA	hom	intronic	Rxfp1	No_aa_change	No_func_change
chr3	79686759	79686762	GGAC	-	hom	intronic	Rxfp1	No_aa_change	No_func_change
chr3	79686764	79686765	TC	-	hom	intronic	Rxfp1	No_aa_change	No_func_change
chr3	79705492	79705495	CGAG	-	hom	intronic	Rxfp1	No_aa_change	No_func_change
chr3	79737915	79737932	CTCTCTCTCTCTCTCTCT	-	hom	upstream	Rxfp1	No_aa_change	No_func_change
chr3	79832199	79832199	T	-	hom	intronic	Tmem144	No_aa_change	No_func_change
chr3	79832225	79832225	-	TT	hom	intronic	Tmem144	No_aa_change	No_func_change
chr3	79839315	79839315	-	A	hom	intronic	Tmem144	No_aa_change	No_func_change
chr3	80691244	80691245	CG	-	hom	intronic	Gria2	No_aa_change	No_func_change
chr3	80691501	80691501	-	TTTATTTA	het	UTR3	Gria2(NM_001039195:c.*770_*771insTAAATAAA)	No_aa_change	No_func_change
chr3	80911749	80911751	AAT	-	hom	intronic	Glrb	No_aa_change	No_func_change
chr3	81175039	81175047	TTTTTTTTT	-	hom	intronic	Pdgfc	No_aa_change	No_func_change
chr3	81175055	81175055	-	AAAAAAA	hom	intronic	Pdgfc	No_aa_change	No_func_change
chr3	81926261	81926261	-	CTTGCTTGCTTGCTTG	hom	intergenic	Pdgfc(dist=712230),Ctso(dist=6355)	No_aa_change	No_func_change
chr3	81959062	81959063	AT	-	hom	intronic	Tdo2	No_aa_change	No_func_change
chr3	81968355	81968359	TGTTT	-	hom	intronic	Tdo2	No_aa_change	No_func_change
chr3	81971504	81971504	-	A	hom	intronic	Tdo2	No_aa_change	No_func_change
chr3	81974548	81974548	-	AAAAAA	hom	intronic	Tdo2	No_aa_change	No_func_change
chr3	81975225	81975226	AA	-	hom	intronic	Tdo2	No_aa_change	No_func_change
chr3	82006394	82006394	A	-	hom	intronic	Asic5	No_aa_change	No_func_change
chr3	82035077	82035077	G	-	hom	intronic	Gucy1b3	No_aa_change	No_func_change
chr3	82074401	82074401	G	-	hom	intronic	Gucy1b3	No_aa_change	No_func_change
chr3	82094543	82094543	-	TT	hom	UTR3	Gucy1a3(NM_021896:c.*151_*152insAA)	No_aa_change	No_func_change
chr3	82094611	82094611	T	-	hom	UTR3	Gucy1a3(NM_021896:c.*84delA)	No_aa_change	No_func_change
chr3	82095008	82095008	-	ATGG	hom	intronic	Gucy1a3	No_aa_change	No_func_change
chr3	82360062	82360062	-	TGAGTCGC	hom	intronic	Map9	No_aa_change	No_func_change
chr3	82376783	82376784	AT	-	hom	intronic	Map9	No_aa_change	No_func_change
chr3	82383382	82383382	G	-	hom	intronic	Map9	No_aa_change	No_func_change
chr3	82541532	82541532	-	A	hom	intronic	Npy2r	No_aa_change	No_func_change
chr3	82896832	82896832	-	TTGTTG	hom	ncRNA_UTR3	Lrat	No_aa_change	No_func_change
chr3	83032115	83032115	-	T	hom	UTR3	Fga(NM_010196:c.*122_*123insT)	No_aa_change	No_func_change
chr3	83032688	83032688	T	-	hom	UTR3	Fga(NM_010196:c.*695delT)	No_aa_change	No_func_change
chr3	83043754	83043754	-	T	hom	intronic	Fgb	No_aa_change	No_func_change
chr3	83049877	83049877	C	-	hom	upstream	Fgb	No_aa_change	No_func_change
chr3	83070544	83070544	T	-	hom	intronic	Plrg1	No_aa_change	No_func_change
chr3	84116639	84116639	A	-	hom	intronic	Mnd1	No_aa_change	No_func_change
chr3	84134370	84134370	A	-	hom	intronic	Mnd1	No_aa_change	No_func_change
chr3	84141802	84141802	-	AAAAC	hom	intronic	Mnd1	No_aa_change	No_func_change
chr3	84142006	84142006	A	-	hom	intronic	Mnd1	No_aa_change	No_func_change
chr3	84171304	84171304	A	-	hom	intronic	Trim2	No_aa_change	No_func_change
chr3	84290996	84290996	-	AAGCAAGCAAGGAAGCAAGC	hom	intronic	Trim2	No_aa_change	No_func_change
chr3	84464464	84464464	C	-	hom	intronic	Fhdc1	No_aa_change	No_func_change
chr3	84515502	84515502	-	TT	hom	intronic	Arfip1	No_aa_change	No_func_change
chr3	84529058	84529063	AGCAGC	-	hom	intronic	Arfip1	No_aa_change	No_func_change
chr3	84552889	84552891	TCC	-	hom	intronic	Arfip1	No_aa_change	No_func_change
chr3	84553001	84553001	C	-	hom	intronic	Arfip1	No_aa_change	No_func_change
chr3	84595590	84595590	A	-	hom	UTR3	Tigd4(NM_207278:c.*271delA)	No_aa_change	No_func_change
chr3	84904285	84904285	A	-	het	intronic	Fbxw7	No_aa_change	No_func_change
chr3	84912807	84912830	TTTTCCTTTCCTTTTTCCTTTCCT	-	hom	intronic	Fbxw7	No_aa_change	No_func_change
chr3	84977651	84977651	A	-	hom	UTR3	Fbxw7(NM_001177773:c.*110delA,NM_001177774:c.*110delA,NM_080428:c.*110delA)	No_aa_change	No_func_change
chr3	84997871	84997878	CAAGCAAG	-	hom	intergenic	Fbxw7(dist=18673),1700036G14Rik(dist=319641)	No_aa_change	No_func_change
chr3	85916372	85916375	ATAC	-	hom	intergenic	Glt28d2(dist=28854),Prss48(dist=77435)	No_aa_change	No_func_change
chr3	86116906	86116906	-	T	hom	intronic	Sh3d19	No_aa_change	No_func_change
chr3	86138331	86138331	-	ACACACACACACACACACACACACACACAC	hom	intronic	Rps3a1	No_aa_change	No_func_change
chr3	86208262	86208265	AAGC	-	hom	intergenic	Rps3a1(dist=65594),Lrba(dist=16425)	No_aa_change	No_func_change
chr3	86295616	86295623	GTATGTAT	-	hom	intronic	Lrba	No_aa_change	No_func_change
chr3	86304812	86304812	G	-	hom	intronic	Lrba	No_aa_change	No_func_change
chr3	86304822	86304822	-	T	hom	intronic	Lrba	No_aa_change	No_func_change
chr3	86310620	86310620	-	T	hom	intronic	Lrba	No_aa_change	No_func_change
chr3	86310713	86310726	TTCTCTCTCCCTAC	-	hom	intronic	Lrba	No_aa_change	No_func_change
chr3	86310737	86310740	CCCC	-	hom	intronic	Lrba	No_aa_change	No_func_change
chr3	86310759	86310762	TCTA	-	hom	intronic	Lrba	No_aa_change	No_func_change
chr3	86315550	86315550	A	-	hom	intronic	Lrba	No_aa_change	No_func_change
chr3	86318299	86318301	AAA	-	hom	intronic	Lrba	No_aa_change	No_func_change
chr3	86320752	86320752	-	T	hom	intronic	Lrba	No_aa_change	No_func_change
chr3	86324867	86324867	A	-	hom	intronic	Lrba	No_aa_change	No_func_change
chr3	86324887	86324887	A	-	hom	intronic	Lrba	No_aa_change	No_func_change
chr3	86325454	86325455	AA	-	hom	intronic	Lrba	No_aa_change	No_func_change
chr3	86325511	86325514	TCTG	-	hom	intronic	Lrba	No_aa_change	No_func_change
chr3	86348804	86348830	TTCAAGTGGAAGCACCTATTACTAAAA	-	hom	exonic	Lrba	nonframeshift_deletion	Lrba:NM_001077688:exon23:c.3452_3478del:p.1151_1160del,Lrba:NM_030695:exon23:c.3452_3478del:p.1151_1160del,Lrba:NM_001077687:exon23:c.3452_3478del:p.1151_1160del,
chr3	86349189	86349189	-	A	hom	intronic	Lrba	No_aa_change	No_func_change
chr3	86836412	86836412	A	-	hom	intronic	Dclk2	No_aa_change	No_func_change
chr3	86864529	86864537	CGCGGCAGA	-	hom	intronic	Dclk2	No_aa_change	No_func_change
chr3	86864539	86864543	TCCGC	-	hom	intronic	Dclk2	No_aa_change	No_func_change
chr3	86865367	86865386	AAAGAAAGAAAGAAAGAAAG	-	hom	intronic	Dclk2	No_aa_change	No_func_change
chr3	86988353	86988353	-	C	hom	exonic	Cd1d2	unknown	UNKNOWN
chr3	87247732	87247732	-	G	hom	intergenic	Kirrel(dist=72985),Fcrls(dist=3233)	No_aa_change	No_func_change
chr3	87257177	87257180	CAAA	-	hom	intronic	Fcrls	No_aa_change	No_func_change
chr3	87257259	87257259	T	-	hom	intronic	Fcrls	No_aa_change	No_func_change
chr3	87263185	87263198	ACACACACACACAC	-	hom	intronic	Fcrls	No_aa_change	No_func_change
chr3	87263341	87263341	-	C	hom	intronic	Fcrls	No_aa_change	No_func_change
chr3	87360684	87360684	-	T	hom	intronic	Cd5l	No_aa_change	No_func_change
chr3	87360923	87360927	TTTTG	-	hom	intronic	Cd5l	No_aa_change	No_func_change
chr3	87376729	87376729	-	CACACA	hom	intronic	Fcrl1	No_aa_change	No_func_change
chr3	87385353	87385353	-	C	hom	intronic	Fcrl1	No_aa_change	No_func_change
chr3	87385850	87385850	-	CAGGG	hom	intronic	Fcrl1	No_aa_change	No_func_change
chr3	87385854	87385854	-	CACTTCAC	hom	intronic	Fcrl1	No_aa_change	No_func_change
chr3	87389462	87389462	-	GGG	hom	intronic	Fcrl1	No_aa_change	No_func_change
chr3	87390126	87390126	-	T	hom	intronic	Fcrl1	No_aa_change	No_func_change
chr3	87390315	87390315	-	CTAATAACC	hom	intronic	Fcrl1	No_aa_change	No_func_change
chr3	87436126	87436126	-	AA	hom	intronic	Fcrl5	No_aa_change	No_func_change
chr3	87440446	87440446	-	AA	hom	intronic	Fcrl5	No_aa_change	No_func_change
chr3	87443673	87443675	TTC	-	hom	exonic	Fcrl5	nonframeshift_deletion	Fcrl5:NM_183222:exon4:c.489_491del:p.163_164del,Fcrl5:NM_001113238:exon3:c.225_227del:p.75_76del,
chr3	87443845	87443850	GTTGTA	-	hom	intronic	Fcrl5	No_aa_change	No_func_change
chr3	87444358	87444358	-	T	hom	intronic	Fcrl5	No_aa_change	No_func_change
chr3	87527187	87527187	-	C	hom	intronic	Etv3	No_aa_change	No_func_change
chr3	87528224	87528227	GTGT	-	hom	intronic	Etv3	No_aa_change	No_func_change
chr3	87529193	87529193	A	-	hom	intronic	Etv3	No_aa_change	No_func_change
chr3	87529522	87529522	C	-	hom	intronic	Etv3	No_aa_change	No_func_change
chr3	87535327	87535377	GACTAGGTATCAGACTAGGTAGACTAGGTAGACGACTAGGCAGACTAGGTA	-	hom	intronic	Etv3	No_aa_change	No_func_change
chr3	87618814	87618814	T	-	hom	intronic	Arhgef11	No_aa_change	No_func_change
chr3	87618917	87618924	TGTCAGTA	-	hom	intronic	Arhgef11	No_aa_change	No_func_change
chr3	87683731	87683731	-	AACCTAGG	hom	intronic	Arhgef11	No_aa_change	No_func_change
chr3	87684214	87684214	-	T	hom	intronic	Arhgef11	No_aa_change	No_func_change
chr3	87684215	87684215	-	TCC	hom	intronic	Arhgef11	No_aa_change	No_func_change
chr3	87685926	87685926	-	GTGATCTCAG	hom	intronic	Arhgef11	No_aa_change	No_func_change
chr3	87685939	87685942	TGGT	-	hom	intronic	Arhgef11	No_aa_change	No_func_change
chr3	87686770	87686770	-	G	hom	intronic	Arhgef11	No_aa_change	No_func_change
chr3	87702569	87702569	-	G	hom	intronic	Arhgef11	No_aa_change	No_func_change
chr3	87715816	87715821	GGAAAT	-	hom	intronic	Arhgef11	No_aa_change	No_func_change
chr3	87726678	87726678	-	ATC	hom	intronic	Arhgef11	No_aa_change	No_func_change
chr3	87739193	87739193	A	-	hom	intronic	Lrrc71	No_aa_change	No_func_change
chr3	87741704	87741704	-	CA	hom	intronic	Lrrc71	No_aa_change	No_func_change
chr3	87745052	87745062	TGGATACCGTG	-	hom	intronic	Lrrc71	No_aa_change	No_func_change
chr3	87745558	87745558	-	GGAA	hom	intronic	Lrrc71	No_aa_change	No_func_change
chr3	87748251	87748252	AA	-	hom	intronic	Lrrc71	No_aa_change	No_func_change
chr3	87751051	87751051	-	T	hom	intronic	Pear1	No_aa_change	No_func_change
chr3	87755659	87755693	AAACAAAACAAAACAAAACAAAACAAAACAAAACA	-	hom	intronic	Pear1	No_aa_change	No_func_change
chr3	87808506	87808506	G	-	hom	intronic	Insrr	No_aa_change	No_func_change
chr3	87849659	87849659	-	GAGAGGCA	hom	intronic	Sh2d2a	No_aa_change	No_func_change
chr3	87872155	87872165	AAGAGAGAGAG	-	hom	intronic	Prcc	No_aa_change	No_func_change
chr3	87922611	87922611	-	AT	hom	UTR3	Rrnad1(NM_153562:c.*1179_*1180insAT)	No_aa_change	No_func_change
chr3	87922907	87922908	TT	-	hom	UTR3	Rrnad1(NM_153562:c.*884_*883delAA)	No_aa_change	No_func_change
chr3	87929835	87929838	CCCT	-	hom	intronic	Rrnad1	No_aa_change	No_func_change
chr3	87931711	87931711	-	AAG	hom	exonic	Isg20l2	nonframeshift_insertion	Isg20l2:NM_177663:exon2:c.228_229insAAG:p.P76delinsPK,
chr3	87978158	87978158	-	GTG	hom	exonic	Nes	nonframeshift_insertion	Nes:NM_016701:exon4:c.3723_3724insGTG:p.E1241delinsEV,
chr3	87980067	87980067	-	GGG	hom	UTR3	Nes(NM_016701:c.*37_*38insGGG)	No_aa_change	No_func_change
chr3	88452706	88452707	TC	-	hom	intronic	Sema4a	No_aa_change	No_func_change
chr3	88553753	88553753	-	GGA	hom	UTR5	Ubqln4(NM_033526:c.-52_-51insGGA)	No_aa_change	No_func_change
chr3	88556171	88556172	TT	-	hom	intronic	Ubqln4	No_aa_change	No_func_change
chr3	88579766	88579766	-	GGGCGGTTCTCG	hom	UTR5	Ssr2(NM_025448:c.-114_-113insGGGCGGTTCTCG)	No_aa_change	No_func_change
chr3	88638417	88638418	AC	-	hom	intronic	Arhgef2	No_aa_change	No_func_change
chr3	88639146	88639146	-	AG	hom	intronic	Arhgef2	No_aa_change	No_func_change
chr3	88642308	88642308	-	CCCTCTGCTGACCCGGGCCTGC	hom	intronic	Arhgef2	No_aa_change	No_func_change
chr3	88642385	88642385	-	CCTTTGGG	hom	intronic	Arhgef2	No_aa_change	No_func_change
chr3	88642651	88642657	CTGTTCA	-	hom	intronic	Arhgef2	No_aa_change	No_func_change
chr3	88643426	88643426	-	TCTG	hom	intronic	Arhgef2	No_aa_change	No_func_change
chr3	88644253	88644253	-	GACACTCATGAC	hom	intronic	Arhgef2	No_aa_change	No_func_change
chr3	88645983	88645994	CCAACTGAAGGA	-	hom	intronic	Arhgef2	No_aa_change	No_func_change
chr3	88693680	88693680	-	TATC	hom	intronic	2810403A07Rik	No_aa_change	No_func_change
chr3	88710985	88710985	-	A	hom	intronic	2810403A07Rik	No_aa_change	No_func_change
chr3	88710988	88710988	-	TTTT	hom	intronic	2810403A07Rik	No_aa_change	No_func_change
chr3	88731149	88731149	T	-	het	downstream	Rit1	No_aa_change	No_func_change
chr3	88902649	88902652	AGTT	-	hom	intronic	Gon4l	No_aa_change	No_func_change
chr3	88912629	88912629	A	-	hom	intronic	Msto1	No_aa_change	No_func_change
chr3	88926364	88926364	-	A	hom	intronic	Dap3	No_aa_change	No_func_change
chr3	89058395	89058400	AAAAAA	-	hom	intronic	Ash1l	No_aa_change	No_func_change
chr3	89069121	89069121	C	-	hom	intronic	Ash1l	No_aa_change	No_func_change
chr3	89070459	89070459	-	T	hom	intronic	Ash1l	No_aa_change	No_func_change
chr3	89074575	89074575	-	AGATAGATAGATAGATAGATAGGCAGGC	hom	intronic	Ash1l	No_aa_change	No_func_change
chr3	89076347	89076347	-	TG	hom	intronic	Ash1l	No_aa_change	No_func_change
chr3	89170516	89170516	-	TCTCTCTC	hom	intronic	Clk2	No_aa_change	No_func_change
chr3	89247313	89247313	A	-	hom	intronic	Krtcap2	No_aa_change	No_func_change
chr3	89249053	89249053	-	CCCT	hom	intronic	Krtcap2	No_aa_change	No_func_change
chr3	89652245	89652276	GCATGCAGCTCAGGCGCACAGCCCCTACTGAT	-	hom	intronic	Kcnn3	No_aa_change	No_func_change
chr3	89661035	89661041	GTAGATG	-	hom	intronic	Kcnn3	No_aa_change	No_func_change
chr3	89662838	89662838	-	A	hom	intronic	Kcnn3	No_aa_change	No_func_change
chr3	89666898	89666898	-	A	hom	intronic	Kcnn3	No_aa_change	No_func_change
chr3	89944927	89944936	CTGGCCTCTC	-	hom	intronic	Atp8b2	No_aa_change	No_func_change
chr3	89947733	89947733	-	AAC	hom	intronic	Atp8b2	No_aa_change	No_func_change
chr3	89948747	89948747	-	T	hom	intronic	Atp8b2	No_aa_change	No_func_change
chr3	89949197	89949205	GTGCTCACT	-	hom	intronic	Atp8b2	No_aa_change	No_func_change
chr3	89957450	89957450	-	A	hom	intronic	Atp8b2	No_aa_change	No_func_change
chr3	89957947	89957947	-	C	hom	intronic	Atp8b2	No_aa_change	No_func_change
chr3	89958236	89958236	G	-	hom	intronic	Atp8b2	No_aa_change	No_func_change
chr3	90000296	90000296	-	T	hom	ncRNA_UTR3	Ubap2l	No_aa_change	No_func_change
chr3	90118396	90118396	A	-	hom	intronic	Nup210l	No_aa_change	No_func_change
chr3	90136322	90136322	-	TGAGTGTG	hom	intronic	Nup210l	No_aa_change	No_func_change
chr3	90154425	90154428	AAAA	-	hom	intronic	Nup210l	No_aa_change	No_func_change
chr3	90170731	90170731	T	-	hom	intronic	Nup210l	No_aa_change	No_func_change
chr3	90202167	90202167	-	TTTTG	hom	intronic	Nup210l	No_aa_change	No_func_change
chr3	90207136	90207141	CTGTCC	-	hom	intronic	Nup210l	No_aa_change	No_func_change
chr3	90207506	90207506	G	-	hom	intronic	Nup210l	No_aa_change	No_func_change
chr3	90210507	90210509	TTT	-	hom	intronic	Nup210l	No_aa_change	No_func_change
chr3	90211900	90211900	T	-	hom	intronic	Nup210l	No_aa_change	No_func_change
chr3	90212553	90212588	TGCCCCCAATGGACTCTAGGTGTTTGGCCACTTACT	-	hom	downstream	Nup210l,Rps27,Rps27rt	No_aa_change	No_func_change
chr3	90221910	90221910	-	G	hom	intronic	Rab13	No_aa_change	No_func_change
chr3	90222422	90222426	TGTTT	-	hom	intronic	Rab13	No_aa_change	No_func_change
chr3	90223907	90223907	-	CTGAAGGGTATTGGG	hom	intronic	Rab13	No_aa_change	No_func_change
chr3	90225396	90225396	-	A	hom	intronic	Rab13	No_aa_change	No_func_change
chr3	90235115	90235115	-	AG	hom	intronic	Jtb	No_aa_change	No_func_change
chr3	90235200	90235202	AAA	-	hom	intronic	Jtb	No_aa_change	No_func_change
chr3	90235254	90235254	-	CTACAGACTAACTAGA	hom	intronic	Jtb	No_aa_change	No_func_change
chr3	90235624	90235624	-	T	hom	UTR3	Jtb(NM_206924:c.*85_*86insT)	No_aa_change	No_func_change
chr3	90271834	90271834	G	-	hom	intronic	Dennd4b	No_aa_change	No_func_change
chr3	90273179	90273183	AATAA	-	hom	intronic	Dennd4b	No_aa_change	No_func_change
chr3	90341919	90341921	ACA	-	hom	exonic	Gatad2b	nonframeshift_deletion	Gatad2b:NM_139304:exon1:c.263_265del:p.88_89del,
chr3	90421627	90421638	AGGAGGAGGAGG	-	hom	intronic	Ints3	No_aa_change	No_func_change
chr3	90421905	90421907	TTT	-	hom	intronic	Ints3	No_aa_change	No_func_change
chr3	90432685	90432686	AT	-	hom	intronic	Ints3	No_aa_change	No_func_change
chr3	90432689	90432689	-	A	hom	intronic	Ints3	No_aa_change	No_func_change
chr3	90451490	90451490	-	GGGA	hom	intronic	Npr1	No_aa_change	No_func_change
chr3	90455543	90455543	-	AG	hom	intronic	Npr1	No_aa_change	No_func_change
chr3	90456121	90456124	GCGC	-	hom	intronic	Npr1	No_aa_change	No_func_change
chr3	90458444	90458447	AGGG	-	hom	intronic	Npr1	No_aa_change	No_func_change
chr3	90464073	90464073	-	G	hom	intronic	Npr1	No_aa_change	No_func_change
chr3	90464080	90464080	-	A	hom	intronic	Npr1	No_aa_change	No_func_change
chr3	90477421	90477421	-	AGAATCT	hom	intronic	Ilf2	No_aa_change	No_func_change
chr3	90480394	90480394	A	-	hom	intronic	Ilf2	No_aa_change	No_func_change
chr3	90482708	90482708	-	A	hom	intronic	Ilf2	No_aa_change	No_func_change
chr3	90485923	90485926	AAAT	-	het	intronic	Ilf2	No_aa_change	No_func_change
chr3	90486791	90486794	GTTT	-	hom	intronic	Ilf2	No_aa_change	No_func_change
chr3	90489388	90489388	A	-	hom	UTR3	Snapin(NM_133854:c.*104delT)	No_aa_change	No_func_change
chr3	90489625	90489627	CTG	-	hom	intronic	Snapin	No_aa_change	No_func_change
chr3	90489984	90489984	-	T	hom	intronic	Snapin	No_aa_change	No_func_change
chr3	90605954	90605955	CC	-	hom	UTR3	S100a4(NM_011311:c.*50_*51delCC)	No_aa_change	No_func_change
chr3	90609650	90609662	ACACACACACACA	-	hom	intronic	S100a5	No_aa_change	No_func_change
chr3	90651494	90651494	T	-	hom	intergenic	S100a6(dist=37080),S100a7a(dist=2808)	No_aa_change	No_func_change
chr3	90651570	90651570	-	TCTTC	hom	intergenic	S100a6(dist=37156),S100a7a(dist=2732)	No_aa_change	No_func_change
chr3	90651576	90651576	T	-	hom	intergenic	S100a6(dist=37162),S100a7a(dist=2726)	No_aa_change	No_func_change
chr3	90669816	90669816	-	C	het	intronic	S100a8	No_aa_change	No_func_change
chr3	90735402	90735402	G	-	hom	intronic	Pglyrp4	No_aa_change	No_func_change
chr3	92387383	92387398	ATATATATATATATAT	-	hom	downstream	Sprr2h	No_aa_change	No_func_change
chr3	92584625	92584625	T	-	hom	intronic	Smcp	No_aa_change	No_func_change
chr3	92607303	92607303	-	ACAGAGACAGAG	hom	intergenic	Smcp(dist=18279),Lce6a(dist=12782)	No_aa_change	No_func_change
chr3	92607398	92607399	AG	-	hom	intergenic	Smcp(dist=18374),Lce6a(dist=12686)	No_aa_change	No_func_change
chr3	92737873	92737902	CTGCCACAGCAGCCACCACTGCCACCACTG	-	hom	intergenic	Lce1f(dist=17523),Lce1g(dist=12249)	No_aa_change	No_func_change
chr3	92993221	92993221	-	CTT	hom	UTR3	Lce3f(NM_001018079:c.*51_*52insCTT)	No_aa_change	No_func_change
chr3	92993573	92993579	GGCTACT	-	hom	downstream	Lce3f	No_aa_change	No_func_change
chr3	93203285	93203285	-	GGAGAGCATGAATCTGGACATGGTCAGTCATCAAGTGCTTGGAATCATGGGAATGAATCAGGTCAGTCTAATGGATAT	hom	exonic	Flg2	nonframeshift_insertion	Flg2:NM_001013804:exon3:c.2619_2620insGGAGAGCATGAATCTGGACATGGTCAGTCATCAAGTGCTTGGAATCATGGGAATGAATCAGGTCAGTCTAATGGATAT:p.Y873delinsYGEHESGHGQSSSAWNHGNESGQSNGY,
chr3	93216669	93216674	GGTCAT	-	hom	intronic	Flg2	No_aa_change	No_func_change
chr3	93278892	93278895	TGTC	-	hom	intergenic	Flg2(dist=57516),Hrnr(dist=40854)	No_aa_change	No_func_change
chr3	93279150	93279150	-	AA	hom	intergenic	Flg2(dist=57774),Hrnr(dist=40599)	No_aa_change	No_func_change
chr3	93651613	93651613	-	CT	hom	exonic	Tdpoz2	frameshift_insertion	Tdpoz2:NM_001007222:exon1:c.1050_1051insAG:p.C351fs,
chr3	93670282	93670283	CA	-	hom	UTR3	Tdpoz1(NM_148949:c.*96_*95delTG)	No_aa_change	No_func_change
chr3	93796394	93796396	AAT	-	hom	upstream	Tdpoz4	No_aa_change	No_func_change
chr3	94236654	94236656	TTG	-	hom	intergenic	Gm10696(dist=58461),Them4(dist=73476)	No_aa_change	No_func_change
chr3	94266790	94266790	G	-	hom	intergenic	Gm10696(dist=88597),Them4(dist=43342)	No_aa_change	No_func_change
chr3	94344262	94344262	C	-	hom	intronic	Them5	No_aa_change	No_func_change
chr3	94375220	94375228	ATAGGCTTA	-	hom	intronic	Rorc	No_aa_change	No_func_change
chr3	94389652	94389653	GG	-	hom	intronic	Rorc	No_aa_change	No_func_change
chr3	94389657	94389668	CGCGCGCGCGCA	-	hom	intronic	Rorc	No_aa_change	No_func_change
chr3	94443945	94443945	A	-	hom	intronic	Mrpl9	No_aa_change	No_func_change
chr3	94454095	94454098	GATA	-	hom	intergenic	Mrpl9(dist=5387),Riiad1(dist=10887)	No_aa_change	No_func_change
chr3	94472046	94472046	A	-	hom	intronic	Riiad1	No_aa_change	No_func_change
chr3	94485673	94485673	-	ATTTATTTCTTT	hom	intronic	Celf3	No_aa_change	No_func_change
chr3	94488705	94488718	ACATTTTTGTTTGA	-	hom	intronic	Celf3	No_aa_change	No_func_change
chr3	94503251	94503256	ACACAC	-	hom	intronic	Snx27	No_aa_change	No_func_change
chr3	94642928	94642928	-	AAC	hom	intronic	Tuft1	No_aa_change	No_func_change
chr3	94670726	94670726	A	-	hom	intergenic	BC021767(dist=3574),Selenbp2(dist=22847)	No_aa_change	No_func_change
chr3	94703340	94703340	-	TG	hom	intronic	Selenbp2	No_aa_change	No_func_change
chr3	94737228	94737233	AAAAAA	-	hom	intergenic	Selenbp2(dist=32822),Cgn(dist=22837)	No_aa_change	No_func_change
chr3	94737233	94737233	-	TTT	hom	intergenic	Selenbp2(dist=32827),Cgn(dist=22837)	No_aa_change	No_func_change
chr3	94770712	94770712	A	-	hom	intronic	Cgn	No_aa_change	No_func_change
chr3	94774492	94774499	AATAAATA	-	hom	intronic	Cgn	No_aa_change	No_func_change
chr3	94860700	94860702	AAT	-	hom	intronic	Pogz	No_aa_change	No_func_change
chr3	94862561	94862561	-	TACT	hom	intronic	Pogz	No_aa_change	No_func_change
chr3	94870011	94870011	-	CTCTC	hom	intronic	Pogz	No_aa_change	No_func_change
chr3	94870016	94870017	GG	-	hom	intronic	Pogz	No_aa_change	No_func_change
chr3	94874697	94874700	AATG	-	hom	intronic	Pogz	No_aa_change	No_func_change
chr3	94878407	94878407	-	TATA	hom	intronic	Pogz	No_aa_change	No_func_change
chr3	94886308	94886308	-	C	hom	intronic	Psmb4	No_aa_change	No_func_change
chr3	94939868	94939868	-	TTGGTCCACAGCCCT	hom	intronic	Selenbp1	No_aa_change	No_func_change
chr3	95067213	95067246	ATATATATATATATATATATATATATATATATAT	-	hom	intronic	Pip5k1a	No_aa_change	No_func_change
chr3	95126779	95126784	TTTTCT	-	hom	intronic	Tmod4	No_aa_change	No_func_change
chr3	95128256	95128256	C	-	hom	intronic	Tmod4	No_aa_change	No_func_change
chr3	95144211	95144211	-	T	hom	intergenic	Tnfaip8l2(dist=1851),Sema6c(dist=16209)	No_aa_change	No_func_change
chr3	95480663	95480663	-	ATAA	hom	intronic	Arnt	No_aa_change	No_func_change
chr3	95685166	95685169	CCCC	-	hom	intronic	Adamtsl4	No_aa_change	No_func_change
chr3	95734198	95734198	-	G	hom	UTR3	Ecm1(NM_001252653:c.*41_*42insC,NM_007899:c.*41_*42insC)	No_aa_change	No_func_change
chr3	95734540	95734540	G	-	hom	intronic	Ecm1	No_aa_change	No_func_change
chr3	95735166	95735166	-	G	hom	intronic	Ecm1	No_aa_change	No_func_change
chr3	95746510	95746510	-	A	hom	intronic	Tars2	No_aa_change	No_func_change
chr3	95821339	95821339	C	-	hom	intergenic	Rprd2(dist=2386),Prpf3(dist=9283)	No_aa_change	No_func_change
chr3	95900623	95900623	T	-	hom	intronic	Car14	No_aa_change	No_func_change
chr3	97796993	97796993	C	-	hom	intronic	Pde4dip	No_aa_change	No_func_change
chr3	109424135	109424135	T	-	hom	intronic	Vav3	No_aa_change	No_func_change
chr3	127012793	127012796	CTCA	-	hom	intergenic	Ank2(dist=14341),LOC100862268(dist=148509)	No_aa_change	No_func_change
chr3	138460253	138460253	-	A	hom	UTR3	Metap1(NM_175224:c.*83_*84insT)	No_aa_change	No_func_change
chr3	138489159	138489159	G	-	hom	intronic	Metap1	No_aa_change	No_func_change
chr3	138601092	138601107	ACACACACACACACAC	-	hom	intergenic	Eif4e(dist=43493),4930425O10Rik(dist=110428)	No_aa_change	No_func_change
chr3	138890571	138890571	C	-	hom	intronic	Tspan5	No_aa_change	No_func_change
chr3	138927759	138927759	C	-	hom	intronic	Rap1gds1	No_aa_change	No_func_change
chr3	138936439	138936444	AAAAAA	-	het	intronic	Rap1gds1	No_aa_change	No_func_change
chr3	138938764	138938765	GG	-	hom	intronic	Rap1gds1	No_aa_change	No_func_change
chr3	138938767	138938780	GTCGCACTCAGCGG	-	hom	intronic	Rap1gds1	No_aa_change	No_func_change
chr3	138939087	138939096	GCTTTGCTCT	-	hom	intronic	Rap1gds1	No_aa_change	No_func_change
chr3	138941660	138941676	TTTATTATGACCATACG	-	hom	intronic	Rap1gds1	No_aa_change	No_func_change
chr3	138959354	138959357	ACAA	-	hom	intronic	Rap1gds1	No_aa_change	No_func_change
chr3	138983539	138983539	-	T	hom	intronic	Rap1gds1	No_aa_change	No_func_change
chr3	139050774	139050780	ATATAAG	-	hom	intronic	Rap1gds1	No_aa_change	No_func_change
chr3	139128206	139128206	-	T	het	intergenic	Rap1gds1(dist=53005),Stpg2(dist=77687)	No_aa_change	No_func_change
chr3	139218545	139218546	AA	-	hom	intronic	Stpg2	No_aa_change	No_func_change
chr3	139419692	139419692	-	T	hom	intronic	Stpg2	No_aa_change	No_func_change
chr3	139490291	139490291	-	AAA	hom	intronic	Stpg2	No_aa_change	No_func_change
chr3	139650718	139650718	A	-	hom	intronic	Stpg2	No_aa_change	No_func_change
chr3	139701610	139701610	-	T	hom	intronic	Stpg2	No_aa_change	No_func_change
chr3	139709325	139709328	ATAT	-	hom	UTR3	Stpg2(NM_198659:c.*152_*155delATAT)	No_aa_change	No_func_change
chr3	140507312	140507312	-	T	hom	intergenic	Mirlet7j(dist=478942),Pdha2(dist=702692)	No_aa_change	No_func_change
chr3	141786831	141786831	-	TTT	hom	intronic	Unc5c	No_aa_change	No_func_change
chr3	141817134	141817134	T	-	hom	intronic	Unc5c	No_aa_change	No_func_change
chr3	141856671	141856673	AAG	-	hom	intronic	Bmpr1b	No_aa_change	No_func_change
chr3	141857693	141857693	-	GAG	hom	intronic	Bmpr1b	No_aa_change	No_func_change
chr3	141857727	141857735	TATTCCTTA	-	hom	intronic	Bmpr1b	No_aa_change	No_func_change
chr3	141871522	141871528	TTTTTTT	-	hom	intronic	Bmpr1b	No_aa_change	No_func_change
chr3	142245031	142245031	-	GG	hom	intronic	Pdlim5	No_aa_change	No_func_change
chr3	142245078	142245078	-	AG	hom	intronic	Pdlim5	No_aa_change	No_func_change
chr3	142536085	142536085	-	A	hom	intronic	Gbp7	No_aa_change	No_func_change
chr3	142566286	142566327	TCCCCTTATCTTCCAGCTGTATCTTCAATCAGCTTTTTTTTT	-	hom	intronic	Gbp3	No_aa_change	No_func_change
chr3	142566755	142566755	-	AGAAGTCTAGCACAGCACTAGACTTCTGTAC	hom	intronic	Gbp3	No_aa_change	No_func_change
chr3	142600391	142600409	CCATTCAGATAAAGGGGAT	-	hom	intronic	Gbp2b	No_aa_change	No_func_change
chr3	142600658	142600658	-	AGTT	hom	intronic	Gbp2b	No_aa_change	No_func_change
chr3	142600716	142600716	-	CTC	hom	intronic	Gbp2b	No_aa_change	No_func_change
chr3	142603330	142603330	-	GC	hom	intronic	Gbp2b	No_aa_change	No_func_change
chr3	142603333	142603334	CC	-	hom	intronic	Gbp2b	No_aa_change	No_func_change
chr3	142607146	142607146	-	A	hom	intronic	Gbp2b	No_aa_change	No_func_change
chr3	142617962	142617962	-	AA	hom	intronic	Gbp2b	No_aa_change	No_func_change
chr3	142624003	142624003	-	T	hom	intronic	Gbp2	No_aa_change	No_func_change
chr3	142630504	142630504	A	-	hom	intronic	Gbp2	No_aa_change	No_func_change
chr3	142635067	142635068	GG	-	hom	intronic	Gbp2	No_aa_change	No_func_change
chr3	142635491	142635491	-	A	hom	intronic	Gbp2	No_aa_change	No_func_change
chr3	142664414	142664414	-	A	hom	intergenic	Gbp2(dist=26406),Ccbl2(dist=36634)	No_aa_change	No_func_change
chr3	142664994	142664994	G	-	hom	intergenic	Gbp2(dist=26986),Ccbl2(dist=36054)	No_aa_change	No_func_change
chr3	142665329	142665329	C	-	hom	intergenic	Gbp2(dist=27321),Ccbl2(dist=35719)	No_aa_change	No_func_change
chr3	142719112	142719113	AT	-	hom	intronic	Ccbl2	No_aa_change	No_func_change
chr3	142725803	142725803	-	TGTG	hom	intronic	Ccbl2	No_aa_change	No_func_change
chr3	142738375	142738375	T	-	hom	intronic	Ccbl2	No_aa_change	No_func_change
chr3	142744231	142744231	-	C	hom	UTR3	Ccbl2(NM_001293560:c.*98_*99insC,NM_173763:c.*98_*99insC)	No_aa_change	No_func_change
chr3	142771082	142771089	CTGTCTGT	-	hom	intronic	Gtf2b	No_aa_change	No_func_change
chr3	142771627	142771627	A	-	hom	intronic	Gtf2b	No_aa_change	No_func_change
chr3	142779582	142779582	A	-	hom	intronic	Gtf2b	No_aa_change	No_func_change
chr3	142783048	142783051	TGTT	-	hom	intronic	Gtf2b	No_aa_change	No_func_change
chr3	142783180	142783180	-	T	hom	intronic	Gtf2b	No_aa_change	No_func_change
chr3	142794360	142794360	-	AAAAAATT	hom	intronic	Pkn2	No_aa_change	No_func_change
chr3	142798782	142798785	TATT	-	hom	intronic	Pkn2	No_aa_change	No_func_change
chr3	142799136	142799136	-	G	hom	intronic	Pkn2	No_aa_change	No_func_change
chr3	142799936	142799936	T	-	hom	intronic	Pkn2	No_aa_change	No_func_change
chr3	142803443	142803443	-	A	hom	intronic	Pkn2	No_aa_change	No_func_change
chr3	142803461	142803461	-	G	hom	intronic	Pkn2	No_aa_change	No_func_change
chr3	142809962	142809962	-	T	hom	intronic	Pkn2	No_aa_change	No_func_change
chr3	142810135	142810135	T	-	hom	intronic	Pkn2	No_aa_change	No_func_change
chr3	145841601	145841601	-	TTGCTTGCTTGC	hom	intronic	Ddah1	No_aa_change	No_func_change
chr3	145889079	145889079	A	-	hom	intronic	Ddah1	No_aa_change	No_func_change
chr3	145891679	145891682	AAAA	-	hom	UTR3	Ddah1(NM_026993:c.*121_*124delAAAA)	No_aa_change	No_func_change
chr3	146002544	146002544	-	CAC	hom	intronic	Syde2	No_aa_change	No_func_change
chr3	146002560	146002560	-	ACA	hom	intronic	Syde2	No_aa_change	No_func_change
chr3	146015927	146015927	T	-	hom	intronic	Syde2	No_aa_change	No_func_change
chr3	146048017	146048017	-	CAGTAT	hom	intronic	Wdr63	No_aa_change	No_func_change
chr3	146063132	146063135	ATGA	-	hom	intronic	Wdr63	No_aa_change	No_func_change
chr3	146065594	146065594	-	T	hom	intronic	Wdr63	No_aa_change	No_func_change
chr3	146129325	146129334	GCTCTGACCA	-	hom	intronic	Mcoln3	No_aa_change	No_func_change
chr3	146137101	146137112	AAACAAACAAAC	-	hom	intronic	Mcoln3	No_aa_change	No_func_change
chr3	146169827	146169828	TT	-	hom	intronic	Mcoln2	No_aa_change	No_func_change
chr3	146190148	146190148	-	CAGCTCTTCACAGCTCCCTGCTGCTCCCTGCAGCTGCCCTTA	hom	intronic	Mcoln2	No_aa_change	No_func_change
chr3	146194506	146194506	A	-	hom	intronic	Mcoln2	No_aa_change	No_func_change
chr3	146369398	146369398	G	-	hom	ncRNA_intronic	Gm10636	No_aa_change	No_func_change
chr3	146557422	146557422	-	CAAGCAAGCAAGCAAG	hom	intergenic	Rpf1(dist=35999),Dnase2b(dist=23951)	No_aa_change	No_func_change
chr3	146593267	146593278	TATGTATATGTA	-	hom	intronic	Dnase2b	No_aa_change	No_func_change
chr3	154265631	154265632	AG	-	het	intronic	Slc44a5	No_aa_change	No_func_change
chr4	9866440	9866440	-	GCAAGCAA	hom	intergenic	Gdf6(dist=4095),4930448K20Rik(dist=49525)	No_aa_change	No_func_change
chr4	35196813	35196813	A	-	hom	intronic	3110043O21Rik	No_aa_change	No_func_change
chr4	40908987	40908990	TGCT	-	hom	intergenic	B4galt1(dist=54450),Spink4(dist=11066)	No_aa_change	No_func_change
chr4	49540932	49540932	-	ATAC	hom	intronic	Aldob	No_aa_change	No_func_change
chr4	56251335	56251335	-	TTGCTTGC	hom	intergenic	Klf4(dist=718860),Actl7b(dist=488670)	No_aa_change	No_func_change
chr4	62526072	62526076	TTCTT	-	hom	intronic	4933430I17Rik	No_aa_change	No_func_change
chr4	63171423	63171423	-	GGGCCTCCACCCGGC	hom	exonic	Kif12	nonframeshift_insertion	Kif12:NM_010616:exon4:c.179_180insGCCGGGTGGAGGCCC:p.P60delinsPPGGGP,
chr4	70448946	70448950	AGGAG	-	hom	intronic	Megf9	No_aa_change	No_func_change
chr4	81286274	81286274	-	AGAGA	hom	intronic	Mpdz	No_aa_change	No_func_change
chr4	83473125	83473125	-	A	hom	intronic	Psip1	No_aa_change	No_func_change
chr4	86199132	86199170	TATGTCTCTCAGAGATGAGGGTGTGTGCATCATTCATCC	-	hom	intronic	Adamtsl1	No_aa_change	No_func_change
chr4	86585710	86585710	-	A	hom	intronic	Haus6	No_aa_change	No_func_change
chr4	86595183	86595183	-	A	hom	intronic	Haus6	No_aa_change	No_func_change
chr4	86600733	86600733	-	A	hom	intronic	Haus6	No_aa_change	No_func_change
chr4	86631491	86631491	A	-	hom	intergenic	Haus6(dist=19469),Plin2(dist=25074)	No_aa_change	No_func_change
chr4	86803132	86803132	-	GA	hom	intronic	Dennd4c	No_aa_change	No_func_change
chr4	86817741	86817741	-	T	hom	intronic	Dennd4c	No_aa_change	No_func_change
chr4	86845058	86845093	TGTGTGTGTGTGTGTGTGTGTGTGTGTGTGTGTGTG	-	hom	intronic	Dennd4c	No_aa_change	No_func_change
chr4	86848080	86848080	-	TGTG	hom	intronic	Dennd4c	No_aa_change	No_func_change
chr4	86900699	86900699	-	TTCATA	hom	intronic	Acer2	No_aa_change	No_func_change
chr4	86917747	86917747	-	AAG	hom	UTR3	Acer2(NM_001290541:c.*167_*168insAAG,NM_139306:c.*167_*168insAAG)	No_aa_change	No_func_change
chr4	86996724	86996724	-	C	hom	intronic	Slc24a2	No_aa_change	No_func_change
chr4	87011820	87011820	-	A	hom	intronic	Slc24a2	No_aa_change	No_func_change
chr4	87076302	87076302	A	-	hom	intronic	Slc24a2	No_aa_change	No_func_change
chr4	88033063	88033063	-	T	hom	intronic	Mllt3	No_aa_change	No_func_change
chr4	88169789	88169789	-	AC	hom	intronic	Focad	No_aa_change	No_func_change
chr4	88174933	88174935	CTA	-	hom	intronic	Focad	No_aa_change	No_func_change
chr4	88310003	88310007	TTTTG	-	hom	intronic	Focad	No_aa_change	No_func_change
chr4	88342397	88342402	GTGTGT	-	hom	intronic	Focad	No_aa_change	No_func_change
chr4	88403458	88403458	T	-	hom	intronic	Focad	No_aa_change	No_func_change
chr4	88414175	88414175	-	TT	hom	UTR3	Ptplad2(NM_025760:c.*88_*89insAA)	No_aa_change	No_func_change
chr4	91038324	91038324	A	-	hom	intergenic	Gm12633(dist=677010),Elavl2(dist=212443)	No_aa_change	No_func_change
chr4	93746286	93746286	-	AT	hom	intergenic	Tusc1(dist=410775),Caap1(dist=753793)	No_aa_change	No_func_change
chr4	94061702	94061702	A	-	hom	intergenic	Tusc1(dist=726191),Caap1(dist=438377)	No_aa_change	No_func_change
chr4	94571985	94571985	-	TGGTGATGACAT	hom	intronic	Plaa	No_aa_change	No_func_change
chr4	94578312	94578312	-	T	hom	intronic	Plaa	No_aa_change	No_func_change
chr4	94587690	94587690	-	GT	hom	intronic	Plaa	No_aa_change	No_func_change
chr4	101163638	101163638	-	CAGCCATCCTCTT	hom	intronic	Jak1	No_aa_change	No_func_change
chr4	101430140	101430140	-	A	hom	intronic	Ak4	No_aa_change	No_func_change
chr4	101600738	101600738	-	ACACACAC	hom	intronic	Dnajc6	No_aa_change	No_func_change
chr4	101625915	101625924	GTGTGTGTGT	-	hom	intronic	Dnajc6	No_aa_change	No_func_change
chr4	101657623	101657634	TGAAAACAACCA	-	hom	intronic	Leprot	No_aa_change	No_func_change
chr4	101727931	101727931	T	-	hom	intronic	Lepr	No_aa_change	No_func_change
chr4	101735755	101735755	-	CG	hom	intronic	Lepr	No_aa_change	No_func_change
chr4	101745748	101745748	A	-	hom	intronic	Lepr	No_aa_change	No_func_change
chr4	101750270	101750270	T	-	hom	intronic	Lepr	No_aa_change	No_func_change
chr4	101765244	101765244	-	T	hom	intronic	Lepr	No_aa_change	No_func_change
chr4	101767980	101767980	-	C	hom	intronic	Lepr	No_aa_change	No_func_change
chr4	101767986	101767986	-	A	hom	intronic	Lepr	No_aa_change	No_func_change
chr4	101768019	101768019	A	-	hom	intronic	Lepr	No_aa_change	No_func_change
chr4	101768027	101768027	-	TA	hom	intronic	Lepr	No_aa_change	No_func_change
chr4	101768324	101768324	T	-	hom	intronic	Lepr	No_aa_change	No_func_change
chr4	101773074	101773074	T	-	hom	intronic	Lepr	No_aa_change	No_func_change
chr4	101811576	101811576	-	T	hom	UTR3	Lepr(NM_001122899:c.*211_*212insT)	No_aa_change	No_func_change
chr4	106634251	106634253	GGG	-	hom	intronic	Ttc22	No_aa_change	No_func_change
chr4	106634565	106634565	-	CTGTCCTG	hom	intronic	Ttc22	No_aa_change	No_func_change
chr4	106680915	106680915	-	CAAAGGCCCTCCCTAGGAAGAGTT	hom	intronic	Mroh7	No_aa_change	No_func_change
chr4	106680997	106681003	CATCTTT	-	hom	intronic	Mroh7	No_aa_change	No_func_change
chr4	106691785	106691785	-	CTCC	hom	intronic	Mroh7	No_aa_change	No_func_change
chr4	106692435	106692435	-	T	hom	intronic	Mroh7	No_aa_change	No_func_change
chr4	106692526	106692526	-	C	hom	intronic	Mroh7	No_aa_change	No_func_change
chr4	106694269	106694277	GACTAACCC	-	hom	intronic	Mroh7	No_aa_change	No_func_change
chr4	107038794	107038794	-	G	hom	intronic	Ssbp3	No_aa_change	No_func_change
chr4	107047179	107047188	CCCCCCACAG	-	hom	intronic	Ssbp3	No_aa_change	No_func_change
chr4	107165381	107165381	-	T	hom	intronic	Tceanc2	No_aa_change	No_func_change
chr4	107190511	107190511	-	TGTT	hom	intronic	Tmem59	No_aa_change	No_func_change
chr4	107368616	107368622	GTGGGGA	-	hom	intronic	Ndc1	No_aa_change	No_func_change
chr4	107386411	107386413	AAA	-	hom	intronic	Ndc1	No_aa_change	No_func_change
chr4	107386884	107386884	-	T	hom	intronic	Ndc1	No_aa_change	No_func_change
chr4	107389412	107389412	T	-	hom	intronic	Ndc1	No_aa_change	No_func_change
chr4	107393066	107393066	G	-	hom	intronic	Ndc1	No_aa_change	No_func_change
chr4	107395565	107395565	-	GC	hom	intronic	Ndc1	No_aa_change	No_func_change
chr4	107395569	107395570	TC	-	hom	intronic	Ndc1	No_aa_change	No_func_change
chr4	107869199	107869210	TCCTTCCTTCCT	-	hom	intronic	Lrp8	No_aa_change	No_func_change
chr4	108004697	108004698	TG	-	hom	intronic	Slc1a7	No_aa_change	No_func_change
chr4	108007431	108007432	GT	-	hom	intronic	Slc1a7	No_aa_change	No_func_change
chr4	108014868	108014868	-	AT	hom	UTR3	Podn(NM_001285958:c.*853_*854insAT,NM_172874:c.*853_*854insAT,NM_001285956:c.*853_*854insAT)	No_aa_change	No_func_change
chr4	108018753	108018753	-	C	hom	intronic	Podn	No_aa_change	No_func_change
chr4	108022393	108022393	-	CG	hom	intronic	Podn	No_aa_change	No_func_change
chr4	108064176	108064189	TGAAGCCACCCTCC	-	hom	intronic	Scp2	No_aa_change	No_func_change
chr4	108102178	108102178	-	ATCAA	hom	intronic	Scp2	No_aa_change	No_func_change
chr4	108102359	108102359	-	A	hom	intronic	Scp2	No_aa_change	No_func_change
chr4	108332504	108332507	TTTT	-	hom	intronic	Coa7	No_aa_change	No_func_change
chr4	108383347	108383350	GCCT	-	hom	UTR5	Fam159a(NM_001099303:c.-4_-7delAGGC)	No_aa_change	No_func_change
chr4	108508049	108508050	GT	-	hom	intronic	Zcchc11	No_aa_change	No_func_change
chr4	108542504	108542504	A	-	hom	intronic	Zcchc11	No_aa_change	No_func_change
chr4	108565096	108565098	AAG	-	hom	UTR3	Prpf38a(NM_172697:c.*129_*127delCTT)	No_aa_change	No_func_change
chr4	108568268	108568268	T	-	hom	intronic	Prpf38a	No_aa_change	No_func_change
chr4	108579188	108579188	A	-	hom	UTR5	Prpf38a(NM_172697:c.-74delT)	No_aa_change	No_func_change
chr4	108590971	108590971	-	TTC	hom	intronic	Orc1	No_aa_change	No_func_change
chr4	108601870	108601870	-	A	hom	intronic	Orc1	No_aa_change	No_func_change
chr4	108603365	108603365	-	TTC	hom	intronic	Orc1	No_aa_change	No_func_change
chr4	108612952	108612952	-	G	hom	intronic	Orc1	No_aa_change	No_func_change
chr4	108631960	108631960	-	TA	hom	intronic	Cc2d1b	No_aa_change	No_func_change
chr4	108695983	108695986	AAAC	-	hom	intronic	Zfyve9	No_aa_change	No_func_change
chr4	108816971	108816971	A	-	hom	intronic	Btf3l4	No_aa_change	No_func_change
chr4	108817985	108817986	AA	-	hom	intronic	Btf3l4	No_aa_change	No_func_change
chr4	108818100	108818100	-	TGTGCA	hom	intronic	Btf3l4	No_aa_change	No_func_change
chr4	108830595	108830595	A	-	hom	intronic	Btf3l4	No_aa_change	No_func_change
chr4	108834633	108834633	G	-	hom	upstream	Txndc12	No_aa_change	No_func_change
chr4	108845889	108845892	CTTT	-	hom	intronic	Txndc12	No_aa_change	No_func_change
chr4	108856021	108856021	-	TA	hom	intronic	Txndc12	No_aa_change	No_func_change
chr4	108887367	108887370	GCTT	-	hom	intronic	Rab3b	No_aa_change	No_func_change
chr4	108887423	108887424	CC	-	hom	intronic	Rab3b	No_aa_change	No_func_change
chr4	108887427	108887432	CCTTCC	-	hom	intronic	Rab3b	No_aa_change	No_func_change
chr4	112804784	112804785	TC	-	hom	intronic	Skint6	No_aa_change	No_func_change
chr4	115532877	115532882	CACACA	-	hom	intronic	Cyp4a10	No_aa_change	No_func_change
chr4	115625538	115625538	-	ACAC	hom	intronic	Cyp4b1	No_aa_change	No_func_change
chr4	115885619	115885619	-	TG	hom	intronic	Kncn	No_aa_change	No_func_change
chr4	115885692	115885692	-	AC	hom	intronic	Kncn	No_aa_change	No_func_change
chr4	115887485	115887487	AGC	-	hom	intronic	Kncn	No_aa_change	No_func_change
chr4	115899125	115899125	-	T	hom	intergenic	Kncn(dist=11161),Dmbx1(dist=15994)	No_aa_change	No_func_change
chr4	116008380	116008381	CC	-	hom	intronic	Faah	No_aa_change	No_func_change
chr4	116070519	116070519	-	CTGT	hom	intronic	Uqcrh	No_aa_change	No_func_change
chr4	116122691	116122691	A	-	het	intronic	Rad54l	No_aa_change	No_func_change
chr4	116163203	116163204	TA	-	hom	intronic	Tspan1	No_aa_change	No_func_change
chr4	116256322	116256330	TTTTTTTCC	-	hom	intronic	Pik3r3	No_aa_change	No_func_change
chr4	116309279	116309280	AG	-	hom	intronic	Mast2	No_aa_change	No_func_change
chr4	116515554	116515563	TGTGTGTGTG	-	hom	intronic	Ipp	No_aa_change	No_func_change
chr4	116532484	116532484	-	A	hom	intronic	Ipp	No_aa_change	No_func_change
chr4	116573565	116573565	-	C	hom	intronic	Gpbp1l1	No_aa_change	No_func_change
chr4	116573588	116573590	TAT	-	hom	intronic	Gpbp1l1	No_aa_change	No_func_change
chr4	116573594	116573594	C	-	hom	intronic	Gpbp1l1	No_aa_change	No_func_change
chr4	116573597	116573603	ACTATAT	-	hom	intronic	Gpbp1l1	No_aa_change	No_func_change
chr4	116603007	116603007	T	-	het	intronic	Nasp	No_aa_change	No_func_change
chr4	116622898	116622898	-	AA	hom	intronic	Nasp	No_aa_change	No_func_change
chr4	116641767	116641767	T	-	hom	intronic	Akr1a1	No_aa_change	No_func_change
chr4	116741557	116741557	-	T	hom	intronic	Tesk2	No_aa_change	No_func_change
chr4	116751285	116751285	-	TCCTTCCA	hom	intronic	Tesk2	No_aa_change	No_func_change
chr4	116805773	116805783	CCCAGTCAGCA	-	hom	intronic	Toe1	No_aa_change	No_func_change
chr4	116807683	116807684	GA	-	hom	upstream	Mutyh,Toe1	No_aa_change	No_func_change
chr4	116991165	116991165	G	-	hom	intronic	Urod	No_aa_change	No_func_change
chr4	117131849	117131849	-	C	hom	intronic	Plk3	No_aa_change	No_func_change
chr4	117215133	117215133	-	TCTATCTATCTATCTA	hom	intronic	Gm1661	No_aa_change	No_func_change
chr4	117237610	117237610	-	TTCCCACCAACTTAGCAAAGGATACATGATTCCCACCAACTTAGCAAAGGATACATGA	hom	intronic	Gm1661	No_aa_change	No_func_change
chr4	117553127	117553127	T	-	hom	intronic	Eri3	No_aa_change	No_func_change
chr4	117649534	117649555	GGCTGGAGGGAGGAGGGGAGGA	-	hom	intronic	Eri3	No_aa_change	No_func_change
chr4	117674626	117674626	-	A	hom	downstream	Dmap1,Eri3	No_aa_change	No_func_change
chr4	117674656	117674656	A	-	hom	downstream	Dmap1,Eri3	No_aa_change	No_func_change
chr4	117760220	117760220	-	A	hom	intronic	Klf17	No_aa_change	No_func_change
chr4	117760305	117760307	CCT	-	hom	intronic	Klf17	No_aa_change	No_func_change
chr4	117824964	117824964	-	CCCTCC	hom	intergenic	Klf17(dist=59298),Slc6a9(dist=10294)	No_aa_change	No_func_change
chr4	117824970	117824974	TTTTT	-	hom	intergenic	Klf17(dist=59304),Slc6a9(dist=10284)	No_aa_change	No_func_change
chr4	117825037	117825043	AAGGGGA	-	hom	intergenic	Klf17(dist=59371),Slc6a9(dist=10215)	No_aa_change	No_func_change
chr4	117825325	117825325	-	A	hom	intergenic	Klf17(dist=59659),Slc6a9(dist=9933)	No_aa_change	No_func_change
chr4	117871658	117871658	T	-	hom	intronic	Ccdc24	No_aa_change	No_func_change
chr4	117872282	117872285	GGGG	-	hom	intronic	Ccdc24	No_aa_change	No_func_change
chr4	117884875	117884896	TATGAATTTAGACATGCTAGTC	-	hom	intronic	Atp6v0b	No_aa_change	No_func_change
chr4	117885003	117885003	A	-	hom	intronic	Atp6v0b	No_aa_change	No_func_change
chr4	117886700	117886700	A	-	hom	intronic	Atp6v0b	No_aa_change	No_func_change
chr4	117891493	117891504	AAAAAACAAACA	-	hom	intronic	Dph2	No_aa_change	No_func_change
chr4	117891658	117891658	-	CCCGCGC	hom	intronic	Dph2	No_aa_change	No_func_change
chr4	117895388	117895388	-	G	hom	intronic	Ipo13	No_aa_change	No_func_change
chr4	117927595	117927595	T	-	hom	intronic	Artn	No_aa_change	No_func_change
chr4	118177350	118177350	-	AGCGGC	hom	intronic	Kdm4a	No_aa_change	No_func_change
chr4	118224385	118224385	-	AG	hom	intronic	Ptprf	No_aa_change	No_func_change
chr4	118361429	118361429	-	GAA	hom	intronic	Hyi	No_aa_change	No_func_change
chr4	118363204	118363204	-	CA	hom	UTR3	Szt2(NM_198170:c.*123_*124insTG)	No_aa_change	No_func_change
chr4	118363714	118363718	CCTCA	-	hom	intronic	Szt2	No_aa_change	No_func_change
chr4	118365918	118365921	ATAA	-	hom	intronic	Szt2	No_aa_change	No_func_change
chr4	118375245	118375245	-	GGGGCTGGTGAGATGGCTCAGTGGGTAAGAGCACCCGACTGCTCTTCCAAAGGTCTGGAGTTCAAATCCCAGCAAC	hom	intronic	Szt2	No_aa_change	No_func_change
chr4	118375648	118375648	C	-	hom	intronic	Szt2	No_aa_change	No_func_change
chr4	118375909	118375909	T	-	hom	intronic	Szt2	No_aa_change	No_func_change
chr4	118375952	118375952	-	C	hom	intronic	Szt2	No_aa_change	No_func_change
chr4	118376849	118376862	GGAACCCGCACAAA	-	hom	intronic	Szt2	No_aa_change	No_func_change
chr4	118376866	118376868	TTC	-	hom	intronic	Szt2	No_aa_change	No_func_change
chr4	118376916	118376916	A	-	hom	intronic	Szt2	No_aa_change	No_func_change
chr4	118384138	118384138	G	-	hom	intronic	Szt2	No_aa_change	No_func_change
chr4	118387260	118387260	-	ATG	hom	intronic	Szt2	No_aa_change	No_func_change
chr4	118389311	118389311	-	GAC	hom	intronic	Szt2	No_aa_change	No_func_change
chr4	118405741	118405741	G	-	hom	intronic	Szt2	No_aa_change	No_func_change
chr4	118411937	118411942	CTATCT	-	hom	intronic	Med8	No_aa_change	No_func_change
chr4	118412781	118412781	T	-	hom	intronic	Med8	No_aa_change	No_func_change
chr4	118414627	118414628	AG	-	hom	intronic	Med8	No_aa_change	No_func_change
chr4	118431367	118431368	GG	-	hom	intronic	Elovl1	No_aa_change	No_func_change
chr4	118448781	118448783	GAC	-	hom	intronic	Mpl	No_aa_change	No_func_change
chr4	118454672	118454673	TA	-	hom	intronic	Mpl	No_aa_change	No_func_change
chr4	118454786	118454786	T	-	hom	intronic	Mpl	No_aa_change	No_func_change
chr4	118455951	118455951	-	AA	hom	intronic	Mpl	No_aa_change	No_func_change
chr4	118456046	118456060	TCCCGAAGATGCCGT	-	hom	intronic	Mpl	No_aa_change	No_func_change
chr4	118482899	118482910	TCCTACTGTCTG	-	hom	intronic	Tie1	No_aa_change	No_func_change
chr4	118483729	118483729	-	GGGT	hom	intronic	Tie1	No_aa_change	No_func_change
chr4	118581312	118581354	CAGGCCTCAGGGTCCTCCTTCCACCTTCCCTTCCTCTTACCCA	-	hom	intronic	Wdr65	No_aa_change	No_func_change
chr4	118584464	118584464	-	G	hom	intronic	Wdr65	No_aa_change	No_func_change
chr4	118584793	118584806	GGATGCGGAATCAG	-	hom	intronic	Wdr65	No_aa_change	No_func_change
chr4	118584867	118584867	-	T	hom	intronic	Wdr65	No_aa_change	No_func_change
chr4	118584870	118584875	CCGGGA	-	hom	intronic	Wdr65	No_aa_change	No_func_change
chr4	118584876	118584876	-	GCTC	hom	intronic	Wdr65	No_aa_change	No_func_change
chr4	118589145	118589145	-	GCAAGGAGCATGGAGCATGGAGCATGGAGCAAGGAGCATGGAGCATGGA	hom	intronic	Wdr65	No_aa_change	No_func_change
chr4	118599234	118599242	CTGCAGACA	-	hom	intronic	Wdr65	No_aa_change	No_func_change
chr4	118610845	118610850	GAGGGG	-	hom	intronic	Wdr65	No_aa_change	No_func_change
chr4	118791054	118791054	-	C	hom	intergenic	Olfr1337(dist=8468),Olfr1335(dist=17801)	No_aa_change	No_func_change
chr4	118791633	118791637	TTTTT	-	hom	intergenic	Olfr1337(dist=9047),Olfr1335(dist=17218)	No_aa_change	No_func_change
chr4	118796438	118796438	T	-	hom	intergenic	Olfr1337(dist=13852),Olfr1335(dist=12417)	No_aa_change	No_func_change
chr4	118808785	118808785	G	-	hom	downstream	Olfr1335	No_aa_change	No_func_change
chr4	118854328	118854328	-	CCG	hom	intergenic	Olfr1333(dist=23890),Olfr1331(dist=14455)	No_aa_change	No_func_change
chr4	118855028	118855028	G	-	hom	intergenic	Olfr1333(dist=24590),Olfr1331(dist=13755)	No_aa_change	No_func_change
chr4	118916666	118916666	T	-	hom	exonic	Olfr1329	frameshift_deletion	Olfr1329:NM_001011870:exon1:c.800delA:p.Y267fs,
chr4	118917668	118917669	AC	-	hom	upstream	Olfr1329	No_aa_change	No_func_change
chr4	119169969	119169982	AAAAAAAAAAAAAA	-	hom	UTR3	Zfp691(NM_183140:c.*213_*200delTTTTTTTTTTTTTT,NM_001145936:c.*213_*200delTTTTTTTTTTTTTT,NM_001145935:c.*213_*200delTTTTTTTTTTTTTT)	No_aa_change	No_func_change
chr4	119180437	119180437	-	A	hom	intronic	Ermap	No_aa_change	No_func_change
chr4	119183854	119183854	-	CCCA	hom	intronic	Ermap	No_aa_change	No_func_change
chr4	119183855	119183855	-	ACCCCCAAACCCTCCCCAGAGCAGTCACAGTCTCCCATACCCCCCCAGTCCTCCCCAGAGCAGTCACAGTCTC	hom	intronic	Ermap	No_aa_change	No_func_change
chr4	119227889	119227889	A	-	hom	intronic	AU022252	No_aa_change	No_func_change
chr4	119245265	119245265	G	-	hom	intronic	Lepre1	No_aa_change	No_func_change
chr4	119256818	119256825	ACCCCACC	-	hom	intronic	Cldn19	No_aa_change	No_func_change
chr4	119367741	119367741	A	-	hom	UTR3	Ccdc30(NM_028857:c.*24delT,NM_028698:c.*24delT)	No_aa_change	No_func_change
chr4	121040754	121040754	-	CC	hom	intronic	Col9a2	No_aa_change	No_func_change
chr4	121044174	121044177	TTGT	-	hom	intronic	Col9a2	No_aa_change	No_func_change
chr4	121044198	121044198	-	GAG	hom	intronic	Col9a2	No_aa_change	No_func_change
chr4	121044592	121044600	GGGACGGGG	-	hom	intronic	Col9a2	No_aa_change	No_func_change
chr4	121044609	121044609	G	-	hom	intronic	Col9a2	No_aa_change	No_func_change
chr4	121045840	121045840	-	GG	hom	intronic	Col9a2	No_aa_change	No_func_change
chr4	121045896	121045899	TTTG	-	hom	intronic	Col9a2	No_aa_change	No_func_change
chr4	121046054	121046054	-	T	hom	intronic	Col9a2	No_aa_change	No_func_change
chr4	121068512	121068512	A	-	hom	intronic	Zmpste24	No_aa_change	No_func_change
chr4	121239447	121239447	-	CAAG	hom	intergenic	Rlf(dist=50913),Gm12888(dist=76869)	No_aa_change	No_func_change
chr4	122853880	122853882	CCC	-	hom	intronic	Ppt1	No_aa_change	No_func_change
chr4	122854138	122854138	-	AA	hom	intronic	Ppt1	No_aa_change	No_func_change
chr4	122857704	122857704	C	-	hom	UTR3	Ppt1(NM_008917:c.*72delC)	No_aa_change	No_func_change
chr4	122861838	122861840	AGG	-	hom	intronic	Cap1	No_aa_change	No_func_change
chr4	122864878	122864878	-	TTAAAA	hom	intronic	Cap1	No_aa_change	No_func_change
chr4	122864925	122864925	-	GTAA	hom	intronic	Cap1	No_aa_change	No_func_change
chr4	122865286	122865286	-	AAGA	hom	intronic	Cap1	No_aa_change	No_func_change
chr4	122926198	122926200	ACA	-	hom	intergenic	Cap1(dist=40141),Mfsd2a(dist=20651)	No_aa_change	No_func_change
chr4	122949680	122949708	AGTGAGTTCCAGGACAGCCAGGGCTATAG	-	hom	intronic	Mfsd2a	No_aa_change	No_func_change
chr4	122949744	122949745	AA	-	hom	intronic	Mfsd2a	No_aa_change	No_func_change
chr4	122949764	122949764	-	GTGTGTGTGTGTGTGTG	hom	intronic	Mfsd2a	No_aa_change	No_func_change
chr4	122949776	122949776	-	T	hom	intronic	Mfsd2a	No_aa_change	No_func_change
chr4	122949779	122949779	-	T	hom	intronic	Mfsd2a	No_aa_change	No_func_change
chr4	122950361	122950361	C	-	hom	intronic	Mfsd2a	No_aa_change	No_func_change
chr4	122956708	122956721	CTTCGAAGGAGCGT	-	hom	intronic	Mfsd2a	No_aa_change	No_func_change
chr4	122959090	122959092	CGC	-	hom	intronic	Mfsd2a	No_aa_change	No_func_change
chr4	123054500	123054500	-	T	het	UTR3	Trit1(NM_025873:c.*208_*209insT)	No_aa_change	No_func_change
chr4	123122924	123122924	-	C	hom	intronic	Bmp8b	No_aa_change	No_func_change
chr4	123234032	123234032	-	AC	hom	intronic	Heyl	No_aa_change	No_func_change
chr4	123242762	123242762	A	-	het	intronic	Heyl	No_aa_change	No_func_change
chr4	123258189	123258189	-	TGT	hom	intergenic	Heyl(dist=8319),Pabpc4(dist=24722)	No_aa_change	No_func_change
chr4	123258192	123258198	GTTTTCC	-	hom	intergenic	Heyl(dist=8322),Pabpc4(dist=24713)	No_aa_change	No_func_change
chr4	123258942	123258942	G	-	hom	intergenic	Heyl(dist=9072),Pabpc4(dist=23969)	No_aa_change	No_func_change
chr4	123258956	123258956	-	AATAAATAAATAAATAAATA	hom	intergenic	Heyl(dist=9086),Pabpc4(dist=23955)	No_aa_change	No_func_change
chr4	123292029	123292029	G	-	hom	intronic	Pabpc4	No_aa_change	No_func_change
chr4	123294915	123294918	TTAA	-	hom	intronic	Pabpc4	No_aa_change	No_func_change
chr4	123295366	123295368	GGA	-	hom	intronic	Pabpc4	No_aa_change	No_func_change
chr4	123295437	123295437	-	TAGG	hom	intronic	Pabpc4	No_aa_change	No_func_change
chr4	123298711	123298711	-	T	hom	UTR3	Pabpc4(NM_130881:c.*211_*212insT,NM_148917:c.*211_*212insT)	No_aa_change	No_func_change
chr4	123316289	123316289	A	-	hom	intronic	Bmp8a	No_aa_change	No_func_change
chr4	126255918	126255918	-	C	hom	intronic	Map7d1	No_aa_change	No_func_change
chr4	134885565	134885565	-	TTCCTTTTCC	hom	intronic	Rhd	No_aa_change	No_func_change
chr4	138456971	138456971	-	GAGGAGGAGGAGGAGGAGGAGGAG	hom	UTR3	Camk2n1(NM_025451:c.*183_*184insGAGGAGGAGGAGGAGGAGGAGGAG)	No_aa_change	No_func_change
chr4	144040930	144040930	A	-	hom	intergenic	Pramef17(dist=46561),Pramel4(dist=18196)	No_aa_change	No_func_change
chr4	147405543	147405543	-	C	hom	intronic	Gm13152	No_aa_change	No_func_change
chr4	155044246	155044246	-	G	hom	intergenic	Plch2(dist=33262),Pex10(dist=22784)	No_aa_change	No_func_change
chr4	156355345	156355345	G	-	hom	intergenic	Vmn2r-ps159(dist=15846),NONE(dist=NONE)	No_aa_change	No_func_change
chr5	3954627	3954627	G	-	hom	intronic	Akap9	No_aa_change	No_func_change
chr5	4051421	4051421	C	-	hom	intronic	Akap9	No_aa_change	No_func_change
chr5	4079600	4079610	ATGTCAGCTGG	-	hom	intronic	Akap9	No_aa_change	No_func_change
chr5	5093094	5093094	G	-	hom	intronic	Cdk14	No_aa_change	No_func_change
chr5	5640078	5640078	-	T	hom	intronic	A330021E22Rik	No_aa_change	No_func_change
chr5	5683108	5683108	-	AAAAC	hom	intronic	Steap2	No_aa_change	No_func_change
chr5	6876237	6876240	AAAC	-	hom	intronic	Zfp804b	No_aa_change	No_func_change
chr5	7269422	7269424	CCT	-	hom	intronic	Zfp804b	No_aa_change	No_func_change
chr5	8442668	8442668	-	GTGTTTGGCATTCTAGTTTGTAGTAATTGTTGGTATCTCTACTCCACAAGCCACGTAGTAAGTAG	hom	intronic	Slc25a40	No_aa_change	No_func_change
chr5	14911260	14911260	G	-	hom	intronic	Gm9758	No_aa_change	No_func_change
chr5	21483838	21483838	G	-	hom	downstream	Fbxl13	No_aa_change	No_func_change
chr5	25203475	25203475	-	TTCT	hom	intronic	Galntl5	No_aa_change	No_func_change
chr5	30163763	30163763	-	TTTTTT	hom	intronic	Hadhb	No_aa_change	No_func_change
chr5	37393310	37393310	-	A	hom	intronic	Evc2	No_aa_change	No_func_change
chr5	38300290	38300290	G	-	hom	splicing	Otop1(NM_172709:exon5:c.1391+1G>-,NM_172709:exon6:c.1392-1G>-)	No_aa_change	No_func_change
chr5	41343084	41343087	TGTT	-	hom	intergenic	Hs3st1(dist=1698453),Rab28(dist=281889)	No_aa_change	No_func_change
chr5	41934371	41934371	-	C	hom	intergenic	Mir6414(dist=42948),Gm7854(dist=1217315)	No_aa_change	No_func_change
chr5	41934703	41934719	TATGCCTGCCTGTGCTT	-	hom	intergenic	Mir6414(dist=43280),Gm7854(dist=1216967)	No_aa_change	No_func_change
chr5	41934962	41934962	-	T	hom	intergenic	Mir6414(dist=43539),Gm7854(dist=1216724)	No_aa_change	No_func_change
chr5	41935006	41935006	-	TCT	hom	intergenic	Mir6414(dist=43583),Gm7854(dist=1216680)	No_aa_change	No_func_change
chr5	41935804	41935822	TTTTGTATATTCTTATTTT	-	hom	intergenic	Mir6414(dist=44381),Gm7854(dist=1215864)	No_aa_change	No_func_change
chr5	42500220	42500220	-	TAT	hom	intergenic	Mir6414(dist=608797),Gm7854(dist=651466)	No_aa_change	No_func_change
chr5	43615582	43615584	AGA	-	hom	intronic	C1qtnf7	No_aa_change	No_func_change
chr5	43671139	43671139	-	C	hom	intronic	Cc2d2a	No_aa_change	No_func_change
chr5	43689145	43689145	-	T	hom	intronic	Cc2d2a	No_aa_change	No_func_change
chr5	43696361	43696361	-	AAAAAACAAAAAAACAAAAAAAAAAA	hom	intronic	Cc2d2a	No_aa_change	No_func_change
chr5	43703656	43703656	-	TGTCTGTG	hom	intronic	Cc2d2a	No_aa_change	No_func_change
chr5	43703831	43703831	-	TGTT	hom	intronic	Cc2d2a	No_aa_change	No_func_change
chr5	43821388	43821388	T	-	hom	intronic	Bst1	No_aa_change	No_func_change
chr5	43821394	43821405	AGGTTGAGAACC	-	hom	intronic	Bst1	No_aa_change	No_func_change
chr5	43825299	43825299	A	-	hom	intronic	Bst1	No_aa_change	No_func_change
chr5	43826438	43826438	-	TTT	hom	intronic	Bst1	No_aa_change	No_func_change
chr5	43826439	43826439	-	GAGACC	hom	intronic	Bst1	No_aa_change	No_func_change
chr5	43869208	43869208	-	G	hom	intronic	Cd38	No_aa_change	No_func_change
chr5	43906060	43906060	-	G	hom	intronic	Cd38	No_aa_change	No_func_change
chr5	43907329	43907329	A	-	hom	intronic	Cd38	No_aa_change	No_func_change
chr5	43907447	43907447	-	CT	hom	intronic	Cd38	No_aa_change	No_func_change
chr5	43907450	43907450	-	CAGCAGGCTGGATTGTA	hom	intronic	Cd38	No_aa_change	No_func_change
chr5	43907635	43907635	A	-	hom	intronic	Cd38	No_aa_change	No_func_change
chr5	43907637	43907640	ACCA	-	hom	intronic	Cd38	No_aa_change	No_func_change
chr5	43907642	43907643	CA	-	hom	intronic	Cd38	No_aa_change	No_func_change
chr5	43908091	43908091	-	TGGTCTGACACATGA	hom	intronic	Cd38	No_aa_change	No_func_change
chr5	43920528	43920531	GTCC	-	hom	intergenic	Cd38(dist=8154),Fgfbp1(dist=58327)	No_aa_change	No_func_change
chr5	43944724	43944724	T	-	hom	intergenic	Cd38(dist=32350),Fgfbp1(dist=34134)	No_aa_change	No_func_change
chr5	44013953	44013964	TGGGACCTCCAA	-	hom	intronic	Prom1	No_aa_change	No_func_change
chr5	44037687	44037688	AA	-	hom	intronic	Prom1	No_aa_change	No_func_change
chr5	44055824	44055824	A	-	hom	intronic	Prom1	No_aa_change	No_func_change
chr5	44058774	44058774	-	G	hom	intronic	Prom1	No_aa_change	No_func_change
chr5	44192207	44192207	-	AT	hom	intronic	Tapt1	No_aa_change	No_func_change
chr5	44192249	44192249	A	-	hom	intronic	Tapt1	No_aa_change	No_func_change
chr5	44532545	44532545	-	CA	hom	intronic	Ldb2	No_aa_change	No_func_change
chr5	52582104	52582104	-	GCCC	hom	intergenic	Lgi2(dist=15824),8030423F21Rik(dist=25446)	No_aa_change	No_func_change
chr5	52583795	52583795	-	C	hom	intergenic	Lgi2(dist=17515),8030423F21Rik(dist=23755)	No_aa_change	No_func_change
chr5	52583800	52583800	-	T	hom	intergenic	Lgi2(dist=17520),8030423F21Rik(dist=23750)	No_aa_change	No_func_change
chr5	52583807	52583807	-	CCA	hom	intergenic	Lgi2(dist=17527),8030423F21Rik(dist=23743)	No_aa_change	No_func_change
chr5	52610005	52610017	AGTCAAGGCAAAT	-	hom	ncRNA_exonic	8030423F21Rik	No_aa_change	No_func_change
chr5	52610030	52610035	CAGGCG	-	hom	ncRNA_exonic	8030423F21Rik	No_aa_change	No_func_change
chr5	52610038	52610038	-	TT	hom	ncRNA_exonic	8030423F21Rik	No_aa_change	No_func_change
chr5	52669092	52669092	-	T	hom	intronic	Sepsecs	No_aa_change	No_func_change
chr5	52669095	52669095	-	TAT	hom	intronic	Sepsecs	No_aa_change	No_func_change
chr5	52669097	52669097	-	A	hom	intronic	Sepsecs	No_aa_change	No_func_change
chr5	52743564	52743564	-	TTC	hom	intronic	Pi4k2b	No_aa_change	No_func_change
chr5	52743579	52743579	-	TT	hom	intronic	Pi4k2b	No_aa_change	No_func_change
chr5	52756756	52756756	T	-	hom	intronic	Pi4k2b	No_aa_change	No_func_change
chr5	52760768	52760769	TT	-	hom	intronic	Pi4k2b	No_aa_change	No_func_change
chr5	52785251	52785251	-	T	hom	intronic	Zcchc4	No_aa_change	No_func_change
chr5	52861156	52861156	C	-	hom	intronic	Anapc4	No_aa_change	No_func_change
chr5	71014638	71014638	-	A	hom	splicing	Gabra2(NM_008066:exon6:c.256-2->T)	No_aa_change	No_func_change
chr5	72564460	72564460	C	-	het	intergenic	Nfxl1(dist=4815),Zar1(dist=12654)	No_aa_change	No_func_change
chr5	87678225	87678228	TCTC	-	hom	intronic	Csn1s1	No_aa_change	No_func_change
chr5	101861257	101861259	ATA	-	hom	intronic	Wdfy3	No_aa_change	No_func_change
chr5	101917664	101917664	-	C	hom	intronic	Wdfy3	No_aa_change	No_func_change
chr5	114216501	114216502	CA	-	hom	intronic	Acacb	No_aa_change	No_func_change
chr5	115244300	115244300	-	C	hom	intronic	Rnf10	No_aa_change	No_func_change
chr5	115451391	115451391	C	-	hom	intronic	Msi1	No_aa_change	No_func_change
chr5	120545401	120545401	-	G	hom	intronic	Tpcn1	No_aa_change	No_func_change
chr5	120748506	120748506	C	-	hom	intronic	Oas2	No_aa_change	No_func_change
chr5	120847611	120847611	G	-	hom	intronic	Oas1f	No_aa_change	No_func_change
chr5	120847650	120847650	G	-	hom	intronic	Oas1f	No_aa_change	No_func_change
chr5	120973202	120973207	CATATA	-	hom	intronic	Rph3a	No_aa_change	No_func_change
chr5	124608721	124608724	TCTT	-	hom	intronic	Tctn2	No_aa_change	No_func_change
chr5	124624334	124624334	-	AC	hom	exonic	Tctn2	unknown	UNKNOWN
chr5	124645074	124645074	-	G	hom	intronic	Atp6v0a2	No_aa_change	No_func_change
chr5	124645103	124645103	-	T	hom	intronic	Atp6v0a2	No_aa_change	No_func_change
chr5	129697981	129697981	-	C	hom	intronic	41896	No_aa_change	No_func_change
chr5	129790855	129790855	G	-	hom	intronic	Cct6a	No_aa_change	No_func_change
chr5	131476702	131476702	-	G	hom	exonic	Auts2	unknown	UNKNOWN
chr5	135198013	135198020	TTTCTTTC	-	hom	intronic	Baz1b	No_aa_change	No_func_change
chr5	137189105	137189105	C	-	hom	intergenic	Trim56(dist=72898),Ache(dist=99149)	No_aa_change	No_func_change
chr5	137442321	137442338	GTGTGTGTGTGTGTGTGC	-	hom	intronic	Zan	No_aa_change	No_func_change
chr5	139353043	139353046	AGAT	-	hom	intronic	Cyp2w1	No_aa_change	No_func_change
chr5	140427173	140427174	CA	-	hom	intronic	Eif3b	No_aa_change	No_func_change
chr5	143893387	143893390	ACAC	-	hom	intronic	Ankrd61,Eif2ak1	No_aa_change	No_func_change
chr5	146261322	146261322	-	G	hom	intronic	Cdk8	No_aa_change	No_func_change
chr5	150244295	150244295	-	AGGAGGAGGAGGAGGAGG	hom	intergenic	Rxfp2(dist=162109),Fry(dist=15635)	No_aa_change	No_func_change
chr6	8573120	8573120	-	A	hom	intronic	Glcci1	No_aa_change	No_func_change
chr6	8595693	8595693	T	-	hom	UTR3	Glcci1(NM_133236:c.*2441delT,NM_001286728:c.*2441delT,NM_001286729:c.*2441delT)	No_aa_change	No_func_change
chr6	8653453	8653453	-	A	hom	intronic	Ica1	No_aa_change	No_func_change
chr6	8656508	8656511	ACAC	-	hom	intronic	Ica1	No_aa_change	No_func_change
chr6	8658391	8658391	-	ATCA	hom	intronic	Ica1	No_aa_change	No_func_change
chr6	8667075	8667075	-	AAAAG	hom	intronic	Ica1	No_aa_change	No_func_change
chr6	8667086	8667086	A	-	hom	intronic	Ica1	No_aa_change	No_func_change
chr6	8667167	8667167	-	GAACGC	hom	intronic	Ica1	No_aa_change	No_func_change
chr6	9854204	9854204	-	AAGC	hom	intergenic	Nxph1(dist=605626),AA545190(dist=1117264)	No_aa_change	No_func_change
chr6	10885076	10885076	-	A	hom	intergenic	Nxph1(dist=1636498),AA545190(dist=86392)	No_aa_change	No_func_change
chr6	11926902	11926902	T	-	hom	intronic	Phf14	No_aa_change	No_func_change
chr6	11962516	11962519	CTTA	-	hom	intronic	Phf14	No_aa_change	No_func_change
chr6	11986223	11986286	TTCCTTCCTTCCTTCCTTCCTTCCTTCCTTCCTTCCTTCTTTCCTTCCTTCCTTCCTTCCTTCT	-	hom	intronic	Phf14	No_aa_change	No_func_change
chr6	13081697	13081697	-	A	hom	intronic	Tmem106b	No_aa_change	No_func_change
chr6	13082255	13082255	T	-	hom	intronic	Tmem106b	No_aa_change	No_func_change
chr6	13082491	13082491	T	-	hom	intronic	Tmem106b	No_aa_change	No_func_change
chr6	13083270	13083270	A	-	hom	intronic	Tmem106b	No_aa_change	No_func_change
chr6	13084088	13084089	TT	-	hom	intronic	Tmem106b	No_aa_change	No_func_change
chr6	13162483	13162483	-	TTTG	hom	intergenic	Tmem106b(dist=73214),Vwde(dist=23128)	No_aa_change	No_func_change
chr6	14006157	14006160	CCCC	-	hom	intergenic	1110019D14Rik(dist=109736),Ppp1r3a(dist=707662)	No_aa_change	No_func_change
chr6	14282615	14282632	GAGGAAGAGGAAGAGGAG	-	hom	intergenic	1110019D14Rik(dist=386194),Ppp1r3a(dist=431190)	No_aa_change	No_func_change
chr6	14943153	14943153	-	CCTTCCTTCCTT	hom	intronic	Foxp2	No_aa_change	No_func_change
chr6	29992894	29992897	GAAG	-	hom	ncRNA_intronic	1700023L04Rik	No_aa_change	No_func_change
chr6	72309803	72309803	G	-	hom	splicing	Sftpb(NM_147779:exon7:c.692+1G>-,NM_147779:exon8:c.693-1G>-)	No_aa_change	No_func_change
chr6	72333045	72333045	A	-	hom	intronic	Usp39	No_aa_change	No_func_change
chr6	83148037	83148037	C	-	hom	intronic	Rtkn	No_aa_change	No_func_change
chr6	84587786	84587786	-	GGAGCAGCTGGG	hom	intronic	Cyp26b1	No_aa_change	No_func_change
chr6	88725625	88725625	-	A	hom	intronic	Mgll	No_aa_change	No_func_change
chr6	88766522	88766522	C	-	hom	UTR3	Mgll(NM_001166250:c.*172delC)	No_aa_change	No_func_change
chr6	88897141	88897141	-	AAC	hom	intronic	Mcm2	No_aa_change	No_func_change
chr6	88897234	88897249	GGGGGGGGGGGGGGGG	-	hom	intronic	Mcm2	No_aa_change	No_func_change
chr6	88897693	88897693	T	-	hom	intronic	Mcm2	No_aa_change	No_func_change
chr6	89107855	89107855	-	GATGAAGAACATGCTGGTAGAGGAAAT	hom	exonic	4933427D06Rik	nonframeshift_insertion	4933427D06Rik:NM_175017:exon4:c.240_241insGATGAAGAACATGCTGGTAGAGGAAAT:p.N80delinsNDEEHAGRGN,
chr6	89107899	89107899	-	GAGGCA	hom	exonic	4933427D06Rik	nonframeshift_insertion	4933427D06Rik:NM_175017:exon4:c.284_285insGAGGCA:p.W95delinsWRQ,
chr6	89146095	89146095	-	AACAAAC	hom	ncRNA_exonic	Gm1965	No_aa_change	No_func_change
chr6	89146613	89146616	CACA	-	hom	ncRNA_exonic	Gm1965	No_aa_change	No_func_change
chr6	89147081	89147081	-	T	hom	ncRNA_exonic	Gm1965	No_aa_change	No_func_change
chr6	89212133	89212133	-	TCTTCC	hom	downstream	Gm839	No_aa_change	No_func_change
chr6	89332554	89332554	-	G	hom	intronic	Plxna1	No_aa_change	No_func_change
chr6	89343894	89343894	-	A	hom	intronic	Plxna1	No_aa_change	No_func_change
chr6	89355190	89355191	AG	-	hom	intronic	Plxna1	No_aa_change	No_func_change
chr6	89356373	89356373	G	-	hom	intronic	Plxna1	No_aa_change	No_func_change
chr6	90345404	90345404	T	-	hom	intronic	Uroc1	No_aa_change	No_func_change
chr6	90670349	90670349	T	-	hom	intronic	Iqsec1	No_aa_change	No_func_change
chr6	90672359	90672362	GTCC	-	hom	intronic	Iqsec1	No_aa_change	No_func_change
chr6	90763947	90763961	AAAAAAAAAAAAAAA	-	hom	intronic	Iqsec1	No_aa_change	No_func_change
chr6	97186782	97186782	-	TGTG	hom	intronic	Uba3	No_aa_change	No_func_change
chr6	100863218	100863221	ATTT	-	hom	intronic	Ppp4r2	No_aa_change	No_func_change
chr6	106486252	106486252	-	TTGC	hom	intronic	Cntn4	No_aa_change	No_func_change
chr6	108354838	108354838	-	GT	hom	intronic	Itpr1	No_aa_change	No_func_change
chr6	108841735	108841736	TG	-	hom	intronic	Edem1	No_aa_change	No_func_change
chr6	119206419	119206419	-	T	hom	intronic	Dcp1b	No_aa_change	No_func_change
chr6	119206422	119206422	-	T	hom	intronic	Dcp1b	No_aa_change	No_func_change
chr6	121661700	121661700	-	TATC	hom	intronic	A2m	No_aa_change	No_func_change
chr6	122742238	122742241	TTGC	-	hom	intronic	Slc2a3	No_aa_change	No_func_change
chr6	125123093	125123094	GG	-	hom	intronic	Chd4	No_aa_change	No_func_change
chr6	126643444	126643444	C	-	hom	UTR5	Kcna1(NM_010595:c.-89delG)	No_aa_change	No_func_change
chr6	128334355	128334355	-	CCCCCCC	hom	intronic	Tulp3	No_aa_change	No_func_change
chr6	131289262	131289265	AAGA	-	hom	intronic	Magohb	No_aa_change	No_func_change
chr7	3181355	3181355	A	-	hom	intergenic	AU018091(dist=12152),Mir290a(dist=37271)	No_aa_change	No_func_change
chr7	4486241	4486241	G	-	hom	intronic	Ppp1r12c	No_aa_change	No_func_change
chr7	4663264	4663264	C	-	hom	intronic	Hspbp1	No_aa_change	No_func_change
chr7	12468451	12468451	C	-	hom	intergenic	Zfp551(dist=45960),Zfp606(dist=9854)	No_aa_change	No_func_change
chr7	13037749	13037749	C	-	hom	UTR5	Ube2m(NM_145578:c.-20delG)	No_aa_change	No_func_change
chr7	13037760	13037760	G	-	hom	UTR5	Ube2m(NM_145578:c.-31delC)	No_aa_change	No_func_change
chr7	13260899	13260899	G	-	hom	splicing	6330408A02Rik(NM_177312:exon5:c.1329+1C>-,NM_177312:exon6:c.1330-1C>-)	No_aa_change	No_func_change
chr7	13291663	13291663	C	-	hom	intronic	Lig1	No_aa_change	No_func_change
chr7	13305925	13305925	C	-	hom	splicing	Lig1(NM_001199310:exon22:c.2061+1C>-,NM_001199310:exon23:c.2062-1C>-,NM_010715:exon22:c.2061+1C>-,NM_010715:exon23:c.2062-1C>-,NM_001083188:exon22:c.2061+1C>-,NM_001083188:exon23:c.2062-1C>-)	No_aa_change	No_func_change
chr7	13344571	13344571	G	-	hom	intronic	Pla2g4c	No_aa_change	No_func_change
chr7	14226919	14226920	GG	-	hom	intronic	Sult2a6	No_aa_change	No_func_change
chr7	24379067	24379068	GG	-	hom	intronic	Kcnn4	No_aa_change	No_func_change
chr7	24565360	24565360	A	-	hom	intronic	Xrcc1	No_aa_change	No_func_change
chr7	32518295	32518295	-	ATAA	hom	intergenic	Scgb1b29(dist=75451),Scgb2b17(dist=309388)	No_aa_change	No_func_change
chr7	38194784	38194784	C	-	hom	splicing	1600014C10Rik(NM_001085385:exon3:c.240+1C>-,NM_001085385:exon4:c.241-1C>-,NM_028166:exon3:c.240+1C>-,NM_028166:exon4:c.241-1C>-)	No_aa_change	No_func_change
chr7	49062422	49062422	-	T	hom	intronic	Nav2	No_aa_change	No_func_change
chr7	79839110	79839110	C	-	hom	intronic	Anpep	No_aa_change	No_func_change
chr7	80098333	80098338	CCAGGG	-	hom	intronic	Idh2	No_aa_change	No_func_change
chr7	80760095	80760095	-	C	hom	intronic	Iqgap1	No_aa_change	No_func_change
chr7	89902973	89902973	-	AC	hom	intronic	Ccdc81	No_aa_change	No_func_change
chr7	104767882	104767882	-	AAAGA	hom	downstream	Usp17le	No_aa_change	No_func_change
chr7	108893347	108893347	-	AGAA	hom	downstream	Olfr519	No_aa_change	No_func_change
chr7	125797849	125797849	-	AAAC	hom	intronic	D430042O09Rik	No_aa_change	No_func_change
chr7	126112651	126112652	AT	-	hom	intronic	Xpo6	No_aa_change	No_func_change
chr7	126112654	126112654	-	AT	hom	intronic	Xpo6	No_aa_change	No_func_change
chr7	126120555	126120556	GA	-	hom	intronic	Xpo6	No_aa_change	No_func_change
chr7	126129323	126129330	AAACAAAC	-	hom	intronic	Xpo6	No_aa_change	No_func_change
chr7	126140362	126140362	-	A	hom	intronic	Xpo6	No_aa_change	No_func_change
chr7	126173998	126173998	-	TT	hom	intronic	Xpo6	No_aa_change	No_func_change
chr7	126289795	126289795	G	-	hom	intronic	Sbk1	No_aa_change	No_func_change
chr7	126364142	126364142	-	G	hom	intronic	Lat	No_aa_change	No_func_change
chr7	126370676	126370676	-	AGACAGACAGAC	hom	intronic	Spns1	No_aa_change	No_func_change
chr7	126374907	126374907	A	-	hom	intronic	Spns1	No_aa_change	No_func_change
chr7	126400655	126400655	-	A	hom	intergenic	Nfatc2ip(dist=3918),Cd19(dist=7793)	No_aa_change	No_func_change
chr7	126414733	126414736	AGAT	-	hom	intronic	Cd19	No_aa_change	No_func_change
chr7	126702806	126702806	C	-	hom	intronic	Coro1a	No_aa_change	No_func_change
chr7	127322805	127322805	G	-	hom	intronic	Itgal	No_aa_change	No_func_change
chr7	128621211	128621250	TCTTCTCTTCTCTTCTCTTCTCTTCTCTTCTCTTCTCTTC	-	hom	intronic	Inpp5f	No_aa_change	No_func_change
chr7	128688929	128688929	-	GGGTGGGGGT	hom	intronic	Inpp5f	No_aa_change	No_func_change
chr7	128694107	128694108	GC	-	hom	intronic	Inpp5f	No_aa_change	No_func_change
chr7	128694110	128694111	GT	-	hom	intronic	Inpp5f	No_aa_change	No_func_change
chr7	128694113	128694117	CCCCG	-	hom	intronic	Inpp5f	No_aa_change	No_func_change
chr7	128698471	128698473	CTG	-	hom	exonic	Mcmbp	nonframeshift_deletion	Mcmbp:NM_145955:exon16:c.1900_1902del:p.634_634del,
chr7	128704738	128704747	ACACACACAC	-	hom	intronic	Mcmbp	No_aa_change	No_func_change
chr7	128704771	128704771	-	AC	hom	intronic	Mcmbp	No_aa_change	No_func_change
chr7	128765721	128765722	TT	-	hom	intronic	Sec23ip	No_aa_change	No_func_change
chr7	128772383	128772388	TTTTTC	-	hom	intronic	Sec23ip	No_aa_change	No_func_change
chr7	128772388	128772388	-	AG	hom	intronic	Sec23ip	No_aa_change	No_func_change
chr7	128772484	128772484	-	TCTTC	hom	intronic	Sec23ip	No_aa_change	No_func_change
chr7	128778327	128778327	-	A	hom	intronic	Sec23ip	No_aa_change	No_func_change
chr7	129321380	129321380	-	TGGTGA	hom	intronic	Ppapdc1a	No_aa_change	No_func_change
chr7	129321398	129321398	-	TGG	hom	intronic	Ppapdc1a	No_aa_change	No_func_change
chr7	129321459	129321459	-	T	hom	intronic	Ppapdc1a	No_aa_change	No_func_change
chr7	129321641	129321641	-	GT	hom	intronic	Ppapdc1a	No_aa_change	No_func_change
chr7	129323542	129323542	-	AGTGGAG	hom	intronic	Ppapdc1a	No_aa_change	No_func_change
chr7	129598859	129598862	AAAG	-	hom	intronic	Wdr11	No_aa_change	No_func_change
chr7	129634671	129634671	-	ACA	hom	intronic	Wdr11	No_aa_change	No_func_change
chr7	130228574	130228574	-	A	hom	intronic	Fgfr2	No_aa_change	No_func_change
chr7	130241469	130241470	GG	-	hom	intronic	Fgfr2	No_aa_change	No_func_change
chr7	130516415	130516415	-	A	het	intronic	Ate1	No_aa_change	No_func_change
chr7	130538097	130538097	T	-	hom	intronic	Nsmce4a	No_aa_change	No_func_change
chr7	130538402	130538402	A	-	hom	intronic	Nsmce4a	No_aa_change	No_func_change
chr7	130539316	130539316	-	AAAA	hom	intronic	Nsmce4a	No_aa_change	No_func_change
chr7	130601769	130601769	-	TG	hom	intronic	Tacc2	No_aa_change	No_func_change
chr7	130744319	130744319	-	TGTTT	hom	intronic	Tacc2	No_aa_change	No_func_change
chr7	131043598	131043598	T	-	hom	intronic	Dmbt1	No_aa_change	No_func_change
chr7	131043852	131043852	C	-	hom	intronic	Dmbt1	No_aa_change	No_func_change
chr7	131074206	131074210	AAAAC	-	hom	exonic	Dmbt1	frameshift_deletion	Dmbt1:NM_007769:exon20:c.1790_1794del:p.E597fs,
chr7	131074211	131074211	-	TTCTG	hom	exonic	Dmbt1	frameshift_insertion	Dmbt1:NM_007769:exon20:c.1795_1796insTTCTG:p.S599fs,
chr7	131081221	131081221	-	G	hom	intronic	Dmbt1	No_aa_change	No_func_change
chr7	131088467	131088467	A	-	hom	intronic	Dmbt1	No_aa_change	No_func_change
chr7	131109275	131109280	TGTGTG	-	hom	intronic	Dmbt1	No_aa_change	No_func_change
chr7	131237913	131237913	-	TCTCTCTC	hom	intronic	5430419D17Rik	No_aa_change	No_func_change
chr7	133975281	133975281	-	T	hom	intronic	Adam12	No_aa_change	No_func_change
chr7	133998260	133998263	TCAA	-	hom	intronic	Adam12	No_aa_change	No_func_change
chr7	134134954	134134957	GATA	-	hom	intronic	Adam12	No_aa_change	No_func_change
chr7	134266710	134266710	-	TA	hom	intronic	D7Ertd443e	No_aa_change	No_func_change
chr7	134299270	134299270	-	T	hom	intronic	D7Ertd443e	No_aa_change	No_func_change
chr7	134349846	134349846	-	AAA	hom	intronic	D7Ertd443e	No_aa_change	No_func_change
chr7	134660634	134660634	-	AAGAAGAAG	hom	intergenic	D7Ertd443e(dist=283806),Dock1(dist=10053)	No_aa_change	No_func_change
chr7	134660839	134660839	-	G	hom	intergenic	D7Ertd443e(dist=284011),Dock1(dist=9848)	No_aa_change	No_func_change
chr7	134660842	134660843	TA	-	hom	intergenic	D7Ertd443e(dist=284014),Dock1(dist=9844)	No_aa_change	No_func_change
chr7	134661095	134661095	-	ATTAATTGATTGTGCTTTTACTGTTACTTTTAATCCCA	hom	intergenic	D7Ertd443e(dist=284267),Dock1(dist=9592)	No_aa_change	No_func_change
chr7	134661099	134661099	-	TGACATACTATTAACAGCTGTAAAGGATGCCACTAATACTGGAATAAAGTGTGCTG	hom	intergenic	D7Ertd443e(dist=284271),Dock1(dist=9588)	No_aa_change	No_func_change
chr7	134661109	134661109	-	TCGTC	hom	intergenic	D7Ertd443e(dist=284281),Dock1(dist=9578)	No_aa_change	No_func_change
chr7	134670857	134670867	CCGCCCCGCGC	-	hom	intronic	Dock1	No_aa_change	No_func_change
chr7	134724132	134724132	A	-	hom	intronic	Dock1	No_aa_change	No_func_change
chr7	134724135	134724139	AAAAA	-	hom	intronic	Dock1	No_aa_change	No_func_change
chr7	134724472	134724477	GGGGGG	-	hom	intronic	Dock1	No_aa_change	No_func_change
chr7	134729988	134729988	-	CTGTG	hom	intronic	Dock1	No_aa_change	No_func_change
chr7	134746386	134746389	TTTC	-	hom	intronic	Dock1	No_aa_change	No_func_change
chr7	134746403	134746419	TTTTTTTTTTTTTTTTC	-	hom	intronic	Dock1	No_aa_change	No_func_change
chr7	134746757	134746774	CTGTTACTTTATTCCTTC	-	hom	intronic	Dock1	No_aa_change	No_func_change
chr7	134746839	134746839	-	TG	hom	intronic	Dock1	No_aa_change	No_func_change
chr7	134760741	134760741	-	G	hom	intronic	Dock1	No_aa_change	No_func_change
chr7	134760796	134760796	T	-	hom	intronic	Dock1	No_aa_change	No_func_change
chr7	134765035	134765036	AT	-	hom	intronic	Dock1	No_aa_change	No_func_change
chr7	134765142	134765157	TTGGCACCGAGAGCCT	-	hom	intronic	Dock1	No_aa_change	No_func_change
chr7	134804423	134804463	TCCCTTAGGTATTGTGGATGCAGGGTGAACATCAGGGTCTT	-	hom	intronic	Dock1	No_aa_change	No_func_change
chr7	134884626	134884626	-	T	hom	intronic	Dock1,Fam196a	No_aa_change	No_func_change
chr7	134884675	134884675	T	-	hom	intronic	Dock1,Fam196a	No_aa_change	No_func_change
chr7	134899060	134899060	-	C	hom	intronic	Dock1,Fam196a	No_aa_change	No_func_change
chr7	137036614	137036614	-	TTGTTTGCTTGC	hom	intronic	Mgmt	No_aa_change	No_func_change
chr7	137167855	137167855	A	-	hom	intergenic	Mgmt(dist=39667),Ebf3(dist=25816)	No_aa_change	No_func_change
chr7	137231131	137231131	-	AAA	hom	intronic	Ebf3	No_aa_change	No_func_change
chr7	137234734	137234734	-	GG	hom	ncRNA_exonic	Gm10578	No_aa_change	No_func_change
chr7	137307655	137307658	ATAT	-	hom	intronic	Ebf3	No_aa_change	No_func_change
chr7	138062522	138062522	-	A	hom	intergenic	Glrx3(dist=593928),Tcerg1l(dist=146450)	No_aa_change	No_func_change
chr7	138209156	138209156	-	C	hom	UTR3	Tcerg1l(NM_183289:c.*534_*535insG)	No_aa_change	No_func_change
chr7	138248125	138248131	ATTTAGT	-	hom	intronic	Tcerg1l	No_aa_change	No_func_change
chr7	138452538	138452543	TCTTCT	-	hom	intergenic	Tcerg1l(dist=54808),Mapk1ip1(dist=383275)	No_aa_change	No_func_change
chr7	138898473	138898473	T	-	hom	intronic	Bnip3	No_aa_change	No_func_change
chr7	138899937	138899937	-	T	hom	intronic	Bnip3	No_aa_change	No_func_change
chr7	138984279	138984279	-	AGCAAGCA	hom	intronic	Jakmip3	No_aa_change	No_func_change
chr7	139017429	139017429	-	TT	hom	intronic	Jakmip3	No_aa_change	No_func_change
chr7	139025695	139025695	-	CCATTT	hom	intronic	Jakmip3	No_aa_change	No_func_change
chr7	139214649	139214649	-	CCG	hom	intronic	Lrrc27	No_aa_change	No_func_change
chr7	139218428	139218435	GTGTGAGG	-	hom	intronic	Lrrc27	No_aa_change	No_func_change
chr7	139227913	139227913	T	-	hom	intronic	Lrrc27	No_aa_change	No_func_change
chr7	139228397	139228397	A	-	hom	intronic	Lrrc27	No_aa_change	No_func_change
chr7	139238832	139238832	-	A	hom	intronic	Lrrc27	No_aa_change	No_func_change
chr7	139242599	139242600	CT	-	hom	intronic	Lrrc27	No_aa_change	No_func_change
chr7	139242854	139242864	AACTCGCGGGT	-	hom	UTR3	Lrrc27(NM_027164:c.*88_*98delAACTCGCGGGT)	No_aa_change	No_func_change
chr7	139604082	139604082	A	-	hom	intronic	E030019B06Rik	No_aa_change	No_func_change
chr7	139605426	139605427	CG	-	hom	intronic	E030019B06Rik	No_aa_change	No_func_change
chr7	139605428	139605428	-	CA	hom	intronic	E030019B06Rik	No_aa_change	No_func_change
chr7	139606880	139606880	G	-	hom	intronic	E030019B06Rik	No_aa_change	No_func_change
chr7	139614364	139614364	-	T	hom	intronic	E030019B06Rik	No_aa_change	No_func_change
chr7	139614606	139614606	-	C	hom	intronic	E030019B06Rik	No_aa_change	No_func_change
chr7	139614689	139614689	C	-	hom	intronic	E030019B06Rik	No_aa_change	No_func_change
chr7	139638918	139638918	-	CTC	hom	intergenic	E030019B06Rik(dist=22589),Mir6401(dist=140100)	No_aa_change	No_func_change
chr7	139638925	139638927	CCT	-	hom	intergenic	E030019B06Rik(dist=22596),Mir6401(dist=140091)	No_aa_change	No_func_change
chr7	139639834	139639836	CCC	-	hom	intergenic	E030019B06Rik(dist=23505),Mir6401(dist=139182)	No_aa_change	No_func_change
chr7	139652348	139652348	-	GAGAAC	hom	intergenic	E030019B06Rik(dist=36019),Mir6401(dist=126670)	No_aa_change	No_func_change
chr7	139659958	139660009	GCGGCACAAATGTGTGACTGTTCCAGGCACCTGCGCGAGCGCCAAGGCGGAC	-	hom	intergenic	E030019B06Rik(dist=43629),Mir6401(dist=119009)	No_aa_change	No_func_change
chr7	139666136	139666136	-	A	hom	intergenic	E030019B06Rik(dist=49807),Mir6401(dist=112882)	No_aa_change	No_func_change
chr7	139682170	139682171	AG	-	hom	intergenic	E030019B06Rik(dist=65841),Mir6401(dist=96847)	No_aa_change	No_func_change
chr7	139683832	139683832	G	-	hom	intergenic	E030019B06Rik(dist=67503),Mir6401(dist=95186)	No_aa_change	No_func_change
chr7	139719167	139719194	GTGTGTGTGTGTGTGTGTGTGTGTGTGT	-	hom	intergenic	E030019B06Rik(dist=102838),Mir6401(dist=59824)	No_aa_change	No_func_change
chr7	139719264	139719264	-	ATAGAGAGAG	hom	intergenic	E030019B06Rik(dist=102935),Mir6401(dist=59754)	No_aa_change	No_func_change
chr7	139719274	139719274	-	AC	hom	intergenic	E030019B06Rik(dist=102945),Mir6401(dist=59744)	No_aa_change	No_func_change
chr7	139775222	139775222	-	A	het	intergenic	E030019B06Rik(dist=158893),Mir6401(dist=3796)	No_aa_change	No_func_change
chr7	139874100	139874101	CC	-	hom	intronic	Gpr123	No_aa_change	No_func_change
chr7	139909092	139909093	AC	-	hom	intronic	Kndc1	No_aa_change	No_func_change
chr7	139910112	139910112	-	GGTAA	hom	intronic	Kndc1	No_aa_change	No_func_change
chr7	139919134	139919134	C	-	hom	intronic	Kndc1	No_aa_change	No_func_change
chr7	139920166	139920166	A	-	hom	intronic	Kndc1	No_aa_change	No_func_change
chr7	139920311	139920314	TGTT	-	hom	intronic	Kndc1	No_aa_change	No_func_change
chr7	139920604	139920604	-	C	hom	intronic	Kndc1	No_aa_change	No_func_change
chr7	139923777	139923777	C	-	hom	splicing	Kndc1(NM_177261:exon17:c.2995+1C>-,NM_177261:exon18:c.2996-1C>-)	No_aa_change	No_func_change
chr7	139936681	139936681	-	G	hom	intronic	Kndc1	No_aa_change	No_func_change
chr7	139989746	139989761	AGAAAGAAAGAAAGAA	-	hom	intronic	Adam8	No_aa_change	No_func_change
chr7	140005010	140005010	-	C	hom	intronic	Tubgcp2	No_aa_change	No_func_change
chr7	140005205	140005205	A	-	hom	intronic	Tubgcp2	No_aa_change	No_func_change
chr7	140005902	140005902	-	AAT	hom	intronic	Tubgcp2	No_aa_change	No_func_change
chr7	140007710	140007710	-	A	hom	intronic	Tubgcp2	No_aa_change	No_func_change
chr7	140011653	140011653	-	GGTTCTGTC	hom	intronic	Tubgcp2	No_aa_change	No_func_change
chr7	140033584	140033585	AC	-	hom	intronic	Tubgcp2	No_aa_change	No_func_change
chr7	140033586	140033586	-	TA	hom	intronic	Tubgcp2	No_aa_change	No_func_change
chr7	140039596	140039607	GATAGACAGACT	-	hom	intronic	Zfp511	No_aa_change	No_func_change
chr7	140039633	140039660	ACACACACACACACACACACACACACAC	-	hom	intronic	Zfp511	No_aa_change	No_func_change
chr7	140040352	140040352	A	-	hom	UTR3	Zfp511(NM_027201:c.*31delA)	No_aa_change	No_func_change
chr7	140048706	140048706	-	C	hom	intronic	Msx3	No_aa_change	No_func_change
chr7	140068482	140068482	-	A	hom	intergenic	Msx3(dist=19394),Caly(dist=1398)	No_aa_change	No_func_change
chr7	140068949	140068949	-	T	hom	downstream	Caly	No_aa_change	No_func_change
chr7	140069188	140069188	-	C	hom	downstream	Caly	No_aa_change	No_func_change
chr7	140069199	140069204	TCATGA	-	hom	downstream	Caly	No_aa_change	No_func_change
chr7	140070233	140070237	CAAGA	-	hom	UTR3	Caly(NM_001190385:c.*114_*110delTCTTG)	No_aa_change	No_func_change
chr7	140070444	140070449	GCTGCA	-	hom	exonic	Caly	nonframeshift_deletion	Caly:NM_026769:exon5:c.579_584del:p.193_195del,Caly:NM_001190385:exon5:c.579_584del:p.193_195del,Caly:NM_001190386:exon6:c.579_584del:p.193_195del,
chr7	140073846	140073847	CC	-	hom	intronic	Caly	No_aa_change	No_func_change
chr7	140073847	140073847	-	ATTAG	hom	intronic	Caly	No_aa_change	No_func_change
chr7	140074209	140074209	-	G	hom	intronic	Caly	No_aa_change	No_func_change
chr7	140093721	140093721	-	AGGA	hom	intronic	Prap1	No_aa_change	No_func_change
chr7	140096537	140096537	-	CT	hom	intronic	Prap1	No_aa_change	No_func_change
chr7	140096538	140096538	-	C	hom	intronic	Prap1	No_aa_change	No_func_change
chr7	140096865	140096867	CGT	-	hom	intronic	Prap1	No_aa_change	No_func_change
chr7	140097168	140097168	A	-	hom	UTR3	Prap1(NM_009475:c.*72delA)	No_aa_change	No_func_change
chr7	140099465	140099465	-	C	hom	UTR3	Fuom(NM_026928:c.*177_*178insG,NM_001286218:c.*177_*178insG,NM_001286217:c.*69_*70insG)	No_aa_change	No_func_change
chr7	140100100	140100123	TGCTGGAGTTTCAAGGATCCAGAG	-	hom	intronic	Fuom	No_aa_change	No_func_change
chr7	140100242	140100242	-	T	hom	intronic	Fuom	No_aa_change	No_func_change
chr7	140101037	140101037	-	C	hom	intronic	Fuom	No_aa_change	No_func_change
chr7	140101297	140101297	G	-	hom	intronic	Fuom	No_aa_change	No_func_change
chr7	140109856	140109856	-	A	hom	intronic	Echs1	No_aa_change	No_func_change
chr7	140110836	140110855	TACCTTCTCCAGGTCGGCCT	-	hom	intronic	Echs1	No_aa_change	No_func_change
chr7	140112386	140112386	-	GCACAGGTCCTTCCACTTT	hom	intronic	Echs1	No_aa_change	No_func_change
chr7	140113259	140113266	CTTTCTTT	-	hom	intronic	Echs1	No_aa_change	No_func_change
chr7	140131774	140131774	-	TATATATATATATATATATATATATATATA	hom	intronic	Paox	No_aa_change	No_func_change
chr7	140132587	140132587	-	A	hom	intronic	Paox	No_aa_change	No_func_change
chr7	140137435	140137435	-	AAG	hom	upstream	Mtg1	No_aa_change	No_func_change
chr7	140137638	140137638	A	-	hom	UTR5	Mtg1(NM_199301:c.-27del-)	No_aa_change	No_func_change
chr7	140144959	140144959	-	T	hom	intronic	Mtg1	No_aa_change	No_func_change
chr7	140150419	140150419	-	GGGC	hom	UTR3	Mtg1(NM_199301:c.*146_*147insGGGC)	No_aa_change	No_func_change
chr7	140163023	140163023	-	AGG	hom	upstream	Olfr522	No_aa_change	No_func_change
chr7	140163024	140163024	-	CAC	hom	upstream	Olfr522	No_aa_change	No_func_change
chr7	140167324	140167324	-	CTT	hom	intergenic	Olfr522(dist=4376),Olfr523(dist=8780)	No_aa_change	No_func_change
chr7	140175887	140175887	C	-	hom	upstream	Olfr523	No_aa_change	No_func_change
chr7	140177517	140177517	-	GC	hom	downstream	Olfr523	No_aa_change	No_func_change
chr7	140177518	140177518	-	AGCAAGCAAGCAAGCAAGCAAGCAAG	hom	downstream	Olfr523	No_aa_change	No_func_change
chr7	140222144	140222144	-	T	hom	intronic	Cd163l1	No_aa_change	No_func_change
chr7	140262537	140262538	TT	-	hom	intronic	5830411N06Rik	No_aa_change	No_func_change
chr7	140262546	140262548	TTT	-	hom	intronic	5830411N06Rik	No_aa_change	No_func_change
chr7	140296629	140296629	-	C	hom	UTR3	5830411N06Rik(NM_175533:c.*464_*465insC)	No_aa_change	No_func_change
chr7	140299166	140299166	G	-	hom	intronic	5830411N06Rik	No_aa_change	No_func_change
chr7	140299926	140299938	TGCTTTTCTGCTT	-	hom	downstream	5830411N06Rik	No_aa_change	No_func_change
chr7	140316146	140316146	-	TTT	hom	intergenic	5830411N06Rik(dist=16355),Olfr525(dist=6555)	No_aa_change	No_func_change
chr7	140373745	140373745	A	-	hom	upstream	Olfr530	No_aa_change	No_func_change
chr7	140385807	140385807	-	GGA	hom	intergenic	Olfr530(dist=12199),Olfr531(dist=14323)	No_aa_change	No_func_change
chr7	140386076	140386076	-	TGG	hom	intergenic	Olfr530(dist=12468),Olfr531(dist=14054)	No_aa_change	No_func_change
chr7	140418641	140418641	-	AA	hom	downstream	Olfr532	No_aa_change	No_func_change
chr7	140476259	140476259	-	C	hom	intergenic	Olfr533(dist=9094),Olfr535(dist=16381)	No_aa_change	No_func_change
chr7	140476603	140476603	-	A	hom	intergenic	Olfr533(dist=9438),Olfr535(dist=16037)	No_aa_change	No_func_change
chr7	140492416	140492417	AT	-	hom	upstream	Olfr535	No_aa_change	No_func_change
chr7	140492425	140492446	TGTGTGTGTGTGTGTGTGTGTG	-	hom	upstream	Olfr535	No_aa_change	No_func_change
chr7	140492516	140492516	-	C	hom	upstream	Olfr535	No_aa_change	No_func_change
chr7	140493578	140493578	-	GTGGAG	hom	exonic	Olfr535	nonframeshift_insertion	Olfr535:NM_146954:exon1:c.939_940insGTGGAG:p.X313delinsX,
chr7	140504516	140504516	A	-	hom	UTR5	Olfr536(NM_146520:c.-59delT)	No_aa_change	No_func_change
chr7	140504556	140504556	-	A	hom	intronic	Olfr536	No_aa_change	No_func_change
chr7	140575370	140575370	-	A	hom	downstream	Olfr538	No_aa_change	No_func_change
chr7	140668395	140668395	-	A	hom	downstream	Olfr539	No_aa_change	No_func_change
chr7	140704103	140704103	-	C	hom	upstream	Olfr541	No_aa_change	No_func_change
chr7	140764777	140764777	-	TCTATC	hom	intronic	Cyp2e1	No_aa_change	No_func_change
chr7	140774745	140774745	-	CTGGAAACTGCTGACG	hom	UTR3	Cyp2e1(NM_021282:c.*3_*4insCTGGAAACTGCTGACG)	No_aa_change	No_func_change
chr7	140774782	140774782	-	A	hom	UTR3	Cyp2e1(NM_021282:c.*40_*41insA)	No_aa_change	No_func_change
chr7	140774915	140774917	TCT	-	hom	UTR3	Cyp2e1(NM_021282:c.*173_*175delTCT)	No_aa_change	No_func_change
chr7	140779244	140779244	-	C	hom	intronic	Syce1	No_aa_change	No_func_change
chr7	140780369	140780369	-	AGA	hom	intronic	Syce1	No_aa_change	No_func_change
chr7	140780407	140780407	-	AGG	hom	intronic	Syce1	No_aa_change	No_func_change
chr7	140780584	140780586	GAG	-	hom	intronic	Syce1	No_aa_change	No_func_change
chr7	140818505	140818507	GCA	-	hom	intronic	Zfp941	No_aa_change	No_func_change
chr7	141811465	141811465	A	-	hom	intronic	Muc5ac	No_aa_change	No_func_change
chr7	142850901	142850904	TTTT	-	hom	intergenic	Ins2(dist=171193),Th(dist=41872)	No_aa_change	No_func_change
chr7	142850911	142850911	-	CA	hom	intergenic	Ins2(dist=171203),Th(dist=41865)	No_aa_change	No_func_change
chr7	142892899	142892899	-	G	hom	UTR3	Th(NM_009377:c.*131_*132insC)	No_aa_change	No_func_change
chr7	142893195	142893202	GTGTGGGG	-	hom	intronic	Th	No_aa_change	No_func_change
chr7	142894171	142894173	AGC	-	hom	intronic	Th	No_aa_change	No_func_change
chr7	142894604	142894615	TCCCCCCCCCCC	-	hom	intronic	Th	No_aa_change	No_func_change
chr7	142895009	142895020	AGTACCCCAACA	-	hom	intronic	Th	No_aa_change	No_func_change
chr7	142896521	142896549	CCTGCTCCAAAGACCAGGGTCAGTCCCTA	-	hom	intronic	Th	No_aa_change	No_func_change
chr7	142896705	142896705	G	-	hom	intronic	Th	No_aa_change	No_func_change
chr7	142896803	142896803	A	-	hom	intronic	Th	No_aa_change	No_func_change
chr7	142896871	142896871	G	-	hom	intronic	Th	No_aa_change	No_func_change
chr7	142896904	142896904	-	CACAAGATTATTTGATTGCACT	hom	intronic	Th	No_aa_change	No_func_change
chr7	142968790	142968790	T	-	hom	intronic	Ascl2	No_aa_change	No_func_change
chr7	142988889	142988889	-	C	hom	intergenic	Ascl2(dist=19625),Tspan32(dist=16157)	No_aa_change	No_func_change
chr7	142989151	142989156	CCCCCC	-	hom	intergenic	Ascl2(dist=19887),Tspan32(dist=15890)	No_aa_change	No_func_change
chr7	142989222	142989222	A	-	hom	intergenic	Ascl2(dist=19958),Tspan32(dist=15824)	No_aa_change	No_func_change
chr7	142990555	142990555	-	G	hom	intergenic	Ascl2(dist=21291),Tspan32(dist=14491)	No_aa_change	No_func_change
chr7	143015512	143015512	-	C	hom	intronic	Tspan32	No_aa_change	No_func_change
chr7	143015679	143015679	-	A	hom	intronic	Tspan32	No_aa_change	No_func_change
chr7	143015681	143015681	-	A	hom	intronic	Tspan32	No_aa_change	No_func_change
chr7	143015683	143015683	-	A	hom	intronic	Tspan32	No_aa_change	No_func_change
chr7	143017033	143017041	GTTCTGCTT	-	hom	intronic	Tspan32	No_aa_change	No_func_change
chr7	143017117	143017123	GGAGCGT	-	hom	intronic	Tspan32	No_aa_change	No_func_change
chr7	143071020	143071020	G	-	hom	UTR3	Tssc4(NM_138631:c.*220delG,NM_020285:c.*110delG,NM_001115085:c.*110delG)	No_aa_change	No_func_change
chr7	143080695	143080696	CC	-	hom	intronic	Trpm5	No_aa_change	No_func_change
chr7	143085648	143085648	-	T	hom	intronic	Trpm5	No_aa_change	No_func_change
chr7	143148860	143148860	-	C	hom	intronic	Kcnq1	No_aa_change	No_func_change
chr7	143149752	143149752	C	-	hom	intronic	Kcnq1	No_aa_change	No_func_change
chr7	143149796	143149796	-	G	hom	intronic	Kcnq1	No_aa_change	No_func_change
chr7	143184711	143184711	-	TGGGCCCC	hom	intronic	Kcnq1	No_aa_change	No_func_change
chr7	143358446	143358446	C	-	hom	intronic	Kcnq1	No_aa_change	No_func_change
chr7	143479437	143479437	-	A	hom	intronic	Slc22a18	No_aa_change	No_func_change
chr7	143490629	143490629	-	G	hom	intronic	Slc22a18	No_aa_change	No_func_change
chr7	143491709	143491711	ACA	-	hom	intronic	Slc22a18	No_aa_change	No_func_change
chr7	143492022	143492022	-	G	hom	intronic	Slc22a18	No_aa_change	No_func_change
chr7	143497536	143497536	-	A	hom	intronic	Slc22a18	No_aa_change	No_func_change
chr7	143514393	143514393	-	A	hom	UTR3	Nap1l4(NM_008672:c.*274_*275insT,NM_001285489:c.*205_*206insT,NM_001285490:c.*205_*206insT)	No_aa_change	No_func_change
chr7	143520456	143520456	A	-	hom	intronic	Nap1l4	No_aa_change	No_func_change
chr7	143524051	143524051	-	T	hom	intronic	Nap1l4	No_aa_change	No_func_change
chr7	143527030	143527030	-	TCCTAGAAGTCTGTGCCTGCC	hom	intronic	Nap1l4	No_aa_change	No_func_change
chr7	143527054	143527054	-	A	hom	intronic	Nap1l4	No_aa_change	No_func_change
chr7	143529363	143529363	-	TCTT	hom	intronic	Nap1l4	No_aa_change	No_func_change
chr7	143529653	143529657	TATTT	-	hom	intronic	Nap1l4	No_aa_change	No_func_change
chr7	143529657	143529657	-	AGCCC	hom	intronic	Nap1l4	No_aa_change	No_func_change
chr7	143532392	143532393	AG	-	hom	intronic	Nap1l4	No_aa_change	No_func_change
chr7	143534148	143534148	-	A	hom	intronic	Nap1l4	No_aa_change	No_func_change
chr7	143538508	143538508	-	AGAGGC	hom	intronic	Nap1l4	No_aa_change	No_func_change
chr7	143540151	143540151	-	AC	hom	intronic	Nap1l4	No_aa_change	No_func_change
chr7	143562856	143562856	-	T	hom	intronic	Cars	No_aa_change	No_func_change
chr7	143564796	143564796	-	C	hom	intronic	Cars	No_aa_change	No_func_change
chr7	143569312	143569313	AC	-	hom	intronic	Cars	No_aa_change	No_func_change
chr7	143569365	143569365	-	TT	hom	intronic	Cars	No_aa_change	No_func_change
chr7	143571713	143571713	C	-	hom	intronic	Cars	No_aa_change	No_func_change
chr7	143571736	143571736	C	-	hom	intronic	Cars	No_aa_change	No_func_change
chr7	143571738	143571740	ATC	-	hom	intronic	Cars	No_aa_change	No_func_change
chr7	143574798	143574798	-	GGCAGGGGACCCTTGAT	hom	intronic	Cars	No_aa_change	No_func_change
chr7	143576888	143576891	TGTG	-	hom	intronic	Cars	No_aa_change	No_func_change
chr7	143586670	143586670	-	ATGAG	hom	intronic	Cars	No_aa_change	No_func_change
chr7	143586934	143586934	-	T	hom	intronic	Cars	No_aa_change	No_func_change
chr7	143588730	143588741	CTCAAACGGAGG	-	hom	intronic	Cars	No_aa_change	No_func_change
chr7	143596497	143596510	GAACTTGCACTGGT	-	hom	intronic	Cars	No_aa_change	No_func_change
chr7	143610084	143610085	AC	-	hom	intronic	Tnfrsf26	No_aa_change	No_func_change
chr7	143611573	143611576	CCCC	-	hom	intronic	Tnfrsf26	No_aa_change	No_func_change
chr7	143627846	143627854	AAAAAAAAA	-	hom	upstream	Tnfrsf26	No_aa_change	No_func_change
chr7	143627905	143627907	GAG	-	hom	upstream	Tnfrsf26	No_aa_change	No_func_change
chr7	143643555	143643572	TCCCTGAGCTACACTCAG	-	hom	intronic	Tnfrsf22	No_aa_change	No_func_change
chr7	143649542	143649542	C	-	hom	exonic	Tnfrsf22	frameshift_deletion	Tnfrsf22:NM_023680:exon1:c.90delG:p.L30fs,
chr7	143649544	143649548	GCAGC	-	hom	exonic	Tnfrsf22	frameshift_deletion	Tnfrsf22:NM_023680:exon1:c.84_88del:p.L28fs,
chr7	143701130	143701136	CCCCTGT	-	hom	intronic	Osbpl5	No_aa_change	No_func_change
chr7	143702673	143702673	-	CA	hom	intronic	Osbpl5	No_aa_change	No_func_change
chr7	143704319	143704321	GGG	-	hom	intronic	Osbpl5	No_aa_change	No_func_change
chr7	143709384	143709384	-	CTGGC	hom	intronic	Osbpl5	No_aa_change	No_func_change
chr7	143741554	143741557	AGAC	-	hom	intronic	Osbpl5	No_aa_change	No_func_change
chr7	143741566	143741566	G	-	hom	intronic	Osbpl5	No_aa_change	No_func_change
chr7	143797673	143797696	CATACATACATACATACATACATT	-	hom	intronic	Nadsyn1	No_aa_change	No_func_change
chr7	143803435	143803448	GCCGTGCCATGCCA	-	hom	intronic	Nadsyn1	No_aa_change	No_func_change
chr7	143803473	143803473	C	-	hom	intronic	Nadsyn1	No_aa_change	No_func_change
chr7	143804208	143804208	-	TTTTG	hom	intronic	Nadsyn1	No_aa_change	No_func_change
chr7	143804285	143804285	-	GCCCTGGCT	hom	intronic	Nadsyn1	No_aa_change	No_func_change
chr7	143806797	143806797	-	ACC	hom	intronic	Nadsyn1	No_aa_change	No_func_change
chr7	143807228	143807228	-	CTACA	hom	intronic	Nadsyn1	No_aa_change	No_func_change
chr7	143807737	143807764	TCTCCCCCTCCCCACCCCCCCACCCCCC	-	hom	intronic	Nadsyn1	No_aa_change	No_func_change
chr7	143807772	143807778	CTCCCGC	-	hom	intronic	Nadsyn1	No_aa_change	No_func_change
chr7	143813148	143813148	C	-	hom	intronic	Nadsyn1	No_aa_change	No_func_change
chr7	143871609	143871609	-	T	hom	intergenic	Dhcr7(dist=23199),Mir6404(dist=61506)	No_aa_change	No_func_change
chr7	143896621	143896621	-	AA	hom	intergenic	Dhcr7(dist=48211),Mir6404(dist=36494)	No_aa_change	No_func_change
chr7	144031604	144031604	-	GTAGCACCCT	hom	ncRNA_intronic	Mir3470b	No_aa_change	No_func_change
chr7	144054857	144054857	-	G	hom	ncRNA_intronic	Mir3470b	No_aa_change	No_func_change
chr7	144057654	144057654	-	AA	hom	ncRNA_intronic	Mir3470b	No_aa_change	No_func_change
chr7	144128323	144128323	-	T	hom	ncRNA_intronic	Mir3470b	No_aa_change	No_func_change
chr7	144180151	144180151	-	GCCAAG	hom	ncRNA_intronic	Mir3470b	No_aa_change	No_func_change
chr7	144180214	144180214	-	AAGGA	hom	ncRNA_intronic	Mir3470b	No_aa_change	No_func_change
chr7	144368126	144368126	-	C	hom	ncRNA_intronic	Mir3470b	No_aa_change	No_func_change
chr7	144368127	144368127	-	TGCTTGCTTGCTTGCTTGCTTGC	hom	ncRNA_intronic	Mir3470b	No_aa_change	No_func_change
chr7	144396118	144396118	-	CCC	hom	ncRNA_intronic	Mir3470b	No_aa_change	No_func_change
chr7	144398371	144398371	-	G	hom	ncRNA_intronic	Mir3470b	No_aa_change	No_func_change
chr7	144408345	144408345	-	TTTTTA	hom	ncRNA_intronic	Mir3470b	No_aa_change	No_func_change
chr7	144437194	144437194	-	GGAGAGGGGTAT	hom	ncRNA_intronic	Mir3470b	No_aa_change	No_func_change
chr7	144439172	144439172	-	CTAA	hom	ncRNA_intronic	Mir3470b	No_aa_change	No_func_change
chr7	144441435	144441435	C	-	hom	ncRNA_intronic	Mir3470b	No_aa_change	No_func_change
chr7	144441437	144441451	CAGAGCCATGGCCAA	-	hom	ncRNA_intronic	Mir3470b	No_aa_change	No_func_change
chr7	144451776	144451776	T	-	hom	intronic	Cttn	No_aa_change	No_func_change
chr7	144451924	144451924	A	-	hom	intronic	Cttn	No_aa_change	No_func_change
chr7	144457901	144457901	-	GGCCTTGGA	hom	intronic	Cttn	No_aa_change	No_func_change
chr7	144463469	144463469	-	CATTC	hom	intronic	Cttn	No_aa_change	No_func_change
chr7	144484634	144484635	AT	-	hom	intronic	Ppfia1	No_aa_change	No_func_change
chr7	144491853	144491853	-	A	hom	intronic	Ppfia1	No_aa_change	No_func_change
chr7	144491911	144491915	GCTCC	-	hom	intronic	Ppfia1	No_aa_change	No_func_change
chr7	144491917	144491924	GCTGCTGG	-	hom	intronic	Ppfia1	No_aa_change	No_func_change
chr7	144498930	144498946	AGTCTGCATCACAACAC	-	hom	intronic	Ppfia1	No_aa_change	No_func_change
chr7	144506547	144506547	-	C	hom	intronic	Ppfia1	No_aa_change	No_func_change
chr7	144515746	144515746	-	TCTT	hom	intronic	Ppfia1	No_aa_change	No_func_change
chr7	144595340	144595340	-	GTAAG	hom	intronic	Ano1	No_aa_change	No_func_change
chr7	144597090	144597090	G	-	hom	intronic	Ano1	No_aa_change	No_func_change
chr7	144607734	144607734	T	-	hom	intronic	Ano1	No_aa_change	No_func_change
chr7	144619536	144619536	-	TTGT	hom	intronic	Ano1	No_aa_change	No_func_change
chr7	144621633	144621633	G	-	hom	intronic	Ano1	No_aa_change	No_func_change
chr7	144621762	144621763	TG	-	hom	intronic	Ano1	No_aa_change	No_func_change
chr7	144637336	144637336	-	C	hom	intronic	Ano1	No_aa_change	No_func_change
chr7	144650345	144650345	-	ACA	hom	intronic	Ano1	No_aa_change	No_func_change
chr7	144650593	144650595	TTG	-	hom	intronic	Ano1	No_aa_change	No_func_change
chr7	144763924	144763924	-	A	hom	intergenic	Ano1(dist=25332),Fgf3(dist=74688)	No_aa_change	No_func_change
chr8	22067733	22067733	C	-	hom	intronic	Alg11	No_aa_change	No_func_change
chr8	25706730	25706730	T	-	hom	intronic	Whsc1l1	No_aa_change	No_func_change
chr8	31004444	31004444	-	AAAGAAAG	hom	intergenic	4933433F19Rik(dist=428871),Dusp26(dist=85218)	No_aa_change	No_func_change
chr8	34322909	34322909	-	CTTC	hom	intergenic	Tmem66(dist=152062),B930018H19Rik(dist=266511)	No_aa_change	No_func_change
chr8	39589568	39589568	-	TTTCT	hom	ncRNA_intronic	Mir669e	No_aa_change	No_func_change
chr8	45037550	45037550	G	-	hom	intronic	Fat1	No_aa_change	No_func_change
chr8	45038159	45038160	AA	-	hom	intronic	Fat1	No_aa_change	No_func_change
chr8	49947615	49947617	AGA	-	hom	intergenic	Tenm3(dist=1272925),Gm2516(dist=420495)	No_aa_change	No_func_change
chr8	50122128	50122128	-	T	hom	intergenic	Tenm3(dist=1447438),Gm2516(dist=245984)	No_aa_change	No_func_change
chr8	50539101	50539101	-	T	hom	intergenic	Gm2516(dist=123012),NONE(dist=NONE)	No_aa_change	No_func_change
chr8	52279532	52279533	GG	-	hom	intergenic	Gm2516(dist=1863443),Aga(dist=1232169)	No_aa_change	No_func_change
chr8	53512048	53512048	-	CTT	hom	intronic	Aga	No_aa_change	No_func_change
chr8	53515891	53515893	AAA	-	hom	intronic	Aga	No_aa_change	No_func_change
chr8	53515929	53515930	CT	-	hom	intronic	Aga	No_aa_change	No_func_change
chr8	53523393	53523393	A	-	hom	UTR3	Aga(NM_001205054:c.*117delA,NM_001005847:c.*117delA)	No_aa_change	No_func_change
chr8	53523442	53523442	-	TTTG	hom	downstream	Aga	No_aa_change	No_func_change
chr8	53599524	53599524	A	-	hom	intronic	Neil3	No_aa_change	No_func_change
chr8	53609370	53609373	TATT	-	hom	intronic	Neil3	No_aa_change	No_func_change
chr8	54156894	54156894	T	-	hom	intronic	Vegfc	No_aa_change	No_func_change
chr8	54157179	54157180	TG	-	hom	intronic	Vegfc	No_aa_change	No_func_change
chr8	54185941	54185941	T	-	hom	intronic	Vegfc	No_aa_change	No_func_change
chr8	54523169	54523169	A	-	hom	UTR3	Spcs3(NM_029701:c.*94delT)	No_aa_change	No_func_change
chr8	54586090	54586090	-	A	hom	intronic	Asb5	No_aa_change	No_func_change
chr8	54601083	54601083	-	GCA	hom	intronic	Spata4	No_aa_change	No_func_change
chr8	54602019	54602019	-	GAGAGAGAGAGAGAGA	hom	intronic	Spata4	No_aa_change	No_func_change
chr8	54685554	54685554	T	-	hom	intronic	Wdr17	No_aa_change	No_func_change
chr8	55861670	55861672	TCT	-	hom	intergenic	Gpm6a(dist=800792),Adam29(dist=9240)	No_aa_change	No_func_change
chr8	55991046	55991046	C	-	hom	intronic	Glra3	No_aa_change	No_func_change
chr8	56016795	56016795	-	T	hom	intronic	Glra3	No_aa_change	No_func_change
chr8	56039545	56039545	-	TCTCTG	hom	intronic	Glra3	No_aa_change	No_func_change
chr8	56125410	56125410	-	G	hom	downstream	Glra3	No_aa_change	No_func_change
chr8	56298346	56298346	-	C	hom	intronic	Hpgd	No_aa_change	No_func_change
chr8	56453890	56453890	-	TC	hom	intergenic	Hpgd(dist=132844),Cep44(dist=77632)	No_aa_change	No_func_change
chr8	56453902	56453902	-	AAC	hom	intergenic	Hpgd(dist=132856),Cep44(dist=77620)	No_aa_change	No_func_change
chr8	56532276	56532276	-	CA	het	intronic	Cep44	No_aa_change	No_func_change
chr8	57924800	57924800	-	CAAG	hom	intronic	Galntl6	No_aa_change	No_func_change
chr8	70476958	70476958	C	-	hom	upstream	Klhl26	No_aa_change	No_func_change
chr8	70487392	70487392	G	-	het	upstream	Tmem59l	No_aa_change	No_func_change
chr8	70532981	70532981	G	-	hom	intronic	Fkbp8	No_aa_change	No_func_change
chr8	70746260	70746260	G	-	hom	intronic	Pde4c	No_aa_change	No_func_change
chr8	70746386	70746386	A	-	hom	intronic	Pde4c	No_aa_change	No_func_change
chr8	70746420	70746420	C	-	hom	intronic	Pde4c	No_aa_change	No_func_change
chr8	70746681	70746681	C	-	hom	intronic	Pde4c	No_aa_change	No_func_change
chr8	70755732	70755732	T	-	hom	intronic	Rab3a	No_aa_change	No_func_change
chr8	70756975	70756975	C	-	hom	intronic	Rab3a	No_aa_change	No_func_change
chr8	70764764	70764764	G	-	hom	splicing	Ifi30(NM_023065:exon4:c.336+1C>-,NM_023065:exon5:c.337-1C>-)	No_aa_change	No_func_change
chr8	70780502	70780502	T	-	hom	intronic	Mast3	No_aa_change	No_func_change
chr8	71682599	71682599	-	CTCT	hom	intronic	Jak3	No_aa_change	No_func_change
chr8	72222015	72222015	G	-	hom	intronic	Fam32a	No_aa_change	No_func_change
chr8	72284170	72284173	ATTT	-	hom	intergenic	Ap1m1(dist=26791),Klf2(dist=34889)	No_aa_change	No_func_change
chr8	72462035	72462040	TGGACC	-	hom	exonic	Cherp	nonframeshift_deletion	Cherp:NM_138585:exon15:c.2435_2440del:p.812_814del,
chr8	74724276	74724276	A	-	het	intergenic	Large(dist=1371720),Isx(dist=148898)	No_aa_change	No_func_change
chr8	80694926	80694926	A	-	hom	intronic	Frem3	No_aa_change	No_func_change
chr8	86624177	86624177	A	-	hom	UTR5	Lonp2(NM_025827:c.-7del-)	No_aa_change	No_func_change
chr8	95345229	95345229	G	-	hom	intronic	Usb1	No_aa_change	No_func_change
chr8	98607476	98607476	-	CTTG	hom	intergenic	NONE(dist=NONE),Gm15679(dist=404411)	No_aa_change	No_func_change
chr8	104181599	104181599	A	-	hom	intronic	Bean1	No_aa_change	No_func_change
chr8	104181846	104181846	C	-	hom	intronic	Bean1	No_aa_change	No_func_change
chr8	104182034	104182034	C	-	hom	exonic	Bean1	frameshift_deletion	Bean1:NM_001141922:exon3:c.42delC:p.L14fs,
chr8	104182137	104182137	C	-	hom	intronic	Bean1	No_aa_change	No_func_change
chr8	111348971	111348971	-	GTGCGC	hom	intronic	Fa2h	No_aa_change	No_func_change
chr8	114189855	114189862	GCTTGCTT	-	hom	intergenic	Nudt7(dist=37543),Vat1l(dist=15778)	No_aa_change	No_func_change
chr8	119616788	119616788	-	G	hom	UTR3	Adad2(NM_029428:c.*70_*71insG)	No_aa_change	No_func_change
chr9	7465083	7465083	-	G	hom	exonic	Mmp1a	unknown	UNKNOWN
chr9	26883861	26883861	-	AAGA	hom	intronic	Gm1110	No_aa_change	No_func_change
chr9	27397539	27397542	GTGT	-	hom	intronic	Spata19	No_aa_change	No_func_change
chr9	37537321	37537322	GA	-	hom	intronic	Esam	No_aa_change	No_func_change
chr9	43327287	43327290	GAGA	-	hom	intronic	Trim29	No_aa_change	No_func_change
chr9	44093933	44093933	-	A	hom	UTR3	Usp2(NM_198092:c.*72_*73insA,NM_016808:c.*72_*73insA,NM_198091:c.*72_*73insA)	No_aa_change	No_func_change
chr9	53473851	53473858	ATTTATTT	-	hom	intronic	Atm	No_aa_change	No_func_change
chr9	55762151	55762151	T	-	hom	intronic	Scaper	No_aa_change	No_func_change
chr9	55816561	55816566	AGAGAA	-	hom	intronic	Scaper	No_aa_change	No_func_change
chr9	55859998	55860015	ACACACACACACACACAC	-	hom	intronic	Scaper	No_aa_change	No_func_change
chr9	55864735	55864740	TGTCTC	-	hom	intronic	Scaper	No_aa_change	No_func_change
chr9	55895543	55895543	-	TT	hom	intronic	Scaper	No_aa_change	No_func_change
chr9	55962874	55962874	-	ATCTGA	hom	exonic	Rfpl3s	nonframeshift_insertion	Rfpl3s:NM_183111:exon8:c.462_463insTCAGAT:p.E155delinsSDE,
chr9	55989364	55989365	AC	-	hom	intergenic	Rfpl3s(dist=8432),Gm7444(dist=38271)	No_aa_change	No_func_change
chr9	55989389	55989389	A	-	hom	intergenic	Rfpl3s(dist=8457),Gm7444(dist=38247)	No_aa_change	No_func_change
chr9	56022353	56022353	A	-	hom	intergenic	Rfpl3s(dist=41421),Gm7444(dist=5283)	No_aa_change	No_func_change
chr9	56029814	56029814	-	T	hom	ncRNA_exonic	Gm7444	No_aa_change	No_func_change
chr9	56042744	56042744	A	-	hom	UTR3	Rcn2(NM_001278274:c.*53delA)	No_aa_change	No_func_change
chr9	56057414	56057414	-	T	hom	intronic	Rcn2	No_aa_change	No_func_change
chr9	56090392	56090395	ACAG	-	hom	UTR5	Pstpip1(NM_011193:c.-17_-14del-)	No_aa_change	No_func_change
chr9	56125735	56125735	-	GACCTGACCT	hom	intronic	Pstpip1	No_aa_change	No_func_change
chr9	56127985	56127985	-	TCTGTGGGTTGAGGGTCAGGCCTTGTTCTCTAGCTGTGGACCCAAAGAA	hom	intronic	Pstpip1	No_aa_change	No_func_change
chr9	56128418	56128418	A	-	hom	intronic	Pstpip1	No_aa_change	No_func_change
chr9	56865455	56865455	-	C	hom	intronic	Cspg4	No_aa_change	No_func_change
chr9	56890597	56890597	A	-	hom	intronic	Cspg4	No_aa_change	No_func_change
chr9	56890676	56890678	TTT	-	hom	intronic	Cspg4	No_aa_change	No_func_change
chr9	56890694	56890694	-	AT	hom	intronic	Cspg4	No_aa_change	No_func_change
chr9	56891220	56891220	-	CCTTCTCT	hom	intronic	Cspg4	No_aa_change	No_func_change
chr9	56898976	56898978	AAA	-	hom	UTR3	Cspg4(NM_139001:c.*86_*88delAAA)	No_aa_change	No_func_change
chr9	56918911	56918911	-	AAA	hom	intronic	Snx33	No_aa_change	No_func_change
chr9	56933329	56933331	TTA	-	hom	intergenic	Snx33(dist=4958),Imp3(dist=4169)	No_aa_change	No_func_change
chr9	56938414	56938414	G	-	hom	downstream	Imp3	No_aa_change	No_func_change
chr9	56956901	56956905	TTTTT	-	hom	intronic	Snupn	No_aa_change	No_func_change
chr9	57019810	57019810	A	-	hom	intronic	Ptpn9	No_aa_change	No_func_change
chr9	57020135	57020135	-	A	hom	intronic	Ptpn9	No_aa_change	No_func_change
chr9	57020167	57020167	-	GCTGAGGTCGGGCTGGCTGG	hom	intronic	Ptpn9	No_aa_change	No_func_change
chr9	57044239	57044240	CT	-	hom	intronic	Ptpn9	No_aa_change	No_func_change
chr9	57044248	57044248	-	A	hom	intronic	Ptpn9	No_aa_change	No_func_change
chr9	57048127	57048129	CAT	-	hom	intronic	Ptpn9	No_aa_change	No_func_change
chr9	57057153	57057153	-	AAG	hom	ncRNA_intronic	Gm10658	No_aa_change	No_func_change
chr9	57057596	57057596	-	T	hom	ncRNA_exonic	Gm10658	No_aa_change	No_func_change
chr9	57057625	57057632	GCTGCCTA	-	hom	ncRNA_exonic	Gm10658	No_aa_change	No_func_change
chr9	57095090	57095117	CTACTGTCTGTATGTCTGCTAGATAGAC	-	hom	intronic	Sin3a	No_aa_change	No_func_change
chr9	57095206	57095206	-	A	hom	intronic	Sin3a	No_aa_change	No_func_change
chr9	57098434	57098434	T	-	hom	intronic	Sin3a	No_aa_change	No_func_change
chr9	57104891	57104894	GGTA	-	hom	intronic	Sin3a	No_aa_change	No_func_change
chr9	57105491	57105491	-	T	hom	intronic	Sin3a	No_aa_change	No_func_change
chr9	57109083	57109083	-	AACAAGACCTGGCATCTCCTCTACCTCACTTAAAAAGTGGTAGTAACCC	hom	intronic	Sin3a	No_aa_change	No_func_change
chr9	57118898	57118898	-	TTAC	hom	intronic	Sin3a	No_aa_change	No_func_change
chr9	57125432	57125432	-	T	hom	intronic	Sin3a	No_aa_change	No_func_change
chr9	57127421	57127421	-	TGTGTG	hom	UTR3	Sin3a(NM_001110351:c.*43_*44insTGTGTG,NM_011378:c.*43_*44insTGTGTG,NM_001110350:c.*43_*44insTGTGTG)	No_aa_change	No_func_change
chr9	57133468	57133468	C	-	hom	intronic	Man2c1	No_aa_change	No_func_change
chr9	57137424	57137424	-	GGCTGA	hom	intronic	Man2c1	No_aa_change	No_func_change
chr9	57137597	57137597	-	CAGGGGT	hom	intronic	Man2c1	No_aa_change	No_func_change
chr9	57139815	57139815	G	-	hom	intronic	Man2c1	No_aa_change	No_func_change
chr9	57155594	57155594	-	GCA	hom	intronic	Commd4	No_aa_change	No_func_change
chr9	57156944	57156944	-	G	hom	intronic	Commd4	No_aa_change	No_func_change
chr9	57179290	57179310	TCCAAGGACACGAGCTACACC	-	hom	ncRNA_intronic	1700041C23Rik	No_aa_change	No_func_change
chr9	57179365	57179366	AT	-	hom	ncRNA_intronic	1700041C23Rik	No_aa_change	No_func_change
chr9	57247829	57247829	C	-	hom	intronic	Trcg1	No_aa_change	No_func_change
chr9	57249856	57249856	-	CACT	hom	UTR3	Trcg1(NM_001014398:c.*72_*73insCACT)	No_aa_change	No_func_change
chr9	57249901	57249901	-	CAT	hom	downstream	Trcg1	No_aa_change	No_func_change
chr9	57250041	57250041	C	-	hom	downstream	Trcg1	No_aa_change	No_func_change
chr9	57256934	57256939	GGAGCA	-	hom	exonic	1700017B05Rik	nonframeshift_deletion	1700017B05Rik:NM_028820:exon2:c.2151_2156del:p.717_719del,
chr9	57328475	57328475	T	-	hom	intergenic	1700017B05Rik(dist=65876),4930430J02Rik(dist=62595)	No_aa_change	No_func_change
chr9	57328525	57328528	ACTA	-	hom	intergenic	1700017B05Rik(dist=65926),4930430J02Rik(dist=62542)	No_aa_change	No_func_change
chr9	57328848	57328848	C	-	hom	intergenic	1700017B05Rik(dist=66249),4930430J02Rik(dist=62222)	No_aa_change	No_func_change
chr9	57328908	57328908	-	A	hom	intergenic	1700017B05Rik(dist=66309),4930430J02Rik(dist=62162)	No_aa_change	No_func_change
chr9	57329181	57329181	-	A	hom	intergenic	1700017B05Rik(dist=66582),4930430J02Rik(dist=61889)	No_aa_change	No_func_change
chr9	57329325	57329341	TTTTTTTTTTTTTTTTG	-	hom	intergenic	1700017B05Rik(dist=66726),4930430J02Rik(dist=61729)	No_aa_change	No_func_change
chr9	57420926	57420930	AGCTG	-	hom	intronic	Ppcdc	No_aa_change	No_func_change
chr9	57445204	57445204	-	A	hom	intronic	Scamp5	No_aa_change	No_func_change
chr9	57445205	57445205	-	GTCAG	hom	intronic	Scamp5	No_aa_change	No_func_change
chr9	57445213	57445213	-	T	hom	intronic	Scamp5	No_aa_change	No_func_change
chr9	57445939	57445940	AA	-	hom	intronic	Scamp5	No_aa_change	No_func_change
chr9	57446994	57446994	-	CAAGCTCCACCTGACAGCCCCAGTCAAAGGTGAA	hom	intronic	Scamp5	No_aa_change	No_func_change
chr9	57447440	57447447	AGAGAGAG	-	hom	intronic	Scamp5	No_aa_change	No_func_change
chr9	57452095	57452095	-	C	hom	intronic	Scamp5	No_aa_change	No_func_change
chr9	57452157	57452157	G	-	hom	intronic	Scamp5	No_aa_change	No_func_change
chr9	57483032	57483033	TG	-	hom	intergenic	Scamp5(dist=15008),Rpp25(dist=21069)	No_aa_change	No_func_change
chr9	57483533	57483533	-	A	hom	intergenic	Scamp5(dist=15509),Rpp25(dist=20569)	No_aa_change	No_func_change
chr9	57483568	57483568	-	CATTAACA	hom	intergenic	Scamp5(dist=15544),Rpp25(dist=20534)	No_aa_change	No_func_change
chr9	57483754	57483754	A	-	hom	intergenic	Scamp5(dist=15730),Rpp25(dist=20348)	No_aa_change	No_func_change
chr9	57505004	57505004	A	-	hom	UTR3	Rpp25(NM_133982:c.*168delA)	No_aa_change	No_func_change
chr9	57505292	57505292	-	C	hom	UTR3	Rpp25(NM_133982:c.*456_*457insC)	No_aa_change	No_func_change
chr9	57539490	57539490	-	AA	hom	intronic	Fam219b	No_aa_change	No_func_change
chr9	57540944	57540944	-	G	hom	UTR3	Fam219b(NM_001166364:c.*125_*126insG,NM_175273:c.*283_*284insG)	No_aa_change	No_func_change
chr9	57552370	57552382	TAGACGTAGAGTC	-	hom	intronic	Mpi	No_aa_change	No_func_change
chr9	57561181	57561181	-	A	hom	intronic	Scamp2	No_aa_change	No_func_change
chr9	57576966	57576966	-	AA	hom	intronic	Scamp2	No_aa_change	No_func_change
chr9	57579770	57579770	G	-	hom	intronic	Scamp2	No_aa_change	No_func_change
chr9	57590578	57590578	-	TTG	hom	intronic	Ulk3	No_aa_change	No_func_change
chr9	57591836	57591852	GGTTTCCCCGAGCCGCC	-	hom	intronic	Ulk3	No_aa_change	No_func_change
chr9	57591864	57591864	-	GG	hom	intronic	Ulk3	No_aa_change	No_func_change
chr9	57591877	57591879	TAT	-	hom	intronic	Ulk3	No_aa_change	No_func_change
chr9	57592731	57592731	-	C	hom	intronic	Ulk3	No_aa_change	No_func_change
chr9	57593150	57593150	T	-	hom	intronic	Ulk3	No_aa_change	No_func_change
chr9	57593304	57593304	G	-	hom	intronic	Ulk3	No_aa_change	No_func_change
chr9	57594564	57594564	-	ACTTA	hom	intronic	Ulk3	No_aa_change	No_func_change
chr9	57594670	57594670	C	-	hom	intronic	Ulk3	No_aa_change	No_func_change
chr9	57594674	57594674	-	G	hom	intronic	Ulk3	No_aa_change	No_func_change
chr9	57604565	57604565	-	TGAATGAA	hom	intronic	Cplx3	No_aa_change	No_func_change
chr9	57605911	57605911	-	AGGC	hom	intronic	Cplx3	No_aa_change	No_func_change
chr9	57606298	57606298	G	-	hom	upstream;downstream	Cplx3;Lman1l	No_aa_change	No_func_change
chr9	57607106	57607106	C	-	hom	UTR3	Lman1l(NM_199222:c.*42delG)	No_aa_change	No_func_change
chr9	57609326	57609326	A	-	hom	intronic	Lman1l	No_aa_change	No_func_change
chr9	57611568	57611568	-	TG	hom	intronic	Lman1l	No_aa_change	No_func_change
chr9	57613771	57613771	-	CTATC	hom	intronic	Lman1l	No_aa_change	No_func_change
chr9	57615539	57615543	GGGTC	-	hom	intronic	Lman1l	No_aa_change	No_func_change
chr9	57616191	57616193	TTG	-	hom	intronic	Lman1l	No_aa_change	No_func_change
chr9	57620357	57620358	GG	-	hom	intronic	Lman1l	No_aa_change	No_func_change
chr9	57620731	57620731	-	TCAACG	hom	UTR5	Lman1l(NM_199222:c.-62_-61insCGTTGA)	No_aa_change	No_func_change
chr9	57620734	57620735	AG	-	hom	UTR5	Lman1l(NM_199222:c.-64_-65delCT)	No_aa_change	No_func_change
chr9	57630113	57630114	GT	-	hom	intronic	Csk	No_aa_change	No_func_change
chr9	57630132	57630133	CA	-	hom	intronic	Csk	No_aa_change	No_func_change
chr9	57631025	57631025	G	-	hom	intronic	Csk	No_aa_change	No_func_change
chr9	57631496	57631496	-	GTG	hom	intronic	Csk	No_aa_change	No_func_change
chr9	57677145	57677145	A	-	hom	UTR3	Cyp1a2(NM_009993:c.*83delT)	No_aa_change	No_func_change
chr9	57701838	57701838	T	-	hom	intronic	Cyp1a1	No_aa_change	No_func_change
chr9	57702303	57702303	-	TG	hom	intronic	Cyp1a1	No_aa_change	No_func_change
chr9	57744848	57744848	-	TAGGTGTAAGCACC	hom	intronic	Edc3	No_aa_change	No_func_change
chr9	57751537	57751537	-	T	hom	intronic	Clk3	No_aa_change	No_func_change
chr9	57752505	57752505	-	CT	hom	intronic	Clk3	No_aa_change	No_func_change
chr9	57755225	57755225	-	CCTGT	hom	intronic	Clk3	No_aa_change	No_func_change
chr9	57805414	57805414	T	-	hom	intronic	Arid3b	No_aa_change	No_func_change
chr9	57805500	57805500	-	G	hom	intronic	Arid3b	No_aa_change	No_func_change
chr9	57834123	57834128	CTGCTG	-	hom	exonic	Arid3b	nonframeshift_deletion	Arid3b:NM_019689:exon1:c.34_39del:p.12_13del,
chr9	57838403	57838403	-	TTTATTTATTTG	hom	intergenic	Arid3b(dist=4169),Ubl7(dist=72583)	No_aa_change	No_func_change
chr9	57873445	57873445	-	TGGTCCAGCGTTG	hom	intergenic	Arid3b(dist=39211),Ubl7(dist=37541)	No_aa_change	No_func_change
chr9	57873688	57873688	-	AAACAAACAAACAAAA	hom	intergenic	Arid3b(dist=39454),Ubl7(dist=37298)	No_aa_change	No_func_change
chr9	57873810	57873810	G	-	hom	intergenic	Arid3b(dist=39576),Ubl7(dist=37176)	No_aa_change	No_func_change
chr9	57919143	57919143	-	TTTG	hom	intronic	Ubl7	No_aa_change	No_func_change
chr9	57919578	57919580	ATG	-	hom	intronic	Ubl7	No_aa_change	No_func_change
chr9	57920195	57920195	-	GACCATGCTTTGAAGAGGCACTGCTATTGAGGAATGATGGAGC	hom	intronic	Ubl7	No_aa_change	No_func_change
chr9	57920260	57920260	-	CCCT	hom	intronic	Ubl7	No_aa_change	No_func_change
chr9	57920261	57920261	-	CCC	hom	intronic	Ubl7	No_aa_change	No_func_change
chr9	57920321	57920321	-	C	hom	intronic	Ubl7	No_aa_change	No_func_change
chr9	57920434	57920434	-	GCT	hom	intronic	Ubl7	No_aa_change	No_func_change
chr9	57920478	57920478	T	-	hom	intronic	Ubl7	No_aa_change	No_func_change
chr9	57920649	57920664	GCCAGTTCAGTCTCTC	-	hom	intronic	Ubl7	No_aa_change	No_func_change
chr9	57923503	57923503	-	CA	hom	intronic	Ubl7	No_aa_change	No_func_change
chr9	57923504	57923504	-	TCATTCATTCATTCATTC	hom	intronic	Ubl7	No_aa_change	No_func_change
chr9	57929504	57929504	-	A	hom	intronic	Ubl7	No_aa_change	No_func_change
chr9	57956553	57956553	C	-	hom	intronic	Sema7a	No_aa_change	No_func_change
chr9	57961709	57961729	GGGGTACTGAATAATCCAGTG	-	hom	UTR3	Sema7a(NM_011352:c.*108_*128delGGGGTACTGAATAATCCAGTG)	No_aa_change	No_func_change
chr9	58016140	58016142	GGT	-	hom	intronic	Cyp11a1	No_aa_change	No_func_change
chr9	58016450	58016469	GTGTGTGTGTGTGTGTGTGT	-	hom	intronic	Cyp11a1	No_aa_change	No_func_change
chr9	58020996	58020996	-	A	hom	intronic	Cyp11a1	No_aa_change	No_func_change
chr9	58025331	58025331	-	G	hom	intronic	Cyp11a1	No_aa_change	No_func_change
chr9	58025358	58025358	-	ACA	hom	intronic	Cyp11a1	No_aa_change	No_func_change
chr9	58026047	58026047	A	-	hom	intronic	Cyp11a1	No_aa_change	No_func_change
chr9	58028650	58028651	AA	-	hom	downstream	Ccdc33	No_aa_change	No_func_change
chr9	58028656	58028656	-	CTT	hom	downstream	Ccdc33	No_aa_change	No_func_change
chr9	58029699	58029699	-	AGT	hom	intronic	Ccdc33	No_aa_change	No_func_change
chr9	58029758	58029758	-	CAAG	hom	intronic	Ccdc33	No_aa_change	No_func_change
chr9	58032777	58032777	-	GGTGACAAGGTGACAA	hom	splicing	Ccdc33(NM_029212:exon16:c.1627-2->TTGTCACCTTGTCACC,NM_001166282:exon16:c.2182-2->TTGTCACCTTGTCACC)	No_aa_change	No_func_change
chr9	58033827	58033828	CC	-	hom	intronic	Ccdc33,Gm16130	No_aa_change	No_func_change
chr9	58067585	58067585	-	A	hom	intronic	Ccdc33	No_aa_change	No_func_change
chr9	58068993	58068993	-	CTCC	hom	intronic	Ccdc33	No_aa_change	No_func_change
chr9	58069275	58069275	C	-	hom	intronic	Ccdc33	No_aa_change	No_func_change
chr9	58069616	58069617	CT	-	hom	intronic	Ccdc33	No_aa_change	No_func_change
chr9	58070068	58070068	-	AAATAAAT	hom	intronic	Ccdc33	No_aa_change	No_func_change
chr9	58081853	58081853	C	-	hom	intronic	Ccdc33	No_aa_change	No_func_change
chr9	58086395	58086395	T	-	hom	intronic	Ccdc33	No_aa_change	No_func_change
chr9	58098268	58098271	AGAT	-	hom	intronic	Ccdc33	No_aa_change	No_func_change
chr9	58118406	58118406	C	-	hom	intronic	Ccdc33	No_aa_change	No_func_change
chr9	58142795	58142795	-	G	hom	intronic	Stra6	No_aa_change	No_func_change
chr9	58145962	58145962	T	-	hom	intronic	Stra6	No_aa_change	No_func_change
chr9	58146157	58146157	-	C	hom	intronic	Stra6	No_aa_change	No_func_change
chr9	58147774	58147774	-	TG	hom	intronic	Stra6	No_aa_change	No_func_change
chr9	58151614	58151614	-	C	hom	intronic	Stra6	No_aa_change	No_func_change
chr9	58152106	58152106	-	GAGCCTGACAACACCTGACGAGTAG	hom	intronic	Stra6	No_aa_change	No_func_change
chr9	58152314	58152320	GCTGTGT	-	hom	intronic	Stra6	No_aa_change	No_func_change
chr9	58207976	58207976	-	T	hom	ncRNA_exonic	1600029O15Rik	No_aa_change	No_func_change
chr9	58208726	58208726	-	TTTT	hom	ncRNA_exonic	1600029O15Rik	No_aa_change	No_func_change
chr9	58208731	58208731	C	-	hom	ncRNA_exonic	1600029O15Rik	No_aa_change	No_func_change
chr9	58220729	58220740	GGGGGCGGGGAT	-	hom	intronic	Pml	No_aa_change	No_func_change
chr9	58229154	58229154	-	TGATGCAGAAAGAGGGTCAG	hom	intronic	Pml	No_aa_change	No_func_change
chr9	58233040	58233040	-	CCCAGTC	hom	intronic	Pml	No_aa_change	No_func_change
chr9	58253433	58253433	-	TAGTCAGTA	hom	intronic	Stoml1	No_aa_change	No_func_change
chr9	58256478	58256479	AA	-	hom	intronic	Stoml1	No_aa_change	No_func_change
chr9	58256929	58256929	T	-	hom	intronic	Stoml1	No_aa_change	No_func_change
chr9	58260453	58260453	-	TCC	hom	intronic	Stoml1	No_aa_change	No_func_change
chr9	58260457	58260457	-	G	hom	intronic	Stoml1	No_aa_change	No_func_change
chr9	58262593	58262593	-	CAAT	hom	downstream	Stoml1	No_aa_change	No_func_change
chr9	58360544	58360544	-	GTGTGTGTGTGT	hom	intronic	Tbc1d21	No_aa_change	No_func_change
chr9	58361979	58361979	A	-	hom	intronic	Tbc1d21	No_aa_change	No_func_change
chr9	58362797	58362797	-	C	hom	intronic	Tbc1d21	No_aa_change	No_func_change
chr9	58363230	58363230	G	-	hom	intronic	Tbc1d21	No_aa_change	No_func_change
chr9	58363263	58363263	-	ACACA	hom	intronic	Tbc1d21	No_aa_change	No_func_change
chr9	58363265	58363266	CT	-	hom	intronic	Tbc1d21	No_aa_change	No_func_change
chr9	58498886	58498886	A	-	hom	intronic	6030419C18Rik	No_aa_change	No_func_change
chr9	58498888	58498906	ACACACACACACACACACA	-	hom	intronic	6030419C18Rik	No_aa_change	No_func_change
chr9	58526033	58526042	TCACGCCGTA	-	hom	UTR3	Cd276(NM_133983:c.*306_*297delTACGGCGTGA)	No_aa_change	No_func_change
chr9	58526465	58526465	G	-	hom	intronic	Cd276	No_aa_change	No_func_change
chr9	58527557	58527557	-	A	hom	intronic	Cd276	No_aa_change	No_func_change
chr9	58571734	58571734	-	G	hom	intergenic	Cd276(dist=30794),Nptn(dist=10506)	No_aa_change	No_func_change
chr9	58618608	58618608	T	-	hom	intronic	Nptn	No_aa_change	No_func_change
chr9	58628112	58628112	-	CTGA	hom	intronic	Nptn	No_aa_change	No_func_change
chr9	58629186	58629189	TTTG	-	hom	intronic	Nptn	No_aa_change	No_func_change
chr9	58644560	58644560	-	A	hom	intronic	Nptn	No_aa_change	No_func_change
chr9	58650600	58650604	GATTG	-	hom	intronic	Nptn	No_aa_change	No_func_change
chr9	58660117	58660117	-	TCACAGTGCACCACCCTG	hom	intronic	Rec114	No_aa_change	No_func_change
chr9	58695919	58695919	-	CA	hom	intronic	Rec114	No_aa_change	No_func_change
chr9	58695921	58695922	GA	-	hom	intronic	Rec114	No_aa_change	No_func_change
chr9	58741731	58741731	-	TTTA	hom	upstream	Rec114	No_aa_change	No_func_change
chr9	58855909	58855909	-	CTT	hom	intronic	Hcn4	No_aa_change	No_func_change
chr9	58884324	58884324	-	TA	hom	intronic	Neo1	No_aa_change	No_func_change
chr9	58888249	58888249	-	A	hom	intronic	Neo1	No_aa_change	No_func_change
chr9	58888907	58888907	-	AAAAC	hom	intronic	Neo1	No_aa_change	No_func_change
chr9	58888935	58888947	AAACTAAATTAAC	-	hom	intronic	Neo1	No_aa_change	No_func_change
chr9	58893688	58893688	T	-	hom	intronic	Neo1	No_aa_change	No_func_change
chr9	58899295	58899298	AGCT	-	hom	intronic	Neo1	No_aa_change	No_func_change
chr9	58899303	58899303	A	-	hom	intronic	Neo1	No_aa_change	No_func_change
chr9	58903129	58903130	AA	-	hom	intronic	Neo1	No_aa_change	No_func_change
chr9	58906610	58906612	AGA	-	hom	intronic	Neo1	No_aa_change	No_func_change
chr9	58913122	58913128	TTATCCC	-	hom	intronic	Neo1	No_aa_change	No_func_change
chr9	58914514	58914515	GG	-	hom	intronic	Neo1	No_aa_change	No_func_change
chr9	58916834	58916834	T	-	hom	intronic	Neo1	No_aa_change	No_func_change
chr9	58918714	58918717	TTAA	-	hom	intronic	Neo1	No_aa_change	No_func_change
chr9	58921339	58921339	-	GT	hom	intronic	Neo1	No_aa_change	No_func_change
chr9	58921350	58921350	-	CGCACA	hom	intronic	Neo1	No_aa_change	No_func_change
chr9	58921750	58921750	-	T	hom	intronic	Neo1	No_aa_change	No_func_change
chr9	58925994	58925994	A	-	hom	intronic	Neo1	No_aa_change	No_func_change
chr9	58978566	58978566	-	AAAC	hom	intronic	Neo1	No_aa_change	No_func_change
chr9	58978884	58978884	-	AAA	hom	intronic	Neo1	No_aa_change	No_func_change
chr9	58985474	58985476	AAA	-	hom	intronic	Neo1	No_aa_change	No_func_change
chr9	59145622	59145626	TTTTT	-	hom	intergenic	Neo1(dist=109181),Adpgk(dist=145946)	No_aa_change	No_func_change
chr9	59146368	59146368	-	AGAC	hom	intergenic	Neo1(dist=109927),Adpgk(dist=145204)	No_aa_change	No_func_change
chr9	59303363	59303363	-	ATAAA	hom	intronic	Adpgk	No_aa_change	No_func_change
chr9	59303365	59303365	-	A	hom	intronic	Adpgk	No_aa_change	No_func_change
chr9	59303397	59303397	-	T	hom	intronic	Adpgk	No_aa_change	No_func_change
chr9	59317778	59317779	AG	-	hom	intergenic	Adpgk(dist=1578),Bbs4(dist=4187)	No_aa_change	No_func_change
chr9	59323033	59323033	-	CAT	hom	intronic	Bbs4	No_aa_change	No_func_change
chr9	59323739	59323741	AGG	-	hom	intronic	Bbs4	No_aa_change	No_func_change
chr9	59324209	59324209	-	T	hom	intronic	Bbs4	No_aa_change	No_func_change
chr9	59324256	59324260	AAACA	-	hom	intronic	Bbs4	No_aa_change	No_func_change
chr9	59325045	59325046	CT	-	hom	intronic	Bbs4	No_aa_change	No_func_change
chr9	59327737	59327740	TATT	-	hom	intronic	Bbs4	No_aa_change	No_func_change
chr9	59328667	59328667	A	-	hom	intronic	Bbs4	No_aa_change	No_func_change
chr9	59330400	59330400	A	-	hom	intronic	Bbs4	No_aa_change	No_func_change
chr9	59330559	59330559	-	TTTT	hom	intronic	Bbs4	No_aa_change	No_func_change
chr9	59336168	59336168	-	TT	hom	intronic	Bbs4	No_aa_change	No_func_change
chr9	59336452	59336452	-	GT	hom	intronic	Bbs4	No_aa_change	No_func_change
chr9	59336593	59336593	T	-	hom	intronic	Bbs4	No_aa_change	No_func_change
chr9	59345995	59345995	-	T	hom	intronic	Bbs4	No_aa_change	No_func_change
chr9	59394801	59394801	A	-	hom	intronic	Arih1	No_aa_change	No_func_change
chr9	59395108	59395108	-	G	hom	intronic	Arih1	No_aa_change	No_func_change
chr9	59396247	59396247	-	TTT	hom	intronic	Arih1	No_aa_change	No_func_change
chr9	59408485	59408485	A	-	hom	intronic	Arih1	No_aa_change	No_func_change
chr9	59408588	59408588	-	T	hom	intronic	Arih1	No_aa_change	No_func_change
chr9	59454478	59454478	G	-	hom	intronic	Arih1	No_aa_change	No_func_change
chr9	59472280	59472283	TAAA	-	hom	intronic	Arih1	No_aa_change	No_func_change
chr9	59497892	59497892	-	AAGA	hom	intergenic	Arih1(dist=11518),Tmem202(dist=20793)	No_aa_change	No_func_change
chr9	59519305	59519305	-	ACAG	hom	intronic	Tmem202	No_aa_change	No_func_change
chr9	59519344	59519344	T	-	hom	intronic	Tmem202	No_aa_change	No_func_change
chr9	59519505	59519505	-	C	hom	intronic	Tmem202	No_aa_change	No_func_change
chr9	59524596	59524596	-	T	hom	intronic	Tmem202	No_aa_change	No_func_change
chr9	59524635	59524635	-	A	hom	intronic	Tmem202	No_aa_change	No_func_change
chr9	59525270	59525270	-	A	hom	intronic	Tmem202	No_aa_change	No_func_change
chr9	59555434	59555441	AGGAAATA	-	hom	intronic	Hexa	No_aa_change	No_func_change
chr9	59557438	59557438	-	G	hom	intronic	Hexa	No_aa_change	No_func_change
chr9	59561224	59561224	-	CTC	het	intronic	Hexa	No_aa_change	No_func_change
chr9	59564044	59564044	-	T	hom	intronic	Hexa	No_aa_change	No_func_change
chr9	59603731	59603736	CACTGC	-	hom	intronic	Celf6	No_aa_change	No_func_change
chr9	59603885	59603885	-	GCCCG	hom	intronic	Celf6	No_aa_change	No_func_change
chr9	59605254	59605254	-	C	hom	intronic	Celf6	No_aa_change	No_func_change
chr9	59625396	59625396	-	T	hom	intronic	Parp6	No_aa_change	No_func_change
chr9	59636641	59636642	TT	-	hom	intronic	Parp6	No_aa_change	No_func_change
chr9	59639526	59639526	-	T	hom	intronic	Parp6	No_aa_change	No_func_change
chr9	59639534	59639545	TATATGATATTT	-	hom	intronic	Parp6	No_aa_change	No_func_change
chr9	59640794	59640794	-	AAACAAACAAAC	hom	intronic	Parp6	No_aa_change	No_func_change
chr9	59650130	59650130	A	-	hom	UTR3	Parp6(NM_029922:c.*104delA,NM_001205239:c.*104delA)	No_aa_change	No_func_change
chr9	59668689	59668689	-	TAGAATAGCTTATAGGAGTATA	hom	intronic	Pkm	No_aa_change	No_func_change
chr9	59669125	59669125	-	T	hom	intronic	Pkm	No_aa_change	No_func_change
chr9	59670794	59670794	-	T	hom	intronic	Pkm	No_aa_change	No_func_change
chr9	59678420	59678420	-	AA	hom	intronic	Pkm	No_aa_change	No_func_change
chr9	59678439	59678439	-	ACCGTGGGCAAGGCTCTCC	hom	intronic	Pkm	No_aa_change	No_func_change
chr9	59707505	59707505	-	CTAG	hom	upstream	Gramd2	No_aa_change	No_func_change
chr9	59711465	59711465	C	-	hom	intronic	Gramd2	No_aa_change	No_func_change
chr9	59713625	59713625	T	-	hom	intronic	Gramd2	No_aa_change	No_func_change
chr9	59713711	59713767	GGATTGGGAATGGCTGGGGAGAATGCTGATAACCTGGAGTGGCTTCCTTGGGACACG	-	hom	intronic	Gramd2	No_aa_change	No_func_change
chr9	59716229	59716229	-	C	hom	UTR3	Gramd2(NM_001033498:c.*18_*19insC)	No_aa_change	No_func_change
chr9	59767109	59767111	CTT	-	hom	intronic	Myo9a	No_aa_change	No_func_change
chr9	59767173	59767174	AG	-	hom	intronic	Myo9a	No_aa_change	No_func_change
chr9	59789900	59789900	-	C	hom	intronic	Myo9a	No_aa_change	No_func_change
chr9	59809314	59809316	TTT	-	hom	intronic	Myo9a	No_aa_change	No_func_change
chr9	59809354	59809355	TC	-	hom	intronic	Myo9a	No_aa_change	No_func_change
chr9	59811741	59811741	T	-	hom	intronic	Myo9a	No_aa_change	No_func_change
chr9	59844270	59844270	-	TTTTTCT	hom	intronic	Myo9a	No_aa_change	No_func_change
chr9	59861330	59861330	-	TTTTTTTTT	hom	intronic	Myo9a	No_aa_change	No_func_change
chr9	59872205	59872205	-	T	hom	intronic	Myo9a	No_aa_change	No_func_change
chr9	59885338	59885338	-	T	hom	intronic	Myo9a	No_aa_change	No_func_change
chr9	59885465	59885465	-	AGTAATACTATAGCTAAGTACATTATTATTATAGTAATACTATAGCTAAGTACACTATTATTAT	hom	intronic	Myo9a	No_aa_change	No_func_change
chr9	59894083	59894083	-	T	hom	intronic	Myo9a	No_aa_change	No_func_change
chr9	59949376	59949376	C	-	hom	intronic	Nr2e3	No_aa_change	No_func_change
chr9	59949960	59949963	CTGT	-	hom	UTR5	Nr2e3(NM_013708:c.-76_-79delACAG)	No_aa_change	No_func_change
chr9	59951655	59951655	-	TATGGGTATGGGTATGGGTATGGGTATGGGTATGGGTATGGGTATGGG	hom	intronic	Gm7616	No_aa_change	No_func_change
chr9	59952507	59952507	-	G	hom	intronic	Gm7616	No_aa_change	No_func_change
chr9	59972728	59972728	-	TA	hom	intronic	Thsd4	No_aa_change	No_func_change
chr9	59972730	59972730	-	TATGTA	hom	intronic	Thsd4	No_aa_change	No_func_change
chr9	59976102	59976102	-	C	hom	intronic	Thsd4	No_aa_change	No_func_change
chr9	59976122	59976142	TGGATAACTTGACAGAGTGAG	-	hom	intronic	Thsd4	No_aa_change	No_func_change
chr9	59976422	59976422	-	CTC	hom	intronic	Thsd4	No_aa_change	No_func_change
chr9	59979953	59979955	AGA	-	hom	intronic	Thsd4	No_aa_change	No_func_change
chr9	59988811	59988829	CTTGCTGAGGGGCCTGTAT	-	hom	intronic	Thsd4	No_aa_change	No_func_change
chr9	59996977	59996977	-	C	hom	intronic	Thsd4	No_aa_change	No_func_change
chr9	59999851	59999851	G	-	hom	intronic	Thsd4	No_aa_change	No_func_change
chr9	60002717	60002718	GG	-	hom	intronic	Thsd4	No_aa_change	No_func_change
chr9	60140892	60140892	-	A	hom	intronic	Thsd4	No_aa_change	No_func_change
chr9	60375894	60375894	-	AATAATGAA	hom	intronic	Thsd4	No_aa_change	No_func_change
chr9	60376120	60376120	-	CTGAATACTAGGCTTCCTCCA	hom	intronic	Thsd4	No_aa_change	No_func_change
chr9	60376216	60376216	G	-	hom	intronic	Thsd4	No_aa_change	No_func_change
chr9	60394073	60394073	C	-	hom	intronic	Thsd4	No_aa_change	No_func_change
chr9	60394678	60394680	TGG	-	hom	intronic	Thsd4	No_aa_change	No_func_change
chr9	60428625	60428636	GCAAAACAGAAT	-	hom	intronic	Thsd4	No_aa_change	No_func_change
chr9	60510743	60510743	-	G	hom	intronic	Thsd4	No_aa_change	No_func_change
chr9	60510746	60510749	ACCA	-	hom	intronic	Thsd4	No_aa_change	No_func_change
chr9	60510752	60510752	-	T	hom	intronic	Thsd4	No_aa_change	No_func_change
chr9	60510771	60510771	-	CATGGC	hom	intronic	Thsd4	No_aa_change	No_func_change
chr9	60535864	60535875	TGGCCAGCATCT	-	hom	ncRNA_intronic	9230112J17Rik	No_aa_change	No_func_change
chr9	60602960	60602960	-	A	hom	intronic	Lrrc49	No_aa_change	No_func_change
chr9	60794806	60794806	-	TA	hom	intronic	Uaca	No_aa_change	No_func_change
chr9	60859362	60859365	CACA	-	hom	intronic	Uaca	No_aa_change	No_func_change
chr9	60869551	60869558	TTTGTTTG	-	hom	intronic	Uaca	No_aa_change	No_func_change
chr9	60872460	60872460	-	T	hom	intronic	Uaca	No_aa_change	No_func_change
chr9	60876492	60876492	T	-	hom	intronic	Uaca	No_aa_change	No_func_change
chr9	61374115	61374115	C	-	hom	intronic	Tle3	No_aa_change	No_func_change
chr9	61403398	61403398	-	TTTTTCCCTTG	hom	intronic	Tle3	No_aa_change	No_func_change
chr9	61925264	61925264	-	CACA	hom	intronic	Kif23	No_aa_change	No_func_change
chr9	62273574	62273574	A	-	hom	intronic	Spesp1	No_aa_change	No_func_change
chr9	62371511	62371512	AC	-	hom	intronic	Anp32a	No_aa_change	No_func_change
chr9	62371514	62371514	-	TG	hom	intronic	Anp32a	No_aa_change	No_func_change
chr9	62372196	62372197	GG	-	hom	intronic	Anp32a	No_aa_change	No_func_change
chr9	62426440	62426440	-	C	hom	intronic	Coro2b	No_aa_change	No_func_change
chr9	62678085	62678086	AC	-	hom	intronic	Itga11	No_aa_change	No_func_change
chr9	62696723	62696726	ATCA	-	hom	intronic	Itga11	No_aa_change	No_func_change
chr9	62697134	62697134	-	GAC	hom	intronic	Itga11	No_aa_change	No_func_change
chr9	62697174	62697176	TTA	-	hom	intronic	Itga11	No_aa_change	No_func_change
chr9	62735077	62735077	A	-	hom	intronic	Itga11	No_aa_change	No_func_change
chr9	62735421	62735421	T	-	hom	intronic	Itga11	No_aa_change	No_func_change
chr9	62744122	62744122	-	CACCCACC	hom	intronic	Itga11	No_aa_change	No_func_change
chr9	62744258	62744258	-	AAAAAAAG	hom	intronic	Itga11	No_aa_change	No_func_change
chr9	62744271	62744271	C	-	hom	intronic	Itga11	No_aa_change	No_func_change
chr9	62751653	62751653	-	GGCCCTGGTGACAGAGGGTGAGGAG	hom	intronic	Itga11	No_aa_change	No_func_change
chr9	62755009	62755009	T	-	hom	intronic	Itga11	No_aa_change	No_func_change
chr9	62776594	62776594	C	-	hom	intronic	Itga11	No_aa_change	No_func_change
chr9	62776978	62776978	G	-	hom	intronic	Itga11	No_aa_change	No_func_change
chr9	62777117	62777119	AAA	-	hom	intronic	Itga11	No_aa_change	No_func_change
chr9	62790110	62790110	A	-	hom	intergenic	Itga11(dist=6131),Fem1b(dist=1720)	No_aa_change	No_func_change
chr9	62797830	62797833	AGTT	-	hom	intronic	Fem1b	No_aa_change	No_func_change
chr9	62841564	62841564	-	TGGGTTTTCACAAGC	hom	ncRNA_exonic	Gm10653	No_aa_change	No_func_change
chr9	62842191	62842191	-	C	hom	ncRNA_exonic	Gm10653	No_aa_change	No_func_change
chr9	62842230	62842230	G	-	hom	ncRNA_exonic	Gm10653	No_aa_change	No_func_change
chr9	62846082	62846082	-	CTCCCC	hom	ncRNA_intronic	Gm10653	No_aa_change	No_func_change
chr9	62847402	62847402	-	AAGAA	hom	ncRNA_intronic	Gm10653	No_aa_change	No_func_change
chr9	62850576	62850576	-	T	hom	ncRNA_intronic	Gm10653	No_aa_change	No_func_change
chr9	62851028	62851028	G	-	hom	ncRNA_UTR3	Cln6	No_aa_change	No_func_change
chr9	62882421	62882421	C	-	hom	intronic	Pias1	No_aa_change	No_func_change
chr9	62913035	62913035	-	GTGTGTGTGTGTGT	hom	intronic	Pias1	No_aa_change	No_func_change
chr9	62919322	62919322	-	A	hom	intronic	Pias1	No_aa_change	No_func_change
chr9	63117323	63117323	-	T	hom	intergenic	Pias1(dist=136444),Skor1(dist=20841)	No_aa_change	No_func_change
chr9	63117872	63117872	-	AAAC	hom	intergenic	Pias1(dist=136993),Skor1(dist=20292)	No_aa_change	No_func_change
chr9	63139440	63139440	-	GTCTGTCT	hom	intronic	Skor1	No_aa_change	No_func_change
chr9	63143190	63143190	T	-	hom	intronic	Skor1	No_aa_change	No_func_change
chr9	63146614	63146614	T	-	hom	intronic	Skor1	No_aa_change	No_func_change
chr9	63146773	63146773	G	-	hom	intronic	Skor1	No_aa_change	No_func_change
chr9	63261958	63261958	T	-	hom	intronic	Map2k5	No_aa_change	No_func_change
chr9	63261961	63261962	TC	-	hom	intronic	Map2k5	No_aa_change	No_func_change
chr9	63280943	63280943	T	-	hom	intronic	Map2k5	No_aa_change	No_func_change
chr9	63281085	63281085	A	-	hom	intronic	Map2k5	No_aa_change	No_func_change
chr9	63340342	63340342	A	-	hom	intronic	Map2k5	No_aa_change	No_func_change
chr9	63443071	63443078	TTTGTTTG	-	hom	intronic	Iqch	No_aa_change	No_func_change
chr9	63445348	63445348	-	CTT	hom	intronic	Iqch	No_aa_change	No_func_change
chr9	63445464	63445464	-	C	hom	intronic	Iqch	No_aa_change	No_func_change
chr9	63480895	63480895	-	CAG	hom	intronic	Iqch	No_aa_change	No_func_change
chr9	63500628	63500629	AA	-	hom	intronic	Iqch	No_aa_change	No_func_change
chr9	63500751	63500761	AGTGACTCAGC	-	hom	intronic	Iqch	No_aa_change	No_func_change
chr9	64119150	64119150	-	AACAACAAC	hom	intronic	Lctl	No_aa_change	No_func_change
chr9	64182217	64182228	GAAGAGGAGGAG	-	hom	exonic	Snapc5	nonframeshift_deletion	Snapc5:NM_183316:exon3:c.256_267del:p.86_89del,
chr9	64205094	64205095	CT	-	hom	intronic	Map2k1	No_aa_change	No_func_change
chr9	64214309	64214309	-	AAAAAACAAAC	hom	intronic	Map2k1	No_aa_change	No_func_change
chr9	64214613	64214613	C	-	hom	intronic	Map2k1	No_aa_change	No_func_change
chr9	64214636	64214641	CTGGCG	-	hom	intronic	Map2k1	No_aa_change	No_func_change
chr9	64214644	64214651	GCACAGAG	-	hom	intronic	Map2k1	No_aa_change	No_func_change
chr9	64300934	64300939	ATAATA	-	hom	intronic	Tipin	No_aa_change	No_func_change
chr9	64307401	64307401	G	-	hom	intronic	Dis3l	No_aa_change	No_func_change
chr9	64307741	64307742	AA	-	hom	intronic	Dis3l	No_aa_change	No_func_change
chr9	64319072	64319072	-	G	hom	intronic	Dis3l	No_aa_change	No_func_change
chr9	64322378	64322378	A	-	hom	intronic	Dis3l	No_aa_change	No_func_change
chr9	64322642	64322658	GGGGGGGGGGGGGGGGC	-	hom	intronic	Dis3l	No_aa_change	No_func_change
chr9	64322677	64322677	-	CT	hom	intronic	Dis3l	No_aa_change	No_func_change
chr9	64324506	64324506	A	-	hom	intronic	Dis3l	No_aa_change	No_func_change
chr9	64329675	64329675	-	CC	hom	intronic	Dis3l	No_aa_change	No_func_change
chr9	64329676	64329676	-	TTC	hom	intronic	Dis3l	No_aa_change	No_func_change
chr9	64329733	64329733	-	TTTCTTTCCTTC	hom	intronic	Dis3l	No_aa_change	No_func_change
chr9	64330970	64330970	-	C	hom	intronic	Dis3l	No_aa_change	No_func_change
chr9	64356934	64356949	CAAGCAAGCAAGCAAG	-	hom	intergenic	Dis3l(dist=15677),Megf11(dist=28677)	No_aa_change	No_func_change
chr9	65280131	65280131	G	-	hom	exonic	Cilp	frameshift_deletion	Cilp:NM_173385:exon10:c.3507delG:p.M1169fs,
chr9	66481660	66481661	TA	-	hom	intronic	Herc1	No_aa_change	No_func_change
chr9	66542361	66542361	-	A	hom	intronic	Usp3	No_aa_change	No_func_change
chr9	66717602	66717602	-	TA	hom	intronic	Car12	No_aa_change	No_func_change
chr9	66746652	66746652	-	AGAGAG	hom	intronic	Car12	No_aa_change	No_func_change
chr9	66746694	66746696	AGG	-	hom	intronic	Car12	No_aa_change	No_func_change
chr9	66750781	66750782	GT	-	hom	intronic	Car12	No_aa_change	No_func_change
chr9	66751839	66751839	-	C	hom	intronic	Car12	No_aa_change	No_func_change
chr9	66834764	66834764	T	-	hom	upstream	Aph1c	No_aa_change	No_func_change
chr9	66845193	66845216	CTCTCTCTCTCTCTCTCTCTCTCT	-	hom	UTR3	Rab8b(NM_173413:c.*2526_*2503delAGAGAGAGAGAGAGAGAGAGAGAG)	No_aa_change	No_func_change
chr9	67106054	67106056	TTC	-	hom	intergenic	Tpm1(dist=56841),Gm19299(dist=27505)	No_aa_change	No_func_change
chr9	67106105	67106105	-	C	hom	intergenic	Tpm1(dist=56892),Gm19299(dist=27456)	No_aa_change	No_func_change
chr9	67106703	67106703	T	-	hom	intergenic	Tpm1(dist=57490),Gm19299(dist=26858)	No_aa_change	No_func_change
chr9	67106786	67106792	GCCTTCC	-	hom	intergenic	Tpm1(dist=57573),Gm19299(dist=26769)	No_aa_change	No_func_change
chr9	67106794	67106802	AGTGACCTG	-	hom	intergenic	Tpm1(dist=57581),Gm19299(dist=26759)	No_aa_change	No_func_change
chr9	67106811	67106815	GTGAC	-	hom	intergenic	Tpm1(dist=57598),Gm19299(dist=26746)	No_aa_change	No_func_change
chr9	67106945	67106945	-	T	hom	intergenic	Tpm1(dist=57732),Gm19299(dist=26616)	No_aa_change	No_func_change
chr9	67227523	67227523	A	-	hom	intronic	Tln2	No_aa_change	No_func_change
chr9	67278214	67278214	A	-	hom	intronic	Tln2	No_aa_change	No_func_change
chr9	67342275	67342275	-	A	hom	intronic	Tln2	No_aa_change	No_func_change
chr9	67355301	67355301	-	AG	hom	intronic	Tln2	No_aa_change	No_func_change
chr9	67356595	67356604	ACACACACAC	-	hom	intronic	Tln2	No_aa_change	No_func_change
chr9	67375047	67375047	-	GGATGGAC	het	intronic	Tln2	No_aa_change	No_func_change
chr9	67498267	67498269	GAG	-	hom	intronic	Tln2	No_aa_change	No_func_change
chr9	67498312	67498329	GAGGAGGAGGAGGGGGAG	-	het	intronic	Tln2	No_aa_change	No_func_change
chr9	67852477	67852477	-	CCT	hom	intronic	Vps13c	No_aa_change	No_func_change
chr9	67852731	67852731	T	-	het	intronic	Vps13c	No_aa_change	No_func_change
chr9	67878233	67878234	GG	-	hom	intronic	Vps13c	No_aa_change	No_func_change
chr9	67884476	67884476	-	CAA	hom	intronic	Vps13c	No_aa_change	No_func_change
chr9	67896239	67896239	-	T	hom	intronic	Vps13c	No_aa_change	No_func_change
chr9	67899804	67899804	-	T	hom	intronic	Vps13c	No_aa_change	No_func_change
chr9	67899850	67899856	TATCACC	-	hom	intronic	Vps13c	No_aa_change	No_func_change
chr9	67899857	67899857	-	G	hom	intronic	Vps13c	No_aa_change	No_func_change
chr9	67899904	67899907	AAAA	-	hom	intronic	Vps13c	No_aa_change	No_func_change
chr9	67907781	67907781	-	T	hom	intronic	Vps13c	No_aa_change	No_func_change
chr9	67909551	67909551	-	TTA	hom	intronic	Vps13c	No_aa_change	No_func_change
chr9	67909913	67909913	T	-	hom	intronic	Vps13c	No_aa_change	No_func_change
chr9	67910087	67910087	-	AC	hom	intronic	Vps13c	No_aa_change	No_func_change
chr9	67913082	67913082	-	G	hom	intronic	Vps13c	No_aa_change	No_func_change
chr9	67913176	67913176	A	-	hom	intronic	Vps13c	No_aa_change	No_func_change
chr9	67929320	67929320	-	GTCATTCCTAACAGTCCACCC	hom	intronic	Vps13c	No_aa_change	No_func_change
chr9	67938840	67938840	-	T	hom	intronic	Vps13c	No_aa_change	No_func_change
chr9	67948467	67948474	TATTTATT	-	hom	intronic	Vps13c	No_aa_change	No_func_change
chr9	67950543	67950545	TTA	-	hom	intronic	Vps13c	No_aa_change	No_func_change
chr9	67965312	67965315	TTTG	-	hom	intronic	Vps13c	No_aa_change	No_func_change
chr9	67969041	67969041	-	GTG	hom	intronic	Vps13c	No_aa_change	No_func_change
chr9	67988188	67988192	ACTGC	-	hom	intronic	Vps13c	No_aa_change	No_func_change
chr9	67988200	67988200	C	-	hom	intronic	Vps13c	No_aa_change	No_func_change
chr9	68767616	68767616	A	-	hom	ncRNA_exonic	9530091C08Rik	No_aa_change	No_func_change
chr9	69348240	69348240	-	T	hom	intronic	Rora	No_aa_change	No_func_change
chr9	69437049	69437049	-	G	hom	intergenic	Ice2(dist=3975),Anxa2(dist=16634)	No_aa_change	No_func_change
chr9	69482804	69482804	-	AA	hom	intronic	Anxa2	No_aa_change	No_func_change
chr9	69489594	69489594	T	-	hom	intronic	Anxa2	No_aa_change	No_func_change
chr9	69491398	69491398	T	-	hom	intronic	Anxa2	No_aa_change	No_func_change
chr9	69899989	69899992	TTGC	-	hom	intergenic	B230323A14Rik(dist=69790),Bnip2(dist=89474)	No_aa_change	No_func_change
chr9	69926075	69926075	-	GCTT	hom	intergenic	B230323A14Rik(dist=95876),Bnip2(dist=63391)	No_aa_change	No_func_change
chr9	70124774	70124774	-	AA	hom	intronic	Fam81a	No_aa_change	No_func_change
chr9	71029261	71029264	AAGC	-	hom	intergenic	Lipc(dist=94453),Aqp9(dist=81395)	No_aa_change	No_func_change
chr9	75037583	75037583	-	C	hom	upstream	Arpp19	No_aa_change	No_func_change
chr9	78661482	78661482	-	CTCCTGGTGTACACCA	hom	intronic	Cd109	No_aa_change	No_func_change
chr9	88476694	88476694	-	A	het	intronic	Syncrip	No_aa_change	No_func_change
chr9	92456131	92456131	-	CAAG	hom	intergenic	1700057G04Rik(dist=98255),Plscr4(dist=1247)	No_aa_change	No_func_change
chr9	108963510	108963513	GATA	-	hom	intronic	Col7a1	No_aa_change	No_func_change
chr9	109534557	109534557	-	AAGG	hom	intergenic	Fbxw19(dist=38703),Fbxw15(dist=18045)	No_aa_change	No_func_change
chr9	109725170	109725171	GA	-	hom	intronic	Fbxw26	No_aa_change	No_func_change
chr9	109745780	109745783	AAGG	-	hom	intronic	Fbxw26	No_aa_change	No_func_change
chr9	116109366	116109366	-	ACAC	het	intronic	Tgfbr2	No_aa_change	No_func_change
chr9	117056798	117056801	GAGA	-	hom	intronic	Rbms3	No_aa_change	No_func_change
chr9	119924341	119924341	-	CT	hom	intronic	Wdr48	No_aa_change	No_func_change
chr9	124271714	124271714	-	T	hom	intergenic	Ccr5(dist=144531),2010315B03Rik(dist=20090)	No_aa_change	No_func_change
chr9	124389017	124389018	CC	-	hom	intergenic	Nlrp4g(dist=34534),4930526I15Rik(dist=34233)	No_aa_change	No_func_change
chr10	11154536	11154539	AAAG	-	hom	intronic	Shprh	No_aa_change	No_func_change
chr10	18523653	18523653	-	TTGTT	hom	intronic	Nhsl1	No_aa_change	No_func_change
chr10	30597706	30597706	-	AAAT	hom	intronic	Trmt11	No_aa_change	No_func_change
chr10	61218684	61218685	CT	-	hom	intronic	Adamts14	No_aa_change	No_func_change
chr10	67889115	67889115	G	-	hom	intronic	Zfp365	No_aa_change	No_func_change
chr10	67897396	67897397	GG	-	hom	intronic	Zfp365	No_aa_change	No_func_change
chr10	67897673	67897684	CCCATCCATCCA	-	hom	intronic	Zfp365	No_aa_change	No_func_change
chr10	67910058	67910058	-	AAAAA	hom	intronic	Zfp365	No_aa_change	No_func_change
chr10	67987198	67987198	-	GT	hom	intronic	Rtkn2	No_aa_change	No_func_change
chr10	67987590	67987597	AAACAAAC	-	hom	intronic	Rtkn2	No_aa_change	No_func_change
chr10	68003368	68003370	TTT	-	hom	intronic	Rtkn2	No_aa_change	No_func_change
chr10	68017700	68017700	-	GTTGTTT	hom	intronic	Rtkn2	No_aa_change	No_func_change
chr10	68018037	68018037	C	-	hom	intronic	Rtkn2	No_aa_change	No_func_change
chr10	68026499	68026499	-	T	hom	intronic	Rtkn2	No_aa_change	No_func_change
chr10	68040269	68040269	-	AAT	hom	intronic	Rtkn2	No_aa_change	No_func_change
chr10	68118140	68118140	-	AA	hom	intronic	Arid5b	No_aa_change	No_func_change
chr10	68118143	68118144	TG	-	hom	intronic	Arid5b	No_aa_change	No_func_change
chr10	68126646	68126646	G	-	hom	intronic	Arid5b	No_aa_change	No_func_change
chr10	68126850	68126853	AGAA	-	hom	intronic	Arid5b	No_aa_change	No_func_change
chr10	68243274	68243275	AA	-	hom	intronic	Arid5b	No_aa_change	No_func_change
chr10	74957364	74957364	G	-	hom	downstream	Rtdr1	No_aa_change	No_func_change
chr10	74961296	74961296	G	-	hom	intronic	Rtdr1	No_aa_change	No_func_change
chr10	75575757	75575757	T	-	hom	intronic	Ggt1	No_aa_change	No_func_change
chr10	75893272	75893272	G	-	hom	upstream	Derl3	No_aa_change	No_func_change
chr10	79887282	79887282	A	-	hom	ncRNA_intronic	Bc1	No_aa_change	No_func_change
chr10	80326423	80326423	-	TTTTGTTTTG	hom	ncRNA_intronic	Bc1	No_aa_change	No_func_change
chr10	81643563	81643563	-	GCAGAGGCGGAG	hom	exonic	Ankrd24	nonframeshift_insertion	Ankrd24:NM_027480:exon17:c.2355_2356insGCAGAGGCGGAG:p.F785delinsFAEAE,
chr10	82008269	82008269	-	CC	hom	intergenic	Zfp781(dist=77789),Zfp873(dist=39858)	No_aa_change	No_func_change
chr10	82008272	82008280	GTTTTATTC	-	hom	intergenic	Zfp781(dist=77792),Zfp873(dist=39847)	No_aa_change	No_func_change
chr10	82285471	82285473	CAG	-	hom	intergenic	Zfp938(dist=44196),Gm1553(dist=201060)	No_aa_change	No_func_change
chr10	82369006	82369037	ATATATATATATATATATATATATATATATAT	-	hom	intergenic	Zfp938(dist=127731),Gm1553(dist=117496)	No_aa_change	No_func_change
chr10	82383895	82383912	TATTATTATTATTATTAT	-	hom	intergenic	Zfp938(dist=142620),Gm1553(dist=102621)	No_aa_change	No_func_change
chr10	82619941	82619941	C	-	hom	UTR3	1190007I07Rik(NM_001135569:c.*181delG,NM_001135568:c.*181delG,NM_001135567:c.*181delG)	No_aa_change	No_func_change
chr10	82620232	82620232	-	CA	hom	intronic	1190007I07Rik	No_aa_change	No_func_change
chr10	82620235	82620235	-	A	hom	intronic	1190007I07Rik	No_aa_change	No_func_change
chr10	82620238	82620238	-	A	hom	intronic	1190007I07Rik	No_aa_change	No_func_change
chr10	82647511	82647511	-	C	hom	ncRNA_intronic	Gm9855	No_aa_change	No_func_change
chr10	82647848	82647848	-	A	hom	ncRNA_intronic	Gm9855	No_aa_change	No_func_change
chr10	82648130	82648130	-	AGAA	hom	ncRNA_intronic	Gm9855	No_aa_change	No_func_change
chr10	82648219	82648219	-	TTTGTTTG	hom	ncRNA_intronic	Gm9855	No_aa_change	No_func_change
chr10	82651189	82651190	TC	-	hom	UTR3	Glt8d2(NM_029102:c.*160_*159delGA)	No_aa_change	No_func_change
chr10	82651632	82651632	-	C	hom	intronic	Glt8d2	No_aa_change	No_func_change
chr10	82652650	82652650	-	TG	hom	intronic	Glt8d2	No_aa_change	No_func_change
chr10	82652679	82652679	-	TCCTTT	hom	intronic	Glt8d2	No_aa_change	No_func_change
chr10	82652807	82652807	-	TAGGTGC	hom	intronic	Glt8d2	No_aa_change	No_func_change
chr10	82664552	82664552	-	GAGGAAGAGGAG	hom	intronic	Glt8d2	No_aa_change	No_func_change
chr10	82664572	82664572	A	-	hom	intronic	Glt8d2	No_aa_change	No_func_change
chr10	82671799	82671822	ATACATACATATATATATATATAT	-	hom	intronic	Glt8d2	No_aa_change	No_func_change
chr10	82671870	82671870	-	ACAT	hom	intronic	Glt8d2	No_aa_change	No_func_change
chr10	82702716	82702716	T	-	hom	intronic	Hcfc2	No_aa_change	No_func_change
chr10	82750654	82750656	TAA	-	hom	intronic	Nfyb	No_aa_change	No_func_change
[truncated: 1,403 more rows]
