# Supplementary material for: Whole Genome Sequence of Multiple Myeloma-Prone C57BL/KaLwRij Mouse Strain Suggests the Origin of Disease Involves Multiple Cell Types
Source: PLoS One. 2015 May 28;10(5):e0127828. doi: 10.1371/journal.pone.0127828 (PMC4447437; doi:10.1371/journal.pone.0127828)
Supplement: S8 Table — (XLSX) [file pone.0127828.s016.xlsx]

## Sheet: BMM+BMSC
S8 Table. Microarray analysis of BMM and BMSC gene expression
Bone Marrow Macrophages					Bone Marrow Stromal Cells
Gene	Fold-change	P-value			Gene	Fold-change	P-value
Samsn1	17.2424	8.96627e-07			Tceanc2	7.98086	2.52964e-05
Tnfrsf23	14.8875	1.06801e-06			Tnfrsf26	11.4618	5.29214e-05
Tnfrsf26	31.364	1.46294e-06			Tnfrsf23	19.8195	0.000133443
Gdpd3	-6.49988	8.11524e-06			Lyrm7	-2.14987	0.000678787
Mtg1	-1.65843	1.11161e-05			Wdfy1	-3.0998	0.000942581
Cd81	2.57388	1.74552e-05			Ppdpf	1.55938	0.000968863
Snapc5	2.13798	2.46284e-05			Entpd4	1.82007	0.00127147
Serping1	-2.87445	3.33602e-05			Gm10719	-1.52499	0.0014104
Tspan32	4.38127	4.00279e-05			Gm10718	-1.99516	0.00150711
Lyrm7	-2.74778	4.60107e-05			Alad	-1.61591	0.00153959
Pdlim4	5.20778	6.44096e-05			ND3	1.79056	0.00158249
n-R5s151	-2.52615	7.64222e-05			Lrrn1	-1.51646	0.00159522
Bgn	-2.79358	9.06315e-05			Gskip	1.71556	0.00210096
Wdfy1	-2.56187	9.12437e-05			Mtg1	-1.89319	0.00235003
Scnm1	1.736	0.000115888			Gdf9	1.88087	0.00253659
Slc2a3	-1.58558	0.000145805			5830417I10Rik	5.95303	0.00254998
G530011O06Rik	4.9387	0.000159143			Tceanc2	3.59744	0.00295094
Ada	-3.68873	0.000169463			1190007I07Rik	1.56618	0.00420861
Slc22a4	-3.81108	0.000173229			Taf1d	1.50685	0.00443515
Tceanc2	10.0436	0.000185372			Gm10719	-2.06268	0.00600987
Selm	1.62123	0.000196605			Cd276	-1.65564	0.00749326
Cxcl2	-3.45179	0.000210638			BC094916	-2.25205	0.00951496
Elane	-4.53625	0.000231406			Tmod4	-2.05005	0.00974228
ND3	1.59083	0.000278757			Foxc1	1.57899	0.0100853
Snhg1	-1.70907	0.000296952			Rbm46	-3.82955	0.0102565
Nedd4	-2.21407	0.000297219			Gm21637	-1.84797	0.0104099
Gm4924	-1.94623	0.00030282			Gm14757	-1.84797	0.0104099
Nnt	-1.84953	0.000322475			Gm14757	-1.84797	0.0104099
Sparc	-2.43062	0.000335377			Gm14354	-1.51633	0.0104146
Cd276	-1.90447	0.00035121			Lrat	-1.54402	0.0106278
Kif3a	1.93486	0.000359924			Slc1a6	1.73604	0.0120539
Snora20	-2.63626	0.000380238			Gm17535	-2.42359	0.0126689
Qpct	2.91048	0.00039559			Gm14347	-1.6485	0.0132569
Tnfrsf22	3.63768	0.000396353			Gm14347	-1.6485	0.0132569
Lrrc27	2.77697	0.000420141			Nnt	-2.34566	0.0146277
Ppih	-1.53914	0.000463883			Efcab7	-1.96691	0.0149413
Igfbp7	-2.62957	0.000529418			Arrdc3	-1.63281	0.0151875
Neo1	1.92074	0.000535491			Dusp10	-1.55183	0.0166998
Entpd4	1.57294	0.000568787			Stard6	2.47254	0.0168178
Snhg1	-1.5732	0.000578992			Snapc5	2.49922	0.0190755
Clec1b	-1.94337	0.000624877			Tmem69	-1.53545	0.0190967
Gm10485	1.56667	0.00071982			Sema7a	2.65182	0.019848
Ly6g	-4.24718	0.000737082			Tnfrsf22	2.0085	0.0200727
Nkg7	-1.98858	0.00082062			Stard6	2.47413	0.0209117
Slc6a8	1.51997	0.00089552			Eya1	-1.5346	0.0216357
Timp3	-3.32694	0.000931493			E030030I06Rik	-1.51503	0.0219603
Coro2b	-1.82329	0.000978533			Pttg1	3.69379	0.0228489
Mpo	-6.68103	0.00102616			Gm5925	-1.56792	0.0231553
Ier2	-2.05087	0.00108545			Adamtsl1	-1.54964	0.0258295
Hsd11b1	-2.33865	0.00110025			1810011O10Rik	-2.29952	0.0273808
Arc	-1.58387	0.0011201			Gpr126	-1.8902	0.0289216
Efcab7	-2.93125	0.0012098			Adam12	-1.70769	0.0297294
Nes	2.86492	0.0012921			Heatr5b	1.58862	0.0337107
Ctsg	-4.73615	0.00139262			Piezo2	-1.82073	0.0347757
Ruvbl1	-1.65197	0.00142774			4833422C13Rik	-1.58672	0.0352636
Colec12	-1.90101	0.00149244			Gal3st1	1.90714	0.0358873
2300009A05Rik	1.78052	0.00152192			Gbp5	-1.51288	0.0362879
Zmat2	-2.14868	0.00160524			Gm4924	-1.56265	0.0384202
Rny1	-2.36149	0.00168715			Gm2799	-1.53593	0.038591
Tmem69	-1.64656	0.00172491			Gda	-1.97084	0.0398417
Alad	-1.66398	0.00187927			Ceacam10	1.50557	0.0413327
Hist1h2bc	1.68097	0.00188313			Piezo2	-1.82715	0.0421986
Rnd3	-2.36051	0.00199238			Mfap3l	-1.67679	0.0431953
Hyi	-1.72255	0.00200781			Gm14347	-1.50914	0.044911
1110001A16Rik	1.51724	0.00209287			Gm3706	-1.57205	0.0450837
5830417I10Rik	3.07899	0.00214218			Snhg1	1.62801	0.0456255
1810033B17Rik	-1.89721	0.00218594
Serpinb2	-2.90306	0.00230407
Nanos1	-1.51555	0.00230712
Ceacam10	-2.9496	0.00239889
LOC100862618	1.62221	0.00239981
Fpr1	-1.67158	0.00247411
Alox15	-3.29171	0.00260668
Tnc	-1.51748	0.00270899
Serpinh1	-1.71717	0.00274178
Hpgd	2.87815	0.00283463
Tceanc2	3.5987	0.00284415
Chi3l1	-2.48243	0.00285843
Gm13375	1.53321	0.00307649
Lyplal1	-3.29813	0.00313507
Cxcr2	-4.37748	0.00320581
Ms4a3	-5.33097	0.00333102
Stard6	2.76428	0.00335998
Stard6	2.43918	0.00345935
Uchl1	-1.63666	0.00354393
Egr1	-4.79677	0.00361875
4930444G20Rik	-1.52296	0.0037358
Ankrd22	-1.62753	0.00374112
Fabp4	1.57937	0.00376821
Ryk	-1.54441	0.00392385
Trem3	-1.60989	0.00405429
C3	-1.71698	0.0041015
Gadd45g	-1.59258	0.0041816
I830127L07Rik	-4.3869	0.00420865
Dmwd	-1.57768	0.00420905
Btg2	-2.13674	0.00424305
Pglyrp1	-3.84145	0.00499153
Hdc	-1.81931	0.00505236
Gdf3	2.68457	0.00507963
Ngp	-3.41978	0.00511717
Ear2	-2.27815	0.0055714
Eif4a1	-1.69109	0.00565199
Clec4n	1.56567	0.00576409
Gp9	-1.58466	0.00584855
Trib1	-1.8591	0.00585426
Camp	-3.54598	0.00593425
Aoah	2.36009	0.00594263
Ang5	-2.71738	0.00609921
Epas1	1.60834	0.0062168
Gria3	-1.68609	0.00623098
Hp	-2.01905	0.00625567
Ear12	-2.30235	0.0062911
Tpk1	-1.60518	0.00643981
Ppbp	-2.17787	0.00662406
Prtn3	-2.68267	0.00700938
Phlda3	-1.53951	0.00704785
Vcan	-1.98768	0.00714419
Ctla2a	-1.73634	0.00718289
Mgst2	-2.01915	0.00740629
Mrgpra2b	-2.09732	0.0074472
Chi3l3	-1.80267	0.00749575
Ear12	-2.02182	0.00761611
Dusp1	-1.92075	0.00775379
Mgp	-2.20651	0.00782216
Fcnb	-1.94296	0.00785933
Rpl7a	-1.74471	0.00787099
Nop56	-1.60122	0.00821302
Hyal1	1.62959	0.00830967
Scimp	1.59682	0.00844219
Gp1ba	-2.12998	0.00851706
Mrgpra2b	-2.2341	0.00875072
Ltf	-3.42044	0.00877056
Iglv1	-1.67372	0.0088196
Ppic	-1.79023	0.00891675
Scnn1a	-1.69469	0.00929732
Prrx1	-1.53317	0.00930925
Snora41	-1.72595	0.00935143
Sdr39u1	-1.67764	0.00972307
n-R5s71	-1.55505	0.00987896
Erdr1	3.91711	0.0100871
Il1b	-3.33077	0.0102625
Fam101b	-1.86404	0.0105638
Fstl1	-1.68005	0.0106658
Tcp1	-1.53663	0.0106994
Vcam1	-1.83162	0.0110002
Mela	-1.85192	0.0113485
Sncaip	-1.58357	0.0113563
Vsig10	1.5154	0.0114739
n-R5s136	-1.80714	0.0116086
Ccr3	-2.32756	0.0118559
Cyp1b1	-1.6148	0.0118962
Ptgs2	-1.96684	0.0119956
1190007I07Rik	1.68581	0.0120428
Cd34	-1.75755	0.0124149
Timp1	-1.63603	0.012517
Lcn2	-3.03045	0.0129316
Snord82	-2.01725	0.0131049
Ear1	-2.68507	0.0132677
Gp5	-1.61205	0.0133071
n-R5s151	-1.58937	0.0136483
Id3	-9.14474	0.0137655
S100a8	-1.72774	0.0145461
Cd24a	-1.79331	0.0146542
LOC100505155	-1.53768	0.0146633
Gpr84	-1.61347	0.014894
Rasgrp3	1.54838	0.0149347
S100a9	-1.8251	0.0152497
Ch25h	-2.13855	0.0154667
Il1f9	-2.70741	0.0160521
Myo9a	-1.72608	0.016285
Mid1	1.67638	0.0165466
Lrg1	-1.85441	0.0166155
Jup	1.53568	0.0167171
Serpine2	-2.08148	0.0169857
Mamdc2	1.753	0.0174367
Ppdpf	1.53977	0.0175716
Chn2	-1.51972	0.0181164
Gm9550	-1.60382	0.0193785
Idi1	2.2303	0.0194427
Dmpk	-2.50801	0.0195925
Dst	-1.60718	0.0197244
Gm9733	-1.92644	0.0203665
Sqle	1.76756	0.020412
Rilpl2	1.51037	0.0207949
Serpine1	-1.54015	0.0211395
Gm14113	1.61113	0.0213544
Abcg1	1.68885	0.0214269
Cabp4	1.73613	0.0215116
Snora19	-1.78894	0.0220573
Snora19	-1.78894	0.0220573
1100001G20Rik	-2.17897	0.0221295
Retnlg	-5.35409	0.0222868
Lox	-1.66257	0.0223556
4932438A13Rik	-1.56517	0.0223752
Serpinb10	-1.77648	0.0231286
Hbb-bt	-1.81828	0.0231739
Eid3	-1.51843	0.0237527
Cyp51	2.25898	0.0240405
Chst11	1.57633	0.0241393
Gm1966	-1.55933	0.0243023
n-R5s1	-2.29178	0.0247082
Hbb-bs	-1.68036	0.0253071
Cxcl10	-1.53933	0.0262277
Il10	-2.04983	0.0263131
Stfa2l1	-2.71782	0.0272582
Camk1	1.55089	0.0278834
Mvd	1.90012	0.0289329
Hsd17b7	1.58349	0.0294249
F5	-1.86177	0.0294894
Mmp9	-1.68338	0.0302021
Itga9	-1.53714	0.0312279
Fn1	-2.33628	0.0312994
Sdc2	-1.70439	0.0313902
Sfrp4	-2.16393	0.0318203
Mir222	1.56463	0.0318422
Gm10800	-1.6197	0.0322463
Snora24	-1.57846	0.0326229
Idi1	2.04116	0.0330721
Tnfsf4	-1.50901	0.0332213
Slfn4	-2.08199	0.0345233
Fdft1	1.89909	0.0347336
Mir5121	-1.58782	0.0352001
Zbtb20	-1.5008	0.0352247
mt-Tv	-1.55181	0.0356828
Bhlhe40	1.51176	0.0362965
Trem1	-2.093	0.0366991
Plac8	-3.15731	0.0370043
Fdft1	1.7778	0.0372807
Insig1	2.03585	0.0374224
Sc5d	2.01704	0.037483
Rab4a	-1.55285	0.038089
Nsdhl	1.8772	0.0383412
St6gal1	1.56047	0.0395119
Hmgcr	1.5225	0.0399172
Ass1	-1.52253	0.039958
Pcyt2	1.66789	0.0401804
Gm5912	1.59815	0.040674
Hist1h2bg	1.53105	0.0423027
Mmp25	-1.61922	0.0428372
F2rl2	-1.60563	0.0428374
Itgal	-2.07224	0.0430254
Iigp1	-1.51862	0.0430422
Phf15	1.54519	0.0434275
Sc4mol	1.74586	0.0439415
Ass1	-1.50352	0.0442521
Lss	2.15789	0.0442643
Hmgcs1	1.92464	0.0472393
Fdps	1.76483	0.0472922
Ly6c1	-1.55109	0.0475051
Fcrl1	1.79022	0.0486269
Acsl3	1.85018	0.0487876
Itgax	1.93257	0.0496824
